# Supplementary material for: Impaired oxygen-sensitive regulation of mitochondrial biogenesis within the von Hippel-Lindau syndrome
Source: Nat Metab. Author manuscript; Available in PMC 2022 Jul 2. (PMC9236906; doi:10.1038/s42255-022-00593-x)
Supplement: Data_set_1 [file EMS145242-supplement-Data_set_1.xlsx]

## Sheet: Sheet1
														Intensity										Normalized intensity
Accession	Description	Exp. q-value: Combined	Sum PEP Score	Coverage [%]	Biological Process	Cellular Component	Molecular Function	Gene Symbol	KEGG Pathways	Reactome Pathways	WikiPathways	# Protein Pathway Groups	# Razor Peptides	PCC VHL-WT-7	PCC VHL-WT-14	PCC VHL-WT-36	PCC VHL-WT-3	PCC VHL-WT-6	PCC VHL-WT-16	PCC VHL-Mut-21	PCC VHL-Mut-25	PCC VHL-Mut-96	PGL VHL-Mut-108	PCC VHL-WT-7	PCC VHL-WT-14	PCC VHL-WT-36	PCC VHL-WT-3	PCC VHL-WT-6	PCC VHL-WT-16	PCC VHL-Mut-21	PCC VHL-Mut-25	PCC VHL-Mut-96	PGL VHL-Mut-108	Ratio_mutant/wt	p value	log2 ratio	-log10 p value
P61225	Ras-related protein Rap-2b OS=Homo sapiens GN=RAP2B PE=1 SV=1	0	32.714	32	cell organization and biogenesis;regulation of biological process;response to stimulus;transport	cytosol;endosome;membrane	catalytic activity;nucleotide binding;protein binding	RAP2B		Neutrophil degranulation		3	0	1089.2	1239.1	1026.7	671.1	1189.3	1009.8	1762.7	1597.3	1120.5	1487.5	9.3702e-05	9.50013e-05	8.77674e-05	8.83991e-05	8.72688e-05	9.24149e-05	0.000148182	0.000158802	0.000129539	0.000144899	1.62089	4.93593e-06	0.696789560536178	5.30663
Q08722	Leukocyte surface antigen CD47 OS=Homo sapiens GN=CD47 PE=1 SV=1	0	28.277	9	cell organization and biogenesis;cellular component movement;regulation of biological process;response to stimulus;transport	membrane	protein binding;receptor activity;signal transducer activity	CD47	ECM-receptor interaction	Integrin cell surface interactions; Neutrophil degranulation; Cell surface interactions at the vascular wall; Signal regulatory protein family interactions	Spinal Cord Injury	11	0	2466.4	3193	2328.6	1853.2	3252.3	2471.4	1833.9	1471.6	1162.5	1607.8	0.00021218	0.000244806	0.00019906	0.000244109	0.000238648	0.000226178	0.000154167	0.000146305	0.000134394	0.000156617	0.646419	5.66335e-05	-0.629458158070224	4.24693
P13073	Cytochrome c oxidase subunit 4 isoform 1, mitochondrial OS=Homo sapiens GN=COX4I1 PE=1 SV=1	0	113.162	51	metabolic process;response to stimulus;transport	membrane;mitochondrion;nucleus	catalytic activity;protein binding;transporter activity	COX4I1	Huntington's disease; Parkinson's disease; Alzheimer's disease; Oxidative phosphorylation; Non-alcoholic fatty liver disease (NAFLD); Metabolic pathways; Cardiac muscle contraction	TP53 Regulates Metabolic Genes; Respiratory electron transport	Electron Transport Chain	17	0	8926.8	10148.4	7805.3	4529.7	10054.2	9460.6	4162.1	2971.8	3078.5	4112	0.000767957	0.000778074	0.000667235	0.000596664	0.00073776	0.000865815	0.000349887	0.000295454	0.0003559	0.000400553	0.468738	6.32649e-05	-1.09314610319632	4.19884
Q13011	Delta(3,5)-Delta(2,4)-dienoyl-CoA isomerase, mitochondrial OS=Homo sapiens GN=ECH1 PE=1 SV=2	0	190.02	57	metabolic process	membrane;mitochondrion	catalytic activity;protein binding	ECH1	Peroxisome		Fatty Acid Biosynthesis	2	0	6351.1	7427.8	7779.7	4147.5	7885.4	5661.6	4328.5	3692.6	3289.2	4126.1	0.000546374	0.000569487	0.000665047	0.00054632	0.000578617	0.000518138	0.000363876	0.000367115	0.000380258	0.000401927	0.669773	9.49315e-05	-0.57825583155611	4.02259
P45880	Voltage-dependent anion-selective channel protein 2 OS=Homo sapiens GN=VDAC2 PE=1 SV=2	0	175.734	61	regulation of biological process;transport	membrane;mitochondrion;nucleus	nucleotide binding;protein binding;transporter activity	VDAC2	NOD-like receptor signaling pathway; cGMP-PKG signaling pathway; Huntington's disease; HTLV-I infection; Parkinson's disease; Calcium signaling pathway	Mitochondrial calcium ion transport; Ub-specific processing proteases		12	0	11055.6	10644.5	10745.5	8030.5	11341.1	10359.3	5850.3	6559.7	4140.8	5445.4	0.000951094	0.00081611	0.000918578	0.0010578	0.000832191	0.000948062	0.000491806	0.00065216	0.00047871	0.000530441	0.54764	0.000117506	-0.868699930893472	3.92994
P04271	Protein S100-B OS=Homo sapiens GN=S100B PE=1 SV=2	0	58.701	40	cell differentiation;cell organization and biogenesis;cell proliferation;defense response;regulation of biological process;response to stimulus	cytoplasm;extracellular;nucleus	metal ion binding;protein binding	S100B		TRAF6 mediated NF-kB activation; Advanced glycosylation endproduct receptor signaling; TAK1 activates NFkB by phosphorylation and activation of IKKs complex; RIP-mediated NFkB activation via ZBP1; Activated TLR4 signalling; Interleukin-1 family signaling; DEx/H-box helicases activate type I IFN and inflammatory cytokines production ; Nuclear signaling by ERBB4		34	0	346.4	401.9	328	418.4	309.2	358.4	782.7	860.2	644.9	714.5	2.98002e-05	3.08135e-05	2.80391e-05	5.51128e-05	2.26886e-05	3.28e-05	6.57978e-05	8.55204e-05	7.45557e-05	6.96001e-05	2.37827	0.000290925	1.24991191400848	3.53622
P78352	Disks large homolog 4 OS=Homo sapiens GN=DLG4 PE=1 SV=3	0	19.458	6	cell communication;cell organization and biogenesis;cellular homeostasis;metabolic process;regulation of biological process;response to stimulus;transport	cytoplasm;cytoskeleton;cytosol;endoplasmic reticulum;membrane	catalytic activity;protein binding;transporter activity	DLG4	Glutamatergic synapse; Huntington's disease; Hippo signaling pathway; Cocaine addiction	NrCAM interactions; Synaptic adhesion-like molecules; RHO GTPases activate CIT; Ras activation uopn Ca2+ infux through NMDA receptor; LGI-ADAM interactions; Activation of Ca-permeable Kainate Receptor; Unblocking of NMDA receptor, glutamate binding and activation; Trafficking of AMPA receptors; CREB phosphorylation through the activation of CaMKII; RAF/MAP kinase cascade; Neurexins and neuroligin…	BDNF-TrkB Signaling	38	0	135.2	167.7	170.4	122.9	196.5	139.6	219.6	203.8	168.1	183.8	1.1631e-05	1.28575e-05	1.45666e-05	1.61887e-05	1.44188e-05	1.27759e-05	1.84607e-05	2.02616e-05	1.94337e-05	1.79041e-05	1.38928	0.00046553	0.474336125734934	3.33205
P35908	Keratin, type II cytoskeletal 2 epidermal OS=Homo sapiens GN=KRT2 PE=1 SV=2	0	595.38	90	cell death;cell organization and biogenesis;cell proliferation;cellular component movement;metabolic process	cytoskeleton;cytosol;membrane;nucleus	protein binding;structural molecule activity	KRT2		Formation of the cornified envelope		3	7	11106.8	11820.7	10364	6096.2	13492.9	10202.4	12646.8	13027	10441.8	12962.6	0.000955499	0.000906289	0.000885966	0.000803008	0.000990086	0.000933703	0.00106315	0.00129513	0.00120716	0.0012627	1.34232	0.000493812	0.424727045810085	3.30644
Q6GMV3	Putative peptidyl-tRNA hydrolase PTRHD1 OS=Homo sapiens GN=PTRHD1 PE=1 SV=1	0	56.187	52			catalytic activity	PTRHD1				0	0	1577.8	2038.4	1858.8	1171.1	2143.4	1487.7	1418.3	1239.6	957.6	1159.9	0.000135735	0.000156283	0.000158899	0.00015426	0.000157279	0.000136151	0.00011923	0.00012324	0.000110706	0.000112987	0.747773	0.000529146	-0.419326959261068	3.27642
P10606	Cytochrome c oxidase subunit 5B, mitochondrial OS=Homo sapiens GN=COX5B PE=1 SV=2	0	86.522	62	metabolic process;transport	membrane;mitochondrion	catalytic activity;metal ion binding;protein binding;transporter activity	COX5B	Huntington's disease; Parkinson's disease; Alzheimer's disease; Oxidative phosphorylation; Non-alcoholic fatty liver disease (NAFLD); Metabolic pathways; Cardiac muscle contraction	TP53 Regulates Metabolic Genes; Respiratory electron transport	Electron Transport Chain	17	0	4635.2	5961.6	4108.6	3574.6	5888	4849.8	3286.3	3252	1945	2736.2	0.000398758	0.000457074	0.000351223	0.000470856	0.000432051	0.000443844	0.000276263	0.000323311	0.000224858	0.000266536	0.619707	0.000540445	-0.690341041657265	3.26725
P14406	Cytochrome c oxidase subunit 7A2, mitochondrial OS=Homo sapiens GN=COX7A2 PE=1 SV=1	0	37.39	28	metabolic process;transport	membrane;mitochondrion	catalytic activity;transporter activity	COX7A2	Huntington's disease; Parkinson's disease; Alzheimer's disease; Oxidative phosphorylation; Non-alcoholic fatty liver disease (NAFLD); Cardiac muscle contraction		Electron Transport Chain	7	0	1847.4	2037.7	1562.2	898	1966	1486.7	878.8	1100.1	563	756.7	0.000158929	0.00015623	0.000133545	0.000118287	0.000144262	0.00013606	7.38764e-05	0.000109371	6.50874e-05	7.37108e-05	0.526493	0.000559158	-0.925514737265232	3.25247
P20936	Ras GTPase-activating protein 1 OS=Homo sapiens GN=RASA1 PE=1 SV=1	0	29.672	9	cell differentiation;cell organization and biogenesis;metabolic process;regulation of biological process;response to stimulus	cytoplasm;cytosol;membrane	catalytic activity;enzyme regulator activity;protein binding	RASA1	MAPK signaling pathway; Ras signaling pathway; Axon guidance	Regulation of RAS by GAPs; Signaling by RAS mutants; Downstream signal transduction; EPHB-mediated forward signaling; VEGFR2 mediated cell proliferation; PTK6 Regulates RHO GTPases, RAS GTPase and MAP kinases; Interleukin-20 family signaling	PDGF Pathway; T-Cell Receptor and Co-stimulatory Signaling; Signaling of Hepatocyte Growth Factor Receptor; Rac1/Pak1/p38/MMP-2 pathway; MAPK Signaling Pathway; EGF/EGFR Signaling Pathway; EPO Receptor Signaling	36	0	296.8	341.3	312.4	186.6	343.8	290.9	373.6	365.2	280.4	303	2.55332e-05	2.61673e-05	2.67055e-05	2.45795e-05	2.52275e-05	2.66226e-05	3.14067e-05	3.63079e-05	3.24165e-05	2.95155e-05	1.23448	0.00060118	0.303902715879513	3.221
Q9P0V9	Septin-10 OS=Homo sapiens GN=SEPT10 PE=1 SV=2	0	32.951	14	cell division	cytoplasm;cytoskeleton	nucleotide binding;protein binding	SEPT10				0	0	871.5	639.6	619.5	433	679.3	687.7	1211.2	819	872.6	885.7	7.49737e-05	4.90379e-05	5.29579e-05	5.70359e-05	4.98459e-05	6.29369e-05	0.00010182	8.14243e-05	0.00010088	8.62768e-05	1.70152	0.0006627	0.766822199160472	3.17868
Q56VL3	OCIA domain-containing protein 2 OS=Homo sapiens GN=OCIAD2 PE=1 SV=1	0	29.674	33		endosome;membrane;mitochondrion		OCIAD2				0	0	1071.1	1427	1066.8	668.2	1699	965.6	637.2	654.2	460.2	557.9	9.21449e-05	0.000109408	9.11953e-05	8.80171e-05	0.00012467	8.83698e-05	5.35663e-05	6.504e-05	5.32029e-05	5.43455e-05	0.588588	0.000682663	-0.764670565658043	3.16579
Q16850	Lanosterol 14-alpha demethylase OS=Homo sapiens GN=CYP51A1 PE=1 SV=3	0	17.24	10	metabolic process;regulation of biological process	endoplasmic reticulum;membrane	catalytic activity;metal ion binding	CYP51A1	Steroid biosynthesis; Metabolic pathways	Cholesterol biosynthesis; Endogenous sterols; Activation of gene expression by SREBF (SREBP)	Cholesterol Biosynthesis; Sterol Regulatory Element-Binding Proteins (SREBP) signalling; Oxidation by Cytochrome P450; Metapathway biotransformation	16	0	1327.1	1290.4	1184.8	772.4	1359.2	1049.2	943	800.1	695.5	919.2	0.000114168	9.89345e-05	0.000101283	0.000101743	9.97358e-05	9.60207e-05	7.92734e-05	7.95453e-05	8.04055e-05	8.95401e-05	0.795702	0.000763204	-0.329699160563985	3.11736
P47712	Cytosolic phospholipase A2 OS=Homo sapiens GN=PLA2G4A PE=1 SV=2	0.008	2.776	2	metabolic process;regulation of biological process;response to stimulus;transport	cytoplasm;cytosol;endoplasmic reticulum;Golgi;membrane	catalytic activity;metal ion binding;protein binding	PLA2G4A	Serotonergic synapse; Ether lipid metabolism; Vascular smooth muscle contraction; Glutamatergic synapse; Ovarian steroidogenesis; Phospholipase D signaling pathway; VEGF signaling pathway; MAPK signaling pathway; Oxytocin signaling pathway; Arachidonic acid metabolism; Linoleic acid metabolism; Choline metabolism in cancer; Long-term depression; Glycerophospholipid metabolism; Fc epsilon RI signa…	COPI-independent Golgi-to-ER retrograde traffic; Acyl chain remodelling of PI; Acyl chain remodelling of PG; Hydrolysis of LPC; Arachidonic acid metabolism; ADP signalling through P2Y purinoceptor 1; phospho-PLA2 pathway; Acyl chain remodeling of CL; Acyl chain remodelling of PS; Acyl chain remodelling of PE; Platelet sensitization by LDL; Signaling by GPCR; Synthesis of PA; Acyl chain remodellin…	AGE/RAGE pathway; Nanoparticle triggered regulated necrosis; PDGF Pathway; VEGFA-VEGFR2 Signaling Pathway; p38 MAPK Signaling Pathway; Prostaglandin Synthesis and Regulation	60	0	146.3	145.5	125.9	122.8	141.8	121.8	330.8	218.5	175.3	189	1.25859e-05	1.11554e-05	1.07626e-05	1.61755e-05	1.0405e-05	1.11469e-05	2.78087e-05	2.17231e-05	2.02661e-05	1.84107e-05	1.88273	0.00088944	0.912824369622586	3.05088
Q8NBU5	ATPase family AAA domain-containing protein 1 OS=Homo sapiens GN=ATAD1 PE=1 SV=1	0	62.566	30	metabolic process;regulation of biological process;response to stimulus	membrane;mitochondrion;nucleus	catalytic activity;nucleotide binding;RNA binding	ATAD1				0	0	1334.7	1678.7	1297.3	788.2	1664.9	1297.4	1188.7	823.6	764.1	826.9	0.000114822	0.000128705	0.0001109	0.000103824	0.000122168	0.000118735	9.99282e-05	8.18816e-05	8.83362e-05	8.0549e-05	0.728805	0.000936488	-0.456395063652995	3.0285
Q7Z304	MAM domain-containing protein 2 OS=Homo sapiens GN=MAMDC2 PE=2 SV=3	0	17.873	8		endoplasmic reticulum;extracellular;membrane		MAMDC2				0	0	280.1	268.6	204.4	138.8	259.7	198.9	331.9	264.4	306.2	291.9	2.40965e-05	2.05935e-05	1.74731e-05	1.82831e-05	1.90563e-05	1.82029e-05	2.79012e-05	2.62864e-05	3.53992e-05	2.84342e-05	1.50874	0.0012103	0.593341977199106	2.91711
P16885	1-phosphatidylinositol 4,5-bisphosphate phosphodiesterase gamma-2 OS=Homo sapiens GN=PLCG2 PE=1 SV=4	0	23.289	6	cell differentiation;cellular homeostasis;metabolic process;regulation of biological process;response to stimulus;transport	cytosol;membrane	catalytic activity;protein binding;signal transducer activity	PLCG2	Osteoclast differentiation; HIF-1 signaling pathway; MicroRNAs in cancer; Phospholipase D signaling pathway; Epstein-Barr virus infection; Neurotrophin signaling pathway; B cell receptor signaling pathway; VEGF signaling pathway; Non-small cell lung cancer; Natural killer cell mediated cytotoxicity; ErbB signaling pathway; Pathways in cancer; Thyroid hormone signaling pathway; Glioma; Phosphatidy…	DAP12 signaling; FCERI mediated Ca+2 mobilization; Synthesis of IP3 and IP4 in the cytosol; Toll Like Receptor 4 (TLR4) Cascade; GPVI-mediated activation cascade; Dectin-2 family; Antigen activates B Cell Receptor (BCR) leading to generation of second messengers; FCERI mediated MAPK activation; CLEC7A (Dectin-1) signaling; Role of phospholipids in phagocytosis	Leptin signaling pathway; Signaling Pathways in Glioblastoma; B Cell Receptor Signaling Pathway; Corticotropin-releasing hormone signaling pathway; Myometrial Relaxation and Contraction Pathways; Microglia Pathogen Phagocytosis Pathway; GPR40 PATHWAY	61	0	319.7	387.2	237.6	168.3	307.8	276.4	575.1	511.2	275.3	424.8	2.75032e-05	2.96865e-05	2.03112e-05	2.21689e-05	2.25858e-05	2.52956e-05	4.83459e-05	5.08231e-05	3.18269e-05	4.13801e-05	1.87392	0.00128492	0.906060096009203	2.89113
O95140	Mitofusin-2 OS=Homo sapiens GN=MFN2 PE=1 SV=3	0	36.384	13	cell communication;cell death;cell organization and biogenesis;coagulation;metabolic process;regulation of biological process;response to stimulus;transport	cytoskeleton;cytosol;membrane;mitochondrion	catalytic activity;nucleotide binding;protein binding	MFN2	NOD-like receptor signaling pathway	Factors involved in megakaryocyte development and platelet production; Pink/Parkin Mediated Mitophagy		5	1	2183.9	2445	1758.6	1323.4	2710.3	2180.3	1483.6	1465.5	1145.9	1404.2	0.000187877	0.000187457	0.000150334	0.000174322	0.000198877	0.000199537	0.000124719	0.000145699	0.000132475	0.000136784	0.717386	0.00137588	-0.479178404976925	2.86142
P17813	Endoglin OS=Homo sapiens GN=ENG PE=1 SV=2	0	16.236	7	cell differentiation;cell organization and biogenesis;cellular component movement;regulation of biological process;response to stimulus;transport	cell surface;membrane	catalytic activity;protein binding;receptor activity;signal transducer activity;transporter activity	ENG			Hypothesized Pathways in Pathogenesis of Cardiovascular Disease; TGF-beta Receptor Signaling	2	0	163	153.4	102.8	87.5	143.3	135.7	290.4	153.3	237.5	223.8	1.40226e-05	1.17611e-05	8.78785e-06	1.15257e-05	1.05151e-05	1.2419e-05	2.44125e-05	1.5241e-05	2.74569e-05	2.18005e-05	1.98451	0.00139528	0.988784668881405	2.85534
Q6PCE3	Glucose 1,6-bisphosphate synthase OS=Homo sapiens GN=PGM2L1 PE=1 SV=3	0	31.938	13	metabolic process	cytosol	catalytic activity;metal ion binding	PGM2L1	Starch and sucrose metabolism	Glycolysis; Galactose catabolism; Glycogen breakdown (glycogenolysis); Glycogen synthesis		9	0	917.9	1000.1	646.8	399.1	782.3	563.9	1205.7	1030.6	888	847.9	7.89654e-05	7.66773e-05	5.52916e-05	5.25705e-05	5.74038e-05	5.1607e-05	0.000101357	0.000102461	0.00010266	8.25947e-05	1.80858	0.00144945	0.854856835452335	2.8388
Q12849	G-rich sequence factor 1 OS=Homo sapiens GN=GRSF1 PE=1 SV=3	0	16.163	11	metabolic process	cytoplasm;mitochondrion	RNA binding	GRSF1		Viral mRNA Translation		6	0	554.9	713.7	461.6	366.9	686.7	582.2	440.8	340.4	301.9	375.7	4.77371e-05	5.47191e-05	3.94598e-05	4.83291e-05	5.03889e-05	5.32818e-05	3.70559e-05	3.38423e-05	3.49021e-05	3.65973e-05	0.724279	0.0014518	-0.465381948274066	2.83809
P27144	Adenylate kinase 4, mitochondrial OS=Homo sapiens GN=AK4 PE=1 SV=1	0	57.347	47	metabolic process;response to stimulus	mitochondrion;organelle lumen	catalytic activity;nucleotide binding	AK4; LOC100507855	Purine metabolism; Thiamine metabolism; Metabolic pathways	Interconversion of nucleotide di- and triphosphates		6	0	1795.9	1973.1	1538.9	1203.3	1701.5	1446.3	2663.3	3894.1	3139.7	2448.4	0.000154498	0.000151277	0.000131553	0.000158502	0.000124853	0.000132362	0.000223891	0.000387148	0.000362975	0.000238501	2.12057	0.00145754	1.08444879082579	2.83638
P29972	Aquaporin-1 OS=Homo sapiens GN=AQP1 PE=1 SV=3	0	44.687	7	cell organization and biogenesis;cellular homeostasis;metabolic process;regulation of biological process;response to stimulus;transport	cytoplasm;membrane;nucleus	protein binding;transporter activity	AQP1	Bile secretion; Renin secretion; Proximal tubule bicarbonate reclamation	Passive transport by Aquaporins; Erythrocytes take up carbon dioxide and release oxygen; Erythrocytes take up oxygen and release carbon dioxide; Vasopressin regulates renal water homeostasis via Aquaporins	Spinal Cord Injury	11	0	131	65.7	341.6	15.3	53.2	76.3	1132	1131.5	832.2	292.9	1.12697e-05	5.03719e-06	2.92016e-05	2.01536e-06	3.90373e-06	6.98282e-06	9.51617e-05	0.000112493	9.62091e-05	2.85316e-05	15.921	0.00152692	3.99285999950029	2.81618
Q6PCB0	von Willebrand factor A domain-containing protein 1 OS=Homo sapiens GN=VWA1 PE=1 SV=1	0	47.121	18	cell organization and biogenesis;metabolic process;response to stimulus	extracellular;organelle lumen	protein binding	VWA1		Post-translational protein phosphorylation; Regulation of Insulin-like Growth Factor (IGF) transport and uptake by Insulin-like Growth Factor Binding Proteins (IGFBPs)		4	0	395.6	368.4	348.6	267.6	446.9	305.4	503.7	366.5	387.3	484.9	3.40328e-05	2.82451e-05	2.98e-05	3.5249e-05	3.27928e-05	2.79496e-05	4.23436e-05	3.64371e-05	4.4775e-05	4.72345e-05	1.39183	0.00155331	0.476984566032967	2.80874
P33151	Cadherin-5 OS=Homo sapiens GN=CDH5 PE=1 SV=5	0.001	6.697	2	cell organization and biogenesis;regulation of biological process;response to stimulus	cell surface;membrane	metal ion binding;protein binding	CDH5	Cell adhesion molecules (CAMs); Leukocyte transendothelial migration	VEGFR2 mediated vascular permeability; Adherens junctions interactions	VEGFA-VEGFR2 Signaling Pathway	12	0	396.9	402.5	361.7	203.1	384.3	356.4	655.9	358.2	420	512.4	3.41446e-05	3.08595e-05	3.09199e-05	2.67529e-05	2.81993e-05	3.2617e-05	5.51383e-05	3.5612e-05	4.85554e-05	4.99133e-05	1.59388	0.00155617	0.672539474937635	2.80794
Q9Y296	Trafficking protein particle complex subunit 4 OS=Homo sapiens GN=TRAPPC4 PE=1 SV=1	0	14.312	23	cell organization and biogenesis;transport	cytosol;endoplasmic reticulum;Golgi;membrane	protein binding	TRAPPC4		COPII (Coat Protein 2) Mediated Vesicle Transport; RAB GEFs exchange GTP for GDP on RABs; Syndecan interactions		13	0	570.2	724.7	573.7	343.4	745.3	531.9	756.2	727.6	502.3	665	4.90533e-05	5.55625e-05	4.90427e-05	4.52336e-05	5.46888e-05	4.86784e-05	6.357e-05	7.23374e-05	5.807e-05	6.47782e-05	1.30839	0.00164549	0.387797041793359	2.7837
P53634	Dipeptidyl peptidase 1 OS=Homo sapiens GN=CTSC PE=1 SV=2	0	62.537	22	cell death;cell organization and biogenesis;metabolic process;regulation of biological process;response to stimulus;transport	endoplasmic reticulum;extracellular;Golgi;membrane;organelle lumen;vacuole	catalytic activity;enzyme regulator activity;protein binding	CTSC	Lysosome; Apoptosis	Neutrophil degranulation; MHC class II antigen presentation; Cargo concentration in the ER; COPII (Coat Protein 2) Mediated Vesicle Transport		16	0	1246.4	1334	1061.7	618.4	1385.4	1296.1	2204.7	1626.7	1132.1	1435.8	0.000107226	0.000102277	9.07593e-05	8.14573e-05	0.000101658	0.000118616	0.000185338	0.000161725	0.00013088	0.000139863	1.47884	0.00166366	0.564463999331145	2.77893
P09669	Cytochrome c oxidase subunit 6C OS=Homo sapiens GN=COX6C PE=1 SV=2	0	12.062	33	metabolic process;transport	membrane;mitochondrion	catalytic activity;transporter activity	COX6C	Huntington's disease; Parkinson's disease; Alzheimer's disease; Oxidative phosphorylation; Non-alcoholic fatty liver disease (NAFLD); Metabolic pathways; Cardiac muscle contraction	TP53 Regulates Metabolic Genes; Respiratory electron transport	Electron Transport Chain	17	0	1509.5	2236	1839.6	1737.9	2649.4	2207.8	962.7	1173.7	797.6	802.9	0.00012986	0.000171433	0.000157258	0.000228921	0.000194408	0.000202053	8.09295e-05	0.000116688	9.22091e-05	7.82112e-05	0.473261	0.0017416	-1.07929277023222	2.75905
Q8N3V7	Synaptopodin OS=Homo sapiens GN=SYNPO PE=1 SV=2	0	98.724	20	regulation of biological process;response to stimulus	cytoplasm;cytoskeleton;membrane;nucleus	protein binding	SYNPO			Primary Focal Segmental Glomerulosclerosis FSGS	1	0	1004.5	951.2	1281	786.9	1370.3	933.9	1541	1276.6	1151.4	1221.7	8.64154e-05	7.29282e-05	0.000109506	0.000103653	0.00010055	8.54687e-05	0.000129544	0.000126919	0.000133111	0.000119007	1.37171	0.00176026	0.455976339795681	2.75442
Q9UL18	Protein argonaute-1 OS=Homo sapiens GN=AGO1 PE=1 SV=3	0	30.663	9	cell organization and biogenesis;metabolic process;regulation of biological process;response to stimulus	cytoplasm;cytosol;nucleus	catalytic activity;DNA binding;protein binding;RNA binding	AGO1; EIF2C1		Post-transcriptional silencing by small RNAs; Ca2+ pathway; RUNX1 regulates genes involved in megakaryocyte differentiation and platelet function; MicroRNA (miRNA) biogenesis; Competing endogenous RNAs (ceRNAs) regulate PTEN translation; Small interfering RNA (siRNA) biogenesis; Transcriptional regulation by small RNAs; Regulation of RUNX1 Expression and Activity; MAPK6/MAPK4 signaling; TP53 Regu…		32	0	338.4	327.9	364	171.9	415	269	458.7	362.8	294.1	365	2.9112e-05	2.514e-05	3.11165e-05	2.26431e-05	3.0452e-05	2.46183e-05	3.85607e-05	3.60693e-05	3.40004e-05	3.5555e-05	1.32022	0.0018052	0.400772995752708	2.74348
Q8TCG5	Carnitine O-palmitoyltransferase 1, brain isoform OS=Homo sapiens GN=CPT1C PE=1 SV=1	0	21.365	6	metabolic process	endoplasmic reticulum;membrane;mitochondrion	catalytic activity;protein binding	CPT1C	Fatty acid degradation; PPAR signaling pathway; Glucagon signaling pathway; AMPK signaling pathway; Adipocytokine signaling pathway; Fatty acid metabolism		AMP-activated Protein Kinase (AMPK) Signaling; PPAR signaling pathway	8	0	359.5	382.8	372.5	237.8	514.1	355.7	262.7	227.3	237.1	258.7	3.09272e-05	2.93491e-05	3.18431e-05	3.13237e-05	3.77238e-05	3.25529e-05	2.20839e-05	2.2598e-05	2.74107e-05	2.52002e-05	0.756698	0.00194307	-0.402210937025094	2.71151
P20674	Cytochrome c oxidase subunit 5A, mitochondrial OS=Homo sapiens GN=COX5A PE=1 SV=2	0	51.279	38	metabolic process;transport	membrane;mitochondrion	catalytic activity;metal ion binding;protein binding;transporter activity	COX5A	Huntington's disease; Parkinson's disease; Alzheimer's disease; Oxidative phosphorylation; Non-alcoholic fatty liver disease (NAFLD); Metabolic pathways; Cardiac muscle contraction	TP53 Regulates Metabolic Genes; Respiratory electron transport	Electron Transport Chain; Arachidonate Epoxygenase / Epoxide Hydrolase	18	0	3543.9	5326.5	3654.3	2088.8	5308.8	4128.3	2102.3	2537.6	1429.3	2213.1	0.000304876	0.000408381	0.000312388	0.000275142	0.000389551	0.000377814	0.00017673	0.000252286	0.000165239	0.00021558	0.5684	0.00204981	-0.815022742282657	2.68829
Q9BPW8	Protein NipSnap homolog 1 OS=Homo sapiens GN=NIPSNAP1 PE=1 SV=1	0	69.601	51		membrane;mitochondrion	protein binding	NIPSNAP1				0	0	1890.9	2919.3	1912.7	1441.3	2429.7	1778	1272.2	1455.6	844.8	1138.4	0.000162671	0.000223822	0.000163507	0.000189852	0.000178287	0.000162719	0.000106948	0.000144715	9.76658e-05	0.000110893	0.637343	0.00221518	-0.649858209911074	2.65459
P54687	Branched-chain-amino-acid aminotransferase, cytosolic OS=Homo sapiens GN=BCAT1 PE=1 SV=3	0	21.783	9	cell proliferation;metabolic process	cytoplasm;cytosol;mitochondrion	catalytic activity;protein binding	BCAT1	Pantothenate and CoA biosynthesis; Biosynthesis of amino acids; Valine, leucine and isoleucine biosynthesis; 2-Oxocarboxylic acid metabolism; Metabolic pathways; Cysteine and methionine metabolism; Valine, leucine and isoleucine degradation	Branched-chain amino acid catabolism	Amino Acid metabolism	11	0	301.4	553.1	392.8	281	404.5	346.2	1124.7	1400.2	1036.8	519.1	2.59289e-05	4.2406e-05	3.35785e-05	3.70141e-05	2.96815e-05	3.16835e-05	9.4548e-05	0.000139207	0.000119863	5.0566e-05	3.28538	0.00232696	1.71606085336492	2.63321
Q9NTJ5	Phosphatidylinositide phosphatase SAC1 OS=Homo sapiens GN=SACM1L PE=1 SV=2	0	83.202	33	metabolic process	endoplasmic reticulum;Golgi;membrane	catalytic activity;protein binding;receptor activity;signal transducer activity	SACM1L		Synthesis of PIPs at the Golgi membrane; Synthesis of PIPs at the ER membrane		6	0	3681.1	4890.8	3483.3	2451.9	5338	3880.7	2845.2	2777.3	2315.3	2438.5	0.000316679	0.000374976	0.00029777	0.000322971	0.000391693	0.000355154	0.000239182	0.000276117	0.000267668	0.000237536	0.747428	0.00241824	-0.419992858406414	2.6165
Q7Z2H8	Proton-coupled amino acid transporter 1 OS=Homo sapiens GN=SLC36A1 PE=1 SV=1	0	12.309	3	transport	endoplasmic reticulum;membrane;vacuole	transporter activity	SLC36A1	Protein digestion and absorption	Amino acid transport across the plasma membrane; Proton-coupled neutral amino acid transporters		6	0	84.6	164.4	134.2	60.9	102.3	90.5	176.1	190.9	150.6	131.5	7.27799e-06	1.26045e-05	1.14721e-05	8.02191e-06	7.5066e-06	8.28238e-06	1.48039e-05	1.89791e-05	1.74106e-05	1.28095e-05	1.97583	0.00260174	0.982456574620114	2.58474
Q9Y3L3	SH3 domain-binding protein 1 OS=Homo sapiens GN=SH3BP1 PE=1 SV=3	0	22.022	8	cell differentiation;cell organization and biogenesis;cellular component movement;regulation of biological process;response to stimulus;transport	cytoplasm;cytosol;nucleus	enzyme regulator activity;protein binding	SH3BP1				0	0	109.1	142	155.6	91.4	134.6	110.7	209	174.8	130.6	134.4	9.38569e-06	1.08871e-05	1.33015e-05	1.20395e-05	9.87672e-06	1.0131e-05	1.75696e-05	1.73785e-05	1.50984e-05	1.3092e-05	1.54519	0.00262622	0.627779584507196	2.58067
O15427	Monocarboxylate transporter 4 OS=Homo sapiens GN=SLC16A3 PE=1 SV=1	0	9.624	8	cellular component movement;metabolic process;transport	membrane	protein binding;RNA binding;transporter activity	SLC16A3	Central carbon metabolism in cancer	Proton-coupled monocarboxylate transport; Basigin interactions; Pyruvate metabolism		12	0	187.6	247.2	577.4	174.3	203.2	233	1164.8	926.9	822	377.6	1.61389e-05	1.89527e-05	4.9359e-05	2.29593e-05	1.49105e-05	2.13237e-05	9.79191e-05	9.21516e-05	9.50299e-05	3.67823e-05	4.64742	0.00276555	2.21643066239335	2.55822
Q9NP58	ATP-binding cassette sub-family B member 6, mitochondrial OS=Homo sapiens GN=ABCB6 PE=1 SV=1	0	36.744	8	cellular homeostasis;metabolic process;transport	cytosol;endoplasmic reticulum;endosome;Golgi;membrane;mitochondrion	catalytic activity;nucleotide binding;transporter activity	ABCB6	ABC transporters	Defective ABCB6 causes isolated colobomatous microphthalmia 7 (MCOPCB7); Mitochondrial ABC transporters		8	0	571.4	563.2	561.7	318.2	754	568.7	1081.1	1191	886.6	596.8	4.91566e-05	4.31803e-05	4.80169e-05	4.19142e-05	5.53272e-05	5.20463e-05	9.08828e-05	0.000118408	0.000102498	5.81348e-05	1.99006	0.00283284	0.992811884406414	2.54778
P12272	Parathyroid hormone-related protein OS=Homo sapiens GN=PTHLH PE=1 SV=1	0	12.765	20	cell communication;metabolic process;regulation of biological process;response to stimulus	cytoplasm;cytosol;extracellular;Golgi;nucleus	protein binding	PTHLH		G alpha (s) signalling events; Class B/2 (Secretin family receptors)	Endoderm Differentiation; Regulation of Apoptosis by Parathyroid Hormone-related Protein; Endochondral Ossification	9	0	157.9	455.4	195.8	116.3	193.3	175.8	740.5	858.8	514.7	318.3	1.35839e-05	3.49154e-05	1.67379e-05	1.53194e-05	1.4184e-05	1.60889e-05	6.22502e-05	8.53812e-05	5.95035e-05	3.10059e-05	3.87649	0.00292789	1.95475234508726	2.53345
P06213	Insulin receptor OS=Homo sapiens GN=INSR PE=1 SV=4	0	11.047	3	cell organization and biogenesis;metabolic process;regulation of biological process;response to stimulus	membrane;organelle lumen	catalytic activity;nucleotide binding;protein binding;receptor activity;signal transducer activity	INSR	Longevity regulating pathway - multiple species; Insulin signaling pathway; HIF-1 signaling pathway; Ovarian steroidogenesis; FoxO signaling pathway; Phospholipase D signaling pathway; cGMP-PKG signaling pathway; Rap1 signaling pathway; Type II diabetes mellitus; AMPK signaling pathway; mTOR signaling pathway; Aldosterone-regulated sodium reabsorption; Adherens junction; Non-alcoholic fatty liver…	Signal attenuation; Insulin receptor recycling; PI5P, PP2A and IER3 Regulate PI3K/AKT Signaling; IRS activation	AMP-activated Protein Kinase (AMPK) Signaling; Selenium Micronutrient Network; Vitamin B12 Metabolism; Type II diabetes mellitus; Folate Metabolism; AGE/RAGE pathway; Nanoparticle triggered autophagic cell death; Transcription factor regulation in adipogenesis; Angiopoietin Like Protein 8 Regulatory Pathway; Focal Adhesion-PI3K-Akt-mTOR-signaling pathway; Leptin Insulin Overlap; Insulin Signaling…	43	0	190.1	188.2	158.8	120	225.6	215	291.4	190.7	253.3	258	1.6354e-05	1.44292e-05	1.3575e-05	1.58067e-05	1.65541e-05	1.96764e-05	2.44966e-05	1.89592e-05	2.92835e-05	2.5132e-05	1.54314	0.00293527	0.625872125037177	2.53235
Q9H8L6	Multimerin-2 OS=Homo sapiens GN=MMRN2 PE=1 SV=2	0	32.127	7	regulation of biological process;transport	extracellular;membrane	protein binding	MMRN2			VEGFA-VEGFR2 Signaling Pathway	1	0	625.8	527.3	348.5	355.7	608.6	481	930.5	607.7	772.5	621.8	5.38365e-05	4.04279e-05	2.97915e-05	4.68538e-05	4.4658e-05	4.40202e-05	7.82226e-05	6.0417e-05	8.93073e-05	6.05701e-05	1.56513	0.0031201	0.646280166022095	2.50583
Q04609	Glutamate carboxypeptidase 2 OS=Homo sapiens GN=FOLH1 PE=1 SV=1	0	7.314	3	metabolic process	cell surface;cytoplasm;membrane	catalytic activity;metal ion binding	FOLH1	Alanine, aspartate and glutamate metabolism; Vitamin digestion and absorption; Metabolic pathways	Amino acid synthesis and interconversion (transamination)	One Carbon Metabolism	7	0	27.2	36.5	26.4	20.5	37.1	35	50.6	33.4	31.6	35.3	2.33997e-06	2.79844e-06	2.2568e-06	2.70032e-06	2.72234e-06	3.20313e-06	4.2537e-06	3.3206e-06	3.65322e-06	3.4386e-06	1.30781	0.00315849	0.387157935090061	2.50052
Q9NNX6	CD209 antigen OS=Homo sapiens GN=CD209 PE=1 SV=1	0	12.018	7	defense response;regulation of biological process;response to stimulus;transport	cell surface;cytoplasm;extracellular;membrane	metal ion binding;protein binding;receptor activity	CD209	Tuberculosis; Phagosome; Measles	Butyrophilin (BTN) family interactions; CD209 (DC-SIGN) signaling		9	0	147.9	151	125.1	111	171.1	146.2	227.7	156.8	130.3	178.4	1.27236e-05	1.15771e-05	1.06942e-05	1.46212e-05	1.2555e-05	1.33799e-05	1.91416e-05	1.55889e-05	1.50637e-05	1.73781e-05	1.30415	0.00321377	0.383106385341036	2.49299
H0YIV9	Uncharacterized protein (Fragment) OS=Homo sapiens PE=3 SV=1	0	44.15	23	metabolic process;regulation of biological process;transport	membrane;mitochondrion	catalytic activity;transporter activity					0	0	579.4	872.5	504.8	376.5	860.5	627	399.4	374.1	326	349.1	4.98448e-05	6.68943e-05	4.31528e-05	4.95936e-05	6.3142e-05	5.73818e-05	3.35756e-05	3.71927e-05	3.76883e-05	3.40061e-05	0.664004	0.0033008	-0.590736750656097	2.48138
Q96AP7	Endothelial cell-selective adhesion molecule OS=Homo sapiens GN=ESAM PE=1 SV=1	0	10.897	7	cellular component movement	membrane	protein binding	ESAM	Cell adhesion molecules (CAMs); Leukocyte transendothelial migration	Cell surface interactions at the vascular wall		4	0	398.4	475.6	551.1	317	411.6	417.5	1050.9	539.9	626.5	564.2	3.42737e-05	3.64641e-05	4.71107e-05	4.17561e-05	3.02025e-05	3.82088e-05	8.8344e-05	5.36764e-05	7.24285e-05	5.49592e-05	1.70594	0.00341195	0.770570646963985	2.467
Q9P2S2	Neurexin-2 OS=Homo sapiens GN=NRXN2 PE=2 SV=1	0.017	2.052	1	cell communication;cell organization and biogenesis;regulation of biological process;response to stimulus;transport	extracellular;membrane	metal ion binding;protein binding;receptor activity;signal transducer activity	NRXN2	Cell adhesion molecules (CAMs)	Neurexins and neuroligins		4	0	33.8	14.8	29	16.3	18.1	16.2	53.9	37.3	30.7	31.1	2.90776e-06	1.13471e-06	2.47906e-06	2.14708e-06	1.32815e-06	1.48259e-06	4.53111e-06	3.70834e-06	3.54917e-06	3.02948e-06	1.99949	0.00342693	0.999634879360683	2.46509
Q01813	ATP-dependent 6-phosphofructokinase, platelet type OS=Homo sapiens GN=PFKP PE=1 SV=2	0	370.905	45	metabolic process	cytoplasm;cytosol;membrane;nucleus	catalytic activity;metal ion binding;nucleotide binding;protein binding	PFKP	Central carbon metabolism in cancer; Carbon metabolism; Galactose metabolism; Thyroid hormone signaling pathway; Fructose and mannose metabolism; Pentose phosphate pathway; AMPK signaling pathway; Glycolysis / Gluconeogenesis; RNA degradation; Biosynthesis of amino acids; Metabolic pathways	Glycolysis	Cori Cycle; Glycolysis and Gluconeogenesis	17	5	8064.7	11418.3	11848.2	5729.1	10760.7	10159.6	31629.1	22938.9	14944.3	11409.3	0.000693792	0.000875437	0.00101284	0.000754653	0.000789602	0.000929786	0.0026589	0.00228057	0.00172768	0.00111139	2.4073	0.00378219	1.26741661186972	2.42226
Q6XQN6	Nicotinate phosphoribosyltransferase OS=Homo sapiens GN=NAPRT PE=1 SV=2	0	88.707	24	metabolic process;response to stimulus;transport	cytoplasm;cytosol;extracellular;organelle lumen	catalytic activity;protein binding	NAPRT1; NAPRT	Nicotinate and nicotinamide metabolism; Metabolic pathways	Neutrophil degranulation; Nicotinamide salvaging	NAD+ biosynthetic pathways	11	0	1044	1176.4	1000.2	663.8	1118	842.3	1589	946.9	970.3	1425.2	8.98135e-05	9.01942e-05	8.5502e-05	8.74375e-05	8.20369e-05	7.70856e-05	0.000133579	9.414e-05	0.000112175	0.00013883	1.42104	0.00380188	0.506947503983316	2.42
O75923	Dysferlin OS=Homo sapiens GN=DYSF PE=1 SV=1	0	76.091	10	cell organization and biogenesis	endosome;membrane	metal ion binding;protein binding	DYSF		Smooth Muscle Contraction		2	0	1510.5	1784.2	1204.5	969.8	1474.2	1489.6	3416	1580.5	1736.5	2170.2	0.000129946	0.000136794	0.000102967	0.000127745	0.000108174	0.000136325	0.000287166	0.000157132	0.000200754	0.000211401	1.59942	0.00395887	0.677546658334645	2.40243
P17900	Ganglioside GM2 activator OS=Homo sapiens GN=GM2A PE=1 SV=4	0	12.519	20	metabolic process;regulation of biological process;response to stimulus;transport	cytoplasm;extracellular;mitochondrion;organelle lumen;vacuole	catalytic activity;enzyme regulator activity;transporter activity	GM2A	Lysosome	Glycosphingolipid metabolism; Neutrophil degranulation		8	0	957.7	1042.2	1166.3	839.5	1205.9	957.1	1695.6	1298.3	1212.9	1055.2	8.23893e-05	7.99051e-05	9.97011e-05	0.000110581	8.84869e-05	8.75919e-05	0.000142541	0.000129076	0.000140221	0.000102788	1.52941	0.0039974	0.612977557800866	2.39822
Q4G0N4	NAD kinase 2, mitochondrial OS=Homo sapiens GN=NADK2 PE=1 SV=2	0	38.95	18	metabolic process	mitochondrion;organelle lumen	catalytic activity;nucleotide binding;protein binding	NADK2; NADKD1	Nicotinate and nicotinamide metabolism; Metabolic pathways	Nicotinate metabolism		6	0	1350.5	1652.4	1366.7	821	1477.3	1485.3	1179.7	952.6	846.9	963.2	0.000116181	0.000126689	0.000116832	0.000108144	0.000108402	0.000135932	9.91716e-05	9.47067e-05	9.79085e-05	9.38261e-05	0.826627	0.00415811	-0.274691303072345	2.3811
Q12797	Aspartyl/asparaginyl beta-hydroxylase OS=Homo sapiens GN=ASPH PE=1 SV=3	0	146.615	38	metabolic process;regulation of biological process;response to stimulus;transport	cytoplasm;endoplasmic reticulum;membrane;organelle lumen	catalytic activity;metal ion binding;protein binding;structural molecule activity	ASPH		Ion homeostasis; Stimuli-sensing channels		6	0	3428.9	3934.1	3046.1	2115.7	3455.5	3011.9	3601.7	3750.3	2983	3366.9	0.000294982	0.000301626	0.000260396	0.000278686	0.000253559	0.000275643	0.000302777	0.000372852	0.000344859	0.000327973	1.21378	0.0041878	0.279503902860145	2.37801
Q8N573	Oxidation resistance protein 1 OS=Homo sapiens GN=OXR1 PE=1 SV=2	0	56.444	14	cell death;metabolic process;regulation of biological process;response to stimulus	mitochondrion	catalytic activity;protein binding	OXR1				0	0	778.2	1030.7	840.8	541.1	1161.6	735.1	1382.4	1041.1	693.2	1218.5	6.69472e-05	7.90234e-05	7.18757e-05	7.12752e-05	8.52362e-05	6.72749e-05	0.000116212	0.000103505	8.01396e-05	0.000118695	1.53486	0.00428977	0.618109621691706	2.36757
P00403	Cytochrome c oxidase subunit 2 OS=Homo sapiens GN=MT-CO2 PE=1 SV=1	0	67.875	44	metabolic process;response to stimulus;transport	membrane;mitochondrion	catalytic activity;metal ion binding;protein binding;transporter activity	COX2	Huntington's disease; Parkinson's disease; Alzheimer's disease; Oxidative phosphorylation; Non-alcoholic fatty liver disease (NAFLD); Metabolic pathways; Cardiac muscle contraction	TP53 Regulates Metabolic Genes; Respiratory electron transport	Electron Transport Chain; Endothelin Pathways; EGF/EGFR Signaling Pathway	19	0	3428.6	4006	2922.7	1614.4	3766.1	3330.8	1982.9	2108	1273.2	2198.6	0.000294957	0.000307139	0.000249847	0.000212653	0.00027635	0.000304828	0.000166693	0.000209576	0.000147192	0.000214168	0.65861	0.00437228	-0.602503282378702	2.35929
P42126	Enoyl-CoA delta isomerase 1, mitochondrial OS=Homo sapiens GN=ECI1 PE=1 SV=1	0	54.573	29	metabolic process	membrane;mitochondrion;organelle lumen	catalytic activity	ECI1	Fatty acid degradation	mitochondrial fatty acid beta-oxidation of unsaturated fatty acids	Fatty Acid Beta Oxidation; Mitochondrial LC-Fatty Acid Beta-Oxidation	8	0	1847	3086.6	2142.9	1412.3	3147.3	2134.5	1438.4	1601.8	1148	1176.3	0.000158894	0.000236648	0.000183186	0.000186032	0.000230944	0.000195345	0.000120919	0.00015925	0.000132718	0.000114584	0.665057	0.00463339	-0.588450605085192	2.3341
Q96B36	Proline-rich AKT1 substrate 1 OS=Homo sapiens GN=AKT1S1 PE=1 SV=1	0	19.71	14	cell organization and biogenesis;regulation of biological process;response to stimulus	cytoplasm;cytosol;nucleus	protein binding	AKT1S1	Longevity regulating pathway - multiple species; AMPK signaling pathway; mTOR signaling pathway; Longevity regulating pathway	HSF1-dependent transactivation; AKT phosphorylates targets in the cytosol; mTORC1-mediated signalling; Constitutive Signaling by AKT1 E17K in Cancer	Target Of Rapamycin (TOR) Signaling; VEGFA-VEGFR2 Signaling Pathway; Focal Adhesion-PI3K-Akt-mTOR-signaling pathway; Senescence and Autophagy in Cancer	22	0	669.1	731.1	628.1	423.2	838.7	667.9	772.7	783.9	558.6	700.3	5.75615e-05	5.60532e-05	5.36931e-05	5.5745e-05	6.15424e-05	6.11249e-05	6.49571e-05	7.79347e-05	6.45787e-05	6.82168e-05	1.17215	0.00487112	0.229162261846284	2.31237
Q13596	Sorting nexin-1 OS=Homo sapiens GN=SNX1 PE=1 SV=3	0	118.866	39	cell organization and biogenesis;metabolic process;regulation of biological process;transport	cytoplasm;cytosol;endosome;Golgi;membrane;vacuole	protein binding	SNX1	Endocytosis			1	3	4998.4	4648.5	5014	3432.2	5615.8	4466.1	6541.8	4903.8	4595.8	4666.2	0.000430004	0.000356399	0.000428621	0.000452099	0.000412078	0.000408728	0.000549937	0.000487532	0.000531312	0.000454539	1.2119	0.00495288	0.277271098065149	2.30514
P30084	Enoyl-CoA hydratase, mitochondrial OS=Homo sapiens GN=ECHS1 PE=1 SV=4	0	151.524	53	metabolic process	mitochondrion;organelle lumen	catalytic activity;protein binding	ECHS1	Butanoate metabolism; Fatty acid degradation; Propanoate metabolism; Carbon metabolism; Lysine degradation; beta-Alanine metabolism; Fatty acid elongation; Metabolic pathways; Tryptophan metabolism; Valine, leucine and isoleucine degradation; Fatty acid metabolism	Beta oxidation of hexanoyl-CoA to butanoyl-CoA; Beta oxidation of butanoyl-CoA to acetyl-CoA; Beta oxidation of decanoyl-CoA to octanoyl-CoA-CoA; Beta oxidation of octanoyl-CoA to hexanoyl-CoA; Beta oxidation of lauroyl-CoA to decanoyl-CoA-CoA	Fatty Acid Beta Oxidation; Fatty Acid Biosynthesis; Tryptophan metabolism	24	0	8583.6	10549	6543.7	4338.8	10459.3	7752.5	4717.2	5781.6	3857.6	3967	0.000738433	0.000808788	0.000559388	0.000571518	0.000767486	0.000709493	0.000396552	0.000574802	0.00044597	0.000386429	0.581882	0.0050176	-0.781201324877242	2.2995
Q8N3L3	Beta-taxilin OS=Homo sapiens GN=TXLNB PE=1 SV=3	0.021	1.922	1		cytoplasm	protein binding	TXLNB				0	0	605.4	756.1	426.1	432.4	846.1	590.1	782.3	713.1	719.4	923.1	5.20815e-05	5.79699e-05	3.64251e-05	5.69569e-05	6.20854e-05	5.40048e-05	6.57641e-05	7.08958e-05	8.31685e-05	8.992e-05	1.38845	0.00504178	0.47347155121391	2.29742
Q9Y696	Chloride intracellular channel protein 4 OS=Homo sapiens GN=CLIC4 PE=1 SV=4	0	85.02	50	cell differentiation;cell organization and biogenesis;cellular homeostasis;metabolic process;regulation of biological process;response to stimulus;transport	cell surface;cytoplasm;cytoskeleton;cytosol;membrane;mitochondrion;nucleus	catalytic activity;protein binding;transporter activity	CLIC4				0	0	2304.8	1844	1953.9	959.8	1731.4	1645.5	2730	2113.9	1930.5	1908	0.000198278	0.000141379	0.000167029	0.000126427	0.000127047	0.000150593	0.000229498	0.000210162	0.000223182	0.00018586	1.4842	0.00531997	0.569683594060732	2.27409
P52907	F-actin-capping protein subunit alpha-1 OS=Homo sapiens GN=CAPZA1 PE=1 SV=3	0	166.275	69	cell organization and biogenesis;cellular component movement;coagulation;defense response;regulation of biological process;response to stimulus;transport	cytoplasm;cytoskeleton;cytosol;extracellular	protein binding	CAPZA1	Endocytosis	COPI-independent Golgi-to-ER retrograde traffic; Gene and protein expression by JAK-STAT signaling after Interleukin-12 stimulation; Advanced glycosylation endproduct receptor signaling; Factors involved in megakaryocyte development and platelet production; COPI-mediated anterograde transport; MHC class II antigen presentation; HSP90 chaperone cycle for steroid hormone receptors (SHR); Interleuki…		26	3	3109.2	3617.3	3636.3	2387.1	4191.8	3215.5	4113.5	3956.4	2883	3433.1	0.000267479	0.000277337	0.000310849	0.000314435	0.000307587	0.000294276	0.000345802	0.000393342	0.000333298	0.000334421	1.1302	0.00535403	0.176572234895075	2.27132
Q9Y277	Voltage-dependent anion-selective channel protein 3 OS=Homo sapiens GN=VDAC3 PE=1 SV=1	0	147.582	66	cell communication;defense response;regulation of biological process;response to stimulus;transport	membrane;mitochondrion;nucleus	nucleotide binding;transporter activity	VDAC3	Viral carcinogenesis; NOD-like receptor signaling pathway; Hepatitis B; cGMP-PKG signaling pathway; Huntington's disease; HTLV-I infection; Parkinson's disease; Calcium signaling pathway	Mitochondrial calcium ion transport; Ub-specific processing proteases		14	0	8692.2	8995.4	11502.1	6658.3	9108.4	10400	6113	6531.7	4277.5	4818.7	0.000747775	0.000689674	0.000983256	0.000877049	0.000668359	0.000951787	0.00051389	0.000649376	0.000494514	0.000469394	0.620623	0.00546092	-0.688210143032194	2.26273
O60861	Growth arrest-specific protein 7 OS=Homo sapiens GN=GAS7 PE=1 SV=3	0	14.819	7	cell differentiation;development;regulation of biological process;transport	cytoplasm	protein binding	GAS7				0	0	195.8	194.8	180.4	129.4	308	247.5	418.5	211.5	290.5	301.8	1.68443e-05	1.49352e-05	1.54215e-05	1.70449e-05	2.26005e-05	2.26507e-05	3.51813e-05	2.10272e-05	3.35842e-05	2.93986e-05	1.85849	0.00554386	0.894129002060528	2.25619
P53007	Tricarboxylate transport protein, mitochondrial OS=Homo sapiens GN=SLC25A1 PE=1 SV=2	0	70.172	34	metabolic process;transport	membrane;mitochondrion;nucleus	transporter activity	SLC25A1		Gluconeogenesis; Fatty acyl-CoA biosynthesis		7	0	3515.7	3503.5	2495.1	2184.1	4297	2434.3	1821.6	2192.2	1559.3	1536.5	0.00030245	0.000268612	0.000213293	0.000287696	0.000315307	0.000222782	0.000153133	0.000217947	0.000180268	0.000149672	0.59931	0.00563271	-0.738625177989769	2.24928
Q96PK6	RNA-binding protein 14 OS=Homo sapiens GN=RBM14 PE=1 SV=2	0	44.009	14	cell organization and biogenesis;defense response;metabolic process;regulation of biological process;response to stimulus	cytoplasm;nucleus	protein binding;RNA binding	RBM14; RBM14-RBM4		RUNX2 regulates bone development		5	0	1682.9	1107.5	1357.3	813.8	1936	1352.7	833.8	745.9	764.8	667.7	0.000144777	8.49116e-05	0.000116029	0.000107196	0.00014206	0.000123796	7.00935e-05	7.41568e-05	8.84171e-05	6.50412e-05	0.601481	0.00572197	-0.733408444581911	2.24245
Q8N6H7	ADP-ribosylation factor GTPase-activating protein 2 OS=Homo sapiens GN=ARFGAP2 PE=1 SV=1	0	25.088	14	regulation of biological process;transport	cytoplasm;cytosol;Golgi;membrane	enzyme regulator activity;metal ion binding	ARFGAP2	Endocytosis	COPI-dependent Golgi-to-ER retrograde traffic; COPI-mediated anterograde transport		12	1	754.5	880	852.7	592.4	890.3	956.8	586.8	591.7	483.3	570.4	6.49084e-05	6.74693e-05	7.2893e-05	7.80325e-05	6.53287e-05	8.75644e-05	4.93294e-05	5.88263e-05	5.58734e-05	5.55632e-05	0.793921	0.00587151	-0.332932406976349	2.23125
Q9NPY3	Complement component C1q receptor OS=Homo sapiens GN=CD93 PE=1 SV=3	0	18.353	8	transport	cell surface;membrane	metal ion binding;protein binding;receptor activity	CD93		Neutrophil degranulation		3	0	505.5	402.8	345.8	217.4	418.6	474.2	584.5	448.5	457.2	492.1	4.34873e-05	3.08825e-05	2.95607e-05	2.86365e-05	3.07162e-05	4.33978e-05	4.91361e-05	4.45895e-05	5.2856e-05	4.79359e-05	1.57588	0.00598167	0.656154865399951	2.22318
P99999	Cytochrome c OS=Homo sapiens GN=CYCS PE=1 SV=2	0	75.248	58	cell death;cell organization and biogenesis;metabolic process;regulation of biological process;response to stimulus;transport	cytosol;membrane;mitochondrion;nucleus	catalytic activity;metal ion binding;protein binding	CYCS	Hepatitis B; Huntington's disease; Colorectal cancer; Pathways in cancer; Apoptosis - multiple species; Tuberculosis; Toxoplasmosis; Apoptosis; Parkinson's disease; Alzheimer's disease; p53 signaling pathway; Non-alcoholic fatty liver disease (NAFLD); Small cell lung cancer; Herpes simplex infection; Amyotrophic lateral sclerosis (ALS); Sulfur metabolism; Viral myocarditis; Metabolic pathways; In…	Transcriptional activation of mitochondrial biogenesis; Activation of caspases through apoptosome-mediated cleavage; TP53 Regulates Metabolic Genes; Respiratory electron transport; Release of apoptotic factors from the mitochondria; Formation of apoptosome; Detoxification of Reactive Oxygen Species	miRNA Regulation of DNA Damage Response; Alzheimers Disease; AGE/RAGE pathway; Parkinsons Disease Pathway; Nanomaterial induced apoptosis; Apoptosis; Fas Ligand (FasL) pathway and Stress induction of Heat Shock Proteins (HSP) regulation; Apoptosis Modulation by HSP70; Oxidative Damage; DNA Damage Response	54	0	4823	7846.8	4487.1	2320.6	5267.2	5081	2580.5	2911	1540.6	2191.3	0.000414914	0.000601611	0.000383579	0.000305676	0.000386498	0.000465003	0.00021693	0.000289409	0.000178106	0.000213456	0.537035	0.00598279	-0.896912655072039	2.2231
Q9Y5U8	Mitochondrial pyruvate carrier 1 OS=Homo sapiens GN=MPC1 PE=1 SV=1	0.008	2.8	27	metabolic process;transport	membrane;mitochondrion	catalytic activity;transporter activity	MPC1		Pyruvate metabolism	Glycolysis and Gluconeogenesis	5	0	388	589.5	379.4	191.6	451	443.5	253.5	228.7	188.2	218.5	3.3379e-05	4.51967e-05	3.2433e-05	2.52381e-05	3.30936e-05	4.05882e-05	2.13105e-05	2.27372e-05	2.17575e-05	2.12843e-05	0.647906	0.00602806	-0.626144572099767	2.21982
Q969T9	WW domain-binding protein 2 OS=Homo sapiens GN=WBP2 PE=1 SV=1	0	19.15	19	regulation of biological process;response to stimulus	cytoplasm;nucleus	DNA binding;protein binding	WBP2				0	0	1638.4	1982.4	2061.5	1005.2	1630.4	1512.4	1220.9	829.4	816.6	1241	0.000140949	0.00015199	0.000176227	0.000132408	0.000119636	0.000138412	0.000102635	8.24583e-05	9.44056e-05	0.000120887	0.705328	0.0062645	-0.503634577936643	2.20311
Q5U651	Ras-interacting protein 1 OS=Homo sapiens GN=RASIP1 PE=1 SV=1	0	21.703	3	cell differentiation;regulation of biological process;response to stimulus	cytoplasm;Golgi	protein binding	RASIP1				0	0	149.6	186.9	121.4	114	184.1	156.7	353.8	147.9	227.3	229.7	1.28698e-05	1.43296e-05	1.03779e-05	1.50164e-05	1.35089e-05	1.43409e-05	2.97422e-05	1.47041e-05	2.62777e-05	2.23753e-05	1.74769	0.00632137	0.80544749154854	2.19919
Q05707	Collagen alpha-1(XIV) chain OS=Homo sapiens GN=COL14A1 PE=1 SV=3	0	312.003	26	cell organization and biogenesis	extracellular;organelle lumen	protein binding;RNA binding;structural molecule activity	COL14A1	Protein digestion and absorption	Collagen degradation; Assembly of collagen fibrils and other multimeric structures; Collagen chain trimerization		8	0	12243.8	9929.9	6873.2	4248.7	9063.1	8471.3	18974.4	9574.6	13284	11357.2	0.00105331	0.000761322	0.000587555	0.00055965	0.000665035	0.000775276	0.00159509	0.000951899	0.00153574	0.00110631	1.85231	0.00666726	0.889324760963821	2.17605
O75503	Ceroid-lipofuscinosis neuronal protein 5 OS=Homo sapiens GN=CLN5 PE=1 SV=2	0.001	5.493	5	cell differentiation;cellular homeostasis;metabolic process;transport	cytosol;endoplasmic reticulum;Golgi;membrane;vacuole	protein binding	CLN5	Lysosome			1	0	103.6	115.5	103.3	74.8	126.1	95.7	130.3	151	92.8	118.1	8.91253e-06	8.85534e-06	8.83059e-06	9.85286e-06	9.253e-06	8.75827e-06	1.09537e-05	1.50123e-05	1.07284e-05	1.15042e-05	1.26396	0.00670944	0.337952407162045	2.17331
O00483	Cytochrome c oxidase subunit NDUFA4 OS=Homo sapiens GN=NDUFA4 PE=1 SV=1	0	31.301	56	metabolic process;transport	membrane;mitochondrion	catalytic activity;protein binding;transporter activity	NDUFA4	Huntington's disease; Parkinson's disease; Alzheimer's disease; Oxidative phosphorylation; Non-alcoholic fatty liver disease (NAFLD); Metabolic pathways	TP53 Regulates Metabolic Genes; Respiratory electron transport	Electron Transport Chain; Oxidative phosphorylation	17	0	3117.3	4305.2	1648.6	1292.1	3365.2	2652.3	1320.8	951.3	901.2	1181.1	0.000268176	0.000330078	0.00014093	0.000170199	0.000246933	0.000242733	0.000111033	9.45775e-05	0.000104186	0.000115052	0.439523	0.00677821	-1.18599016605823	2.16888
Q8NCW5	NAD(P)H-hydrate epimerase OS=Homo sapiens GN=NAXE PE=1 SV=2	0	75.503	36	cell organization and biogenesis;metabolic process	cytosol;extracellular;mitochondrion;nucleus;organelle lumen	catalytic activity;metal ion binding;nucleotide binding;protein binding	APOA1BP; NAXE		Nicotinamide salvaging		5	0	4576.1	4726.3	4545.8	2894.7	5032	3496.6	3694.7	3107.7	2716	3431.2	0.000393674	0.000362364	0.000388597	0.000381298	0.00036924	0.000320002	0.000310595	0.000308965	0.000313992	0.000334236	0.832187	0.00678586	-0.265020897743833	2.16839
P16284	Platelet endothelial cell adhesion molecule OS=Homo sapiens GN=PECAM1 PE=1 SV=1	0	83.966	24	cell organization and biogenesis;cellular component movement;regulation of biological process;response to stimulus;transport	membrane	protein binding	PECAM1	Cell adhesion molecules (CAMs); Malaria; Leukocyte transendothelial migration	Platelet degranulation ; Integrin cell surface interactions; PECAM1 interactions; Neutrophil degranulation; Platelet sensitization by LDL		16	0	1980.9	1878	1470.8	1442.7	1896.7	1740.2	2949.1	1803.3	2282.8	2123.7	0.000170413	0.000143986	0.000125731	0.000190036	0.000139177	0.00015926	0.000247916	0.000179283	0.00026391	0.000206871	1.49974	0.00689441	0.584709141048607	2.1615
P38117	Electron transfer flavoprotein subunit beta OS=Homo sapiens GN=ETFB PE=1 SV=3	0	132.857	51	metabolic process;transport	cytosol;mitochondrion;organelle lumen	protein binding	ETFB		Protein methylation; Respiratory electron transport		7	0	5715.1	8518.9	5888.7	5334.7	9064.8	6654.8	5241.4	4485.6	3894.1	4419.2	0.00049166	0.000653141	0.000503395	0.000702701	0.00066516	0.000609034	0.000440619	0.000445955	0.00045019	0.000430478	0.702417	0.00689966	-0.509599413650108	2.16117
Q9NUQ2	1-acyl-sn-glycerol-3-phosphate acyltransferase epsilon OS=Homo sapiens GN=AGPAT5 PE=1 SV=3	0	11.494	5	cell differentiation;metabolic process	endoplasmic reticulum;membrane;mitochondrion;nucleus	catalytic activity;protein binding	AGPAT5	Phospholipase D signaling pathway; Glycerolipid metabolism; Glycerophospholipid metabolism; Metabolic pathways	Synthesis of PA	Triacylglyceride Synthesis	10	0	211.7	226.4	220.7	132.3	265.5	249	161.7	168.9	122.3	151	1.82122e-05	1.7358e-05	1.88665e-05	1.74269e-05	1.94819e-05	2.2788e-05	1.35933e-05	1.67919e-05	1.41389e-05	1.4709e-05	0.778018	0.00694668	-0.362124081644453	2.15822
Q05397	Focal adhesion kinase 1 OS=Homo sapiens GN=PTK2 PE=1 SV=2	0	38.876	11	cell differentiation;cell organization and biogenesis;cellular component movement;defense response;development;metabolic process;regulation of biological process;response to stimulus	cytoplasm;cytoskeleton;cytosol;membrane;nucleus	catalytic activity;nucleotide binding;protein binding;signal transducer activity	PTK2	Amoebiasis; VEGF signaling pathway; ErbB signaling pathway; Pathways in cancer; Focal adhesion; Proteoglycans in cancer; Transcriptional misregulation in cancer; Regulation of actin cytoskeleton; Leukocyte transendothelial migration; Bacterial invasion of epithelial cells; Small cell lung cancer; Endocrine resistance; Chemokine signaling pathway; Axon guidance; PI3K-Akt signaling pathway	DCC mediated attractive signaling; Netrin mediated repulsion signals; MET activates PTK2 signaling; Signal regulatory protein family interactions; Apoptotic cleavage of cellular proteins; VEGFA-VEGFR2 Pathway; GRB2:SOS provides linkage to MAPK signaling for Integrins ; NCAM signaling for neurite out-growth; p130Cas linkage to MAPK signaling for integrins; EPHB-mediated forward signaling; RHO GTPa…	Androgen receptor signaling pathway; Integrin-mediated Cell Adhesion; RANKL/RANK (Receptor activator of NFKB (ligand)) Signaling Pathway; Leptin signaling pathway; Prolactin Signaling Pathway; Corticotropin-releasing hormone signaling pathway; Alpha 6 Beta 4 signaling pathway; Primary Focal Segmental Glomerulosclerosis FSGS; Apoptosis-related network due to altered Notch3 in ovarian cancer; Focal…	78	0	1715.9	1879	1607	982	2095.8	1772.7	3145.7	1638.4	1796.2	2058.6	0.000147616	0.000144062	0.000137374	0.000129352	0.000153786	0.000162234	0.000264444	0.000162888	0.000207655	0.00020053	1.39944	0.0071343	0.484846830742853	2.14665
P07947	Tyrosine-protein kinase Yes OS=Homo sapiens GN=YES1 PE=1 SV=3	0	26.227	13	cell differentiation;cellular component movement;defense response;metabolic process;regulation of biological process;response to stimulus;transport	cytoplasm;cytoskeleton;cytosol;Golgi;membrane	catalytic activity;nucleotide binding;protein binding	YES1	Tight junction; Adherens junction	PECAM1 interactions; CTLA4 inhibitory signaling; EPH-ephrin mediated repulsion of cells; EPHA-mediated growth cone collapse; RUNX2 regulates osteoblast differentiation; EPHB-mediated forward signaling; Regulation of signaling by CBL; CD28 co-stimulation; Regulation of KIT signaling; FCGR activation; Signaling by ERBB2	Interleukin-11 Signaling Pathway	35	0	70.9	55.9	58.8	33.9	73.1	51.1	88.7	58.2	60.2	63.8	6.09941e-06	4.28583e-06	5.02651e-06	4.4654e-06	5.36395e-06	4.67657e-06	7.45658e-06	5.7862e-06	6.95961e-06	6.21481e-06	1.35776	0.00715407	0.441224740900599	2.14545
Q6UVK1	Chondroitin sulfate proteoglycan 4 OS=Homo sapiens GN=CSPG4 PE=1 SV=2	0	122.165	13	cell differentiation;cell proliferation;cellular component movement;development;metabolic process;regulation of biological process;response to stimulus	cell surface;extracellular;membrane;organelle lumen	protein binding;signal transducer activity	CSPG4		A tetrasaccharide linker sequence is required for GAG synthesis; Dermatan sulfate biosynthesis; Defective CHSY1 causes TPBS; Defective B4GALT7 causes EDS, progeroid type; Defective B3GALT6 causes EDSP2 and SEMDJL1; CS/DS degradation; Defective CHST14 causes EDS, musculocontractural type; Defective CHST3 causes SEDCJD; Chondroitin sulfate biosynthesis; Defective B3GAT3 causes JDSSDHD	Spinal Cord Injury	19	0	2235.4	1959.8	2207.2	1377.7	2176.8	1915.6	4248.1	2714	2705.4	1919.4	0.000192308	0.000150257	0.000188682	0.000181474	0.00015973	0.000175312	0.000357117	0.000269824	0.000312766	0.00018697	1.63288	0.00716198	0.707420937875192	2.14497
O60244	Mediator of RNA polymerase II transcription subunit 14 OS=Homo sapiens GN=MED14 PE=1 SV=2	0	7.972	1	metabolic process;regulation of biological process;response to stimulus	membrane;nucleus	protein binding;receptor activity	MED14	Thyroid hormone signaling pathway	Transcriptional regulation of white adipocyte differentiation; PPARA activates gene expression; Generic Transcription Pathway		10	0	70.5	66.4	69.7	35.3	76.8	57.7	50.8	40.3	36	49.9	6.065e-06	5.09086e-06	5.9583e-06	4.64981e-06	5.63545e-06	5.28059e-06	4.27051e-06	4.00659e-06	4.16189e-06	4.8608e-06	0.772478	0.00720783	-0.372434278415968	2.1422
P07919	Cytochrome b-c1 complex subunit 6, mitochondrial OS=Homo sapiens GN=UQCRH PE=1 SV=2	0	67.748	82	metabolic process;transport	membrane;mitochondrion	catalytic activity;protein binding;transporter activity	UQCRH	Huntington's disease; Parkinson's disease; Alzheimer's disease; Oxidative phosphorylation; Non-alcoholic fatty liver disease (NAFLD); Metabolic pathways; Cardiac muscle contraction	Respiratory electron transport	Electron Transport Chain	12	0	755.9	1242.4	935.2	555.1	1235.1	1014.8	627.2	694.5	488.6	568.1	6.50288e-05	9.52544e-05	7.99455e-05	7.31193e-05	9.06295e-05	9.28725e-05	5.27256e-05	6.90466e-05	5.64861e-05	5.53391e-05	0.655578	0.00722139	-0.60916056634912	2.14138
P40926	Malate dehydrogenase, mitochondrial OS=Homo sapiens GN=MDH2 PE=1 SV=3	0	434.812	70	metabolic process	membrane;mitochondrion;nucleus;organelle lumen	catalytic activity;nucleotide binding;protein binding;RNA binding	MDH2	Citrate cycle (TCA cycle); Carbon metabolism; Pyruvate metabolism; Metabolic pathways; Cysteine and methionine metabolism; Glyoxylate and dicarboxylate metabolism	Gluconeogenesis; Citric acid cycle (TCA cycle)	Amino Acid metabolism; Glycolysis and Gluconeogenesis; TCA Cycle	16	0	15410.6	26296	19532.3	11457.7	24587.3	17739.2	12883.7	14131.2	9270.9	11530.2	0.00132575	0.0020161	0.00166972	0.00150924	0.00180417	0.00162346	0.00108307	0.00140491	0.00107179	0.00112317	0.669942	0.00730676	-0.577890894735479	2.13628
P49593	Protein phosphatase 1F OS=Homo sapiens GN=PPM1F PE=1 SV=3	0	94.73	42	cell death;cell organization and biogenesis;metabolic process;regulation of biological process;response to stimulus	cytosol	catalytic activity;metal ion binding;protein binding	PPM1F				0	0	1659.8	1984	1509.8	996.6	2290.6	1549.7	2491.8	1867	1531	1646.5	0.00014279	0.000152113	0.000129065	0.000131275	0.00016808	0.000141825	0.000209473	0.000185616	0.000176996	0.000160387	1.27404	0.00736777	0.34941275905031	2.13266
Q9Y2W6	Tudor and KH domain-containing protein OS=Homo sapiens GN=TDRKH PE=1 SV=2	0	15.288	8	cell differentiation;cell organization and biogenesis;metabolic process;regulation of biological process	cytoplasm;mitochondrion	RNA binding	TDRKH		PIWI-interacting RNA (piRNA) biogenesis		3	0	554.5	602.9	619.1	273	436.4	476.2	361.9	328.2	192.1	246.2	4.77027e-05	4.62241e-05	5.29237e-05	3.59603e-05	3.20223e-05	4.35809e-05	3.04232e-05	3.26294e-05	2.22083e-05	2.39826e-05	0.605821	0.00741399	-0.723037223787331	2.12995
Q9C0C2	182 kDa tankyrase-1-binding protein OS=Homo sapiens GN=TNKS1BP1 PE=1 SV=4	0	200.554	23	cell organization and biogenesis;metabolic process;regulation of biological process;response to stimulus	chromosome;cytoplasm;cytoskeleton;cytosol;nucleus	protein binding	TNKS1BP1		TP53 regulates transcription of additional cell cycle genes whose exact role in the p53 pathway remain uncertain; Deadenylation of mRNA		9	0	2913.8	3173.3	2860.2	2257.3	3320.2	2965.8	4580.1	3754.2	3080.4	2718.4	0.000250669	0.000243296	0.000244504	0.000297338	0.000243631	0.000271424	0.000385027	0.00037324	0.000356119	0.000264802	1.47294	0.00748868	0.558695484290135	2.12559
P17858	ATP-dependent 6-phosphofructokinase, liver type OS=Homo sapiens GN=PFKL PE=1 SV=6	0	169.376	36	cell organization and biogenesis;metabolic process;regulation of biological process;response to stimulus;transport	cytoplasm;cytosol;extracellular;membrane;organelle lumen	catalytic activity;metal ion binding;nucleotide binding;protein binding	PFKL	HIF-1 signaling pathway; Central carbon metabolism in cancer; Carbon metabolism; Galactose metabolism; Glucagon signaling pathway; Fructose and mannose metabolism; Pentose phosphate pathway; AMPK signaling pathway; Glycolysis / Gluconeogenesis; RNA degradation; Biosynthesis of amino acids; Metabolic pathways	Glycolysis; Neutrophil degranulation	Photodynamic therapy-induced HIF-1 survival signaling; Insulin Signaling; Glycolysis and Gluconeogenesis	22	0	3683.6	4376.9	4703.5	2716.4	4308.3	2990.7	6215.9	6813.7	4168.4	4019.5	0.000316894	0.000335575	0.000402078	0.000357812	0.000316136	0.000273703	0.00052254	0.000677413	0.000481901	0.000391543	1.53945	0.00759706	0.622411807122947	2.11935
Q9HAV7	GrpE protein homolog 1, mitochondrial OS=Homo sapiens GN=GRPEL1 PE=1 SV=2	0	49.696	48	metabolic process;regulation of biological process;transport	mitochondrion;nucleus;organelle lumen	enzyme regulator activity;nucleotide binding;protein binding	GRPEL1		Mitochondrial protein import; Metabolism of proteins		2	0	2064	3182.3	2383.7	1693.2	3058.1	2231.2	2082.7	1793.1	1359.8	1723.2	0.000177562	0.000243986	0.00020377	0.000223033	0.000224398	0.000204195	0.000175082	0.000178269	0.000157204	0.000167858	0.802712	0.00768106	-0.317045940919613	2.11458
O75695	Protein XRP2 OS=Homo sapiens GN=RP2 PE=1 SV=4	0	8.727	5	cell organization and biogenesis;metabolic process;regulation of biological process;transport	cytoplasm;Golgi;membrane	catalytic activity;enzyme regulator activity;nucleotide binding;protein binding	RP2		Trafficking of myristoylated proteins to the cilium		4	0	1028.9	1016.7	1315.6	457.7	1334.6	895.1	1289.4	1236.6	1055.7	1364.2	8.85145e-05	7.795e-05	0.000112464	6.02895e-05	9.79307e-05	8.19178e-05	0.000108394	0.000122942	0.000122048	0.000132888	1.43746	0.00773351	0.5235201580119	2.11162
Q8N142	Adenylosuccinate synthetase isozyme 1 OS=Homo sapiens GN=ADSSL1 PE=1 SV=1	0	60.18	29	metabolic process;response to stimulus	cytoplasm;cytosol	catalytic activity;metal ion binding;nucleotide binding;protein binding	ADSSL1	Purine metabolism; Alanine, aspartate and glutamate metabolism; Metabolic pathways	Purine ribonucleoside monophosphate biosynthesis		7	0	873.1	1174.5	967.9	566	1149.8	919.4	3300.2	1417	1359.5	1355.7	7.51113e-05	9.00485e-05	8.27409e-05	7.4555e-05	8.43704e-05	8.41416e-05	0.000277432	0.000140877	0.000157169	0.00013206	1.78596	0.00781821	0.836703676226647	2.10689
O14896	Interferon regulatory factor 6 OS=Homo sapiens GN=IRF6 PE=1 SV=1	0	13.217	10	cell differentiation;cell proliferation;metabolic process;regulation of biological process;response to stimulus	cytoplasm;cytosol;nucleus	DNA binding;protein binding	IRF6		Interferon alpha/beta signaling; Interferon gamma signaling	Apoptosis; Primary Focal Segmental Glomerulosclerosis FSGS; Hypothetical Craniofacial Development Pathway	8	0	391.3	310.5	351.6	216.1	398.6	417.4	242.9	244.5	181.8	200.7	3.36629e-05	2.38059e-05	3.00565e-05	2.84653e-05	2.92486e-05	3.81996e-05	2.04194e-05	2.4308e-05	2.10176e-05	1.95504e-05	0.698709	0.00790163	-0.517237038528156	2.10228
Q9BZ67	FERM domain-containing protein 8 OS=Homo sapiens GN=FRMD8 PE=1 SV=1	0	10.95	7		cytoskeleton	protein binding	FRMD8				0	0	162.9	167.8	145.5	103.2	198.6	153.9	271.6	151.4	175.6	170.5	1.4014e-05	1.28652e-05	1.24381e-05	1.35938e-05	1.45729e-05	1.40846e-05	2.28321e-05	1.50521e-05	2.03008e-05	1.66086e-05	1.33692	0.00794592	0.418910479810999	2.09986
Q53S08	Rab6C OS=Homo sapiens GN=RAB6C PE=2 SV=1	0	20.841	13	regulation of biological process;response to stimulus		catalytic activity;nucleotide binding	WTH3DI; RAB6D				0	0	83	132.2	109.4	68.3	143.3	100.1	131.1	120.6	97.6	115.8	7.14035e-06	1.01357e-05	9.35205e-06	8.99666e-06	1.05151e-05	9.16095e-06	1.10209e-05	1.199e-05	1.12834e-05	1.12802e-05	1.21879	0.00809107	0.285454165900699	2.09199
O14880	Microsomal glutathione S-transferase 3 OS=Homo sapiens GN=MGST3 PE=1 SV=1	0	71.606	39	metabolic process;response to stimulus	endoplasmic reticulum;membrane	antioxidant activity;catalytic activity;protein binding	MGST3	Glutathione metabolism; Metabolism of xenobiotics by cytochrome P450; Drug metabolism - cytochrome P450; Chemical carcinogenesis; Platinum drug resistance	Glutathione conjugation; Aflatoxin activation and detoxification	NRF2 pathway; Metapathway biotransformation	12	0	2439	2300.4	2568.9	926.5	2144.2	1873.5	1386	1074.1	762.8	1281.1	0.000209823	0.000176371	0.000219602	0.000122041	0.000157338	0.000171459	0.000116514	0.000106786	8.81859e-05	0.000124793	0.641982	0.00815674	-0.639395551671349	2.08848
Q9Y6X4	Soluble lamin-associated protein of 75 kDa OS=Homo sapiens GN=FAM169A PE=1 SV=2	0	12.474	7		membrane;nucleus		FAM169A				0	0	70.7	113	66.8	59	122.3	87.2	54.5	47	51	49.6	6.0822e-06	8.66367e-06	5.71039e-06	7.77164e-06	8.97417e-06	7.98037e-06	4.58155e-06	4.6727e-06	5.89602e-06	4.83158e-06	0.603369	0.00824614	-0.728886482833843	2.08375
Q14318	Peptidyl-prolyl cis-trans isomerase FKBP8 OS=Homo sapiens GN=FKBP8 PE=1 SV=2	0	95.742	32	cell death;metabolic process;regulation of biological process;response to stimulus	cytoplasm;cytosol;endoplasmic reticulum;membrane;mitochondrion	catalytic activity;metal ion binding;protein binding	FKBP8		Ub-specific processing proteases	Senescence and Autophagy in Cancer	5	0	3062	3408.9	2886.6	2553.4	3783.1	3083.7	2943.1	1657.2	1858.6	1950.4	0.000263419	0.000261359	0.000246761	0.000336341	0.000277597	0.000282214	0.000247412	0.000164757	0.000214869	0.00018999	0.748332	0.00835987	-0.418250422065207	2.0778
P14854	Cytochrome c oxidase subunit 6B1 OS=Homo sapiens GN=COX6B1 PE=1 SV=2	0	103.549	76	metabolic process;transport	membrane;mitochondrion	catalytic activity;transporter activity	COX6B1	Huntington's disease; Parkinson's disease; Alzheimer's disease; Oxidative phosphorylation; Non-alcoholic fatty liver disease (NAFLD); Metabolic pathways; Cardiac muscle contraction	TP53 Regulates Metabolic Genes; Respiratory electron transport	Electron Transport Chain	17	0	3704	4249.4	2743.4	2022.9	4531.4	3971.8	2419.2	2594.9	1684.9	2036.8	0.000318649	0.0003258	0.000234519	0.000266462	0.000332506	0.000363491	0.00020337	0.000257983	0.000194788	0.000198406	0.623443	0.00846761	-0.681671485346796	2.07224
Q9HCD6	Protein TANC2 OS=Homo sapiens GN=TANC2 PE=1 SV=3	0.009	2.674	1			protein binding	TANC2				0	0	34	35	32.9	21.4	32.4	28.4	108.7	52.2	59.7	33.8	2.92496e-06	2.68344e-06	2.81245e-06	2.81887e-06	2.37746e-06	2.59911e-06	9.13788e-06	5.18968e-06	6.90181e-06	3.29249e-06	2.2001	0.00848328	1.13756649658512	2.07144
P98155	Very low-density lipoprotein receptor OS=Homo sapiens GN=VLDLR PE=1 SV=1	0	21.194	7	cell organization and biogenesis;cellular component movement;metabolic process;regulation of biological process;response to stimulus;transport	membrane	metal ion binding;protein binding;receptor activity;signal transducer activity;transporter activity	VLDLR		VLDL clearance; Reelin signalling pathway; VLDLR internalisation and degradation		8	0	208.5	263.2	285	163.4	278.6	269.8	396.2	283.5	203.1	356.3	1.79369e-05	2.01794e-05	2.43632e-05	2.15235e-05	2.04432e-05	2.46916e-05	3.33066e-05	2.81853e-05	2.348e-05	3.47075e-05	1.46526	0.00851562	0.551152879207641	2.06978
Q9HCC0	Methylcrotonoyl-CoA carboxylase beta chain, mitochondrial OS=Homo sapiens GN=MCCC2 PE=1 SV=1	0	137.39	38	cell organization and biogenesis;metabolic process	cytosol;mitochondrion;organelle lumen	catalytic activity;nucleotide binding;protein binding	MCCC2	Metabolic pathways; Valine, leucine and isoleucine degradation	Branched-chain amino acid catabolism; Biotin transport and metabolism; Defective HLCS causes multiple carboxylase deficiency		13	0	3016.9	4353.1	3353.6	2198.7	5080	2971.3	2295.2	2651.4	1560.8	2162.5	0.000259539	0.000333751	0.000286682	0.000289619	0.000372762	0.000271927	0.000192946	0.0002636	0.000180441	0.000210651	0.700324	0.00857808	-0.513906028979906	2.06661
Q9P032	NADH dehydrogenase [ubiquinone] 1 alpha subcomplex assembly factor 4 OS=Homo sapiens GN=NDUFAF4 PE=1 SV=1	0	34.847	38	cell organization and biogenesis	membrane;mitochondrion	protein binding	NDUFAF4		Complex I biogenesis		5	0	1359.7	1539.8	1205.6	726.7	1898	1219.3	897.1	933.5	637.2	960	0.000116973	0.000118056	0.000103061	9.57229e-05	0.000139272	0.000111588	7.54148e-05	9.28078e-05	7.36655e-05	9.35144e-05	0.736009	0.00861642	-0.442204689619531	2.06467
Q8NI08	Nuclear receptor coactivator 7 OS=Homo sapiens GN=NCOA7 PE=1 SV=2	0	104.451	33	metabolic process;regulation of biological process	nucleus	protein binding	NCOA7			Aryl Hydrocarbon Receptor	1	0	2042.2	2517.4	2015.1	1505.6	2834.7	2670.1	1726	1465.9	1425.9	1515.4	0.000175687	0.000193008	0.000172261	0.000198322	0.000208005	0.000244362	0.000145096	0.000145739	0.000164846	0.000147616	0.749636	0.00878619	-0.415737540294471	2.0562
Q16836	Hydroxyacyl-coenzyme A dehydrogenase, mitochondrial OS=Homo sapiens GN=HADH PE=1 SV=3	0	95.607	58	metabolic process;regulation of biological process;response to stimulus	cytoplasm;membrane;mitochondrion;organelle lumen	catalytic activity;nucleotide binding	HADH	Butanoate metabolism; Fatty acid degradation; Lysine degradation; Fatty acid elongation; Metabolic pathways; Tryptophan metabolism; Valine, leucine and isoleucine degradation; Fatty acid metabolism	Beta oxidation of hexanoyl-CoA to butanoyl-CoA; Beta oxidation of butanoyl-CoA to acetyl-CoA; Beta oxidation of decanoyl-CoA to octanoyl-CoA-CoA; Beta oxidation of octanoyl-CoA to hexanoyl-CoA; Beta oxidation of lauroyl-CoA to decanoyl-CoA-CoA	Fatty Acid Beta Oxidation; Fatty Acid Biosynthesis; Mitochondrial LC-Fatty Acid Beta-Oxidation; Amino Acid metabolism; Tryptophan metabolism	23	0	4054.7	7353.6	5069.8	3655.4	5960.7	4710.5	3169	3728.8	2830.9	2740.4	0.000348819	0.000563798	0.000433391	0.000481499	0.000437386	0.000431095	0.000266402	0.000370714	0.000327275	0.000266945	0.682401	0.00896541	-0.551307390541164	2.04743
Q16769	Glutaminyl-peptide cyclotransferase OS=Homo sapiens GN=QPCT PE=1 SV=1	0	130.741	49	metabolic process;transport	extracellular;organelle lumen	catalytic activity;metal ion binding	QPCT		Neutrophil degranulation		3	0	5072.7	4686.6	3423.1	3245.6	4489.8	4380.9	2404.2	2709.3	2692.9	2518.4	0.000436396	0.00035932	0.000292623	0.000427519	0.000329454	0.000400931	0.000202109	0.000269356	0.000311321	0.00024532	0.676981	0.00903967	-0.56281170751895	2.04385
P61006	Ras-related protein Rab-8A OS=Homo sapiens GN=RAB8A PE=1 SV=1	0	21.583	24	cell organization and biogenesis;metabolic process;regulation of biological process;response to stimulus;transport	cytoplasm;cytoskeleton;cytosol;endosome;Golgi;membrane	catalytic activity;nucleotide binding;protein binding	RAB8A	Endocytosis; Pancreatic secretion; AMPK signaling pathway	Translocation of GLUT4 to the plasma membrane; TBC/RABGAPs; VxPx cargo-targeting to cilium; Regulation of PLK1 Activity at G2/M Transition; Anchoring of the basal body to the plasma membrane; RAB GEFs exchange GTP for GDP on RABs; RAB geranylgeranylation	Focal Adhesion-PI3K-Akt-mTOR-signaling pathway	23	0	154.1	188.8	177.1	86.7	158.6	172.5	204.6	184.4	136	176.8	1.3257e-05	1.44752e-05	1.51394e-05	1.14204e-05	1.16378e-05	1.57869e-05	1.71997e-05	1.83329e-05	1.57227e-05	1.72222e-05	1.24123	0.00904982	0.311767957127525	2.04336
Q14195	Dihydropyrimidinase-related protein 3 OS=Homo sapiens GN=DPYSL3 PE=1 SV=1	0	546.169	67	cell organization and biogenesis;regulation of biological process;response to stimulus	cytoplasm;cytosol	catalytic activity;protein binding	DPYSL3		CRMPs in Sema3A signaling		4	0	16387.2	14263.6	17977.7	10186.9	17179.2	18860.7	11551.7	10141.2	9629.4	8546.1	0.00140976	0.00109358	0.00153682	0.00134185	0.00126058	0.00172609	0.000971095	0.00100823	0.00111324	0.000832483	0.719334	0.0092012	-0.475266974183343	2.03616
Q9Y314	Nitric oxide synthase-interacting protein OS=Homo sapiens GN=NOSIP PE=1 SV=1	0	11.432	11	development;metabolic process;regulation of biological process	cytoplasm;cytosol;membrane;nucleus	catalytic activity;metal ion binding;protein binding;RNA binding	NOSIP		NOSIP mediated eNOS trafficking		4	0	343.6	375.6	374.7	179.8	392.8	308.3	304.6	201.2	195.1	238.7	2.95593e-05	2.87971e-05	3.20312e-05	2.36837e-05	2.8823e-05	2.8215e-05	2.56062e-05	2.00031e-05	2.25552e-05	2.3252e-05	0.794985	0.00923919	-0.331000530400174	2.03437
P17936	Insulin-like growth factor-binding protein 3 OS=Homo sapiens GN=IGFBP3 PE=1 SV=2	0	55.682	33	cell death;cell differentiation;cell proliferation;metabolic process;regulation of biological process	extracellular;nucleus;organelle lumen	enzyme regulator activity;metal ion binding;protein binding	IGFBP3	Transcriptional misregulation in cancer; p53 signaling pathway	TP53 Regulates Transcription of Death Receptors and Ligands; Post-translational protein phosphorylation; Regulation of Insulin-like Growth Factor (IGF) transport and uptake by Insulin-like Growth Factor Binding Proteins (IGFBPs)	Myometrial Relaxation and Contraction Pathways; Photodynamic therapy-induced HIF-1 survival signaling; Senescence and Autophagy in Cancer	15	0	1244.3	1245.6	1456.5	720.9	1273.4	1057.6	2047	2371.2	1318.1	1246.2	0.000107045	9.54997e-05	0.000124509	9.49589e-05	9.34399e-05	9.67894e-05	0.000172081	0.000235743	0.000152383	0.000121393	1.68738	0.0092444	0.754783117685217	2.03412
P09486	SPARC OS=Homo sapiens GN=SPARC PE=1 SV=1	0	75.229	36	cell organization and biogenesis;regulation of biological process;response to stimulus;transport	cell surface;cytoplasm;extracellular;membrane;mitochondrion;nucleus;organelle lumen	metal ion binding;protein binding	SPARC		Platelet degranulation ; ECM proteoglycans; Scavenging by Class H Receptors	miR-509-3p alteration of YAP1/ECM axis; Senescence and Autophagy in Cancer	11	0	2028.3	1859.6	2697.2	1961.5	2678.9	1753.9	3517.8	2548.7	2386.7	2769.6	0.000174491	0.000142575	0.00023057	0.000258374	0.000196573	0.000160513	0.000295724	0.00025339	0.000275922	0.000269789	1.47066	0.00927274	0.556468000427368	2.03279
P43155	Carnitine O-acetyltransferase OS=Homo sapiens GN=CRAT PE=1 SV=5	0	77.245	27	metabolic process;transport	endoplasmic reticulum;membrane;mitochondrion;organelle lumen	catalytic activity;protein binding	CRAT	Peroxisome	Beta-oxidation of pristanoyl-CoA	Fatty Acid Beta Oxidation	7	0	2951.2	4438	2145.7	2191	3613.4	4718.1	1660	1713.9	1049.8	1500.8	0.000253887	0.00034026	0.000183425	0.000288604	0.000265145	0.000431791	0.000139548	0.000170395	0.000121365	0.000146194	0.516014	0.00932693	-0.954519019188862	2.03026
O00468	Agrin OS=Homo sapiens GN=AGRN PE=1 SV=5	0	112.811	12	cell differentiation;cell organization and biogenesis;development;metabolic process;regulation of biological process;response to stimulus	cytosol;extracellular;membrane;organelle lumen	metal ion binding;protein binding;structural molecule activity	AGRN	ECM-receptor interaction	Integrin cell surface interactions; Defective B4GALT7 causes EDS, progeroid type; Retinoid metabolism and transport; Defective EXT2 causes exostoses 2; Non-integrin membrane-ECM interactions; Defective EXT1 causes exostoses 1, TRPS2 and CHDS; Signaling by GPCR; ECM proteoglycans; HS-GAG biosynthesis; A tetrasaccharide linker sequence is required for GAG synthesis; Defective B3GALT6 causes EDSP2 a…	Primary Focal Segmental Glomerulosclerosis FSGS	32	0	3197.1	3280.6	2287.7	1508.6	3072.6	1952.5	3166.8	2868.8	2696	3040.9	0.000275041	0.000251522	0.000195564	0.000198717	0.000225462	0.000178689	0.000266217	0.000285214	0.00031168	0.000296217	1.37072	0.00934629	0.454933260256539	2.02936
P55899	IgG receptor FcRn large subunit p51 OS=Homo sapiens GN=FCGRT PE=1 SV=1	0	32.149	21	regulation of biological process;response to stimulus;transport	membrane	protein binding;receptor activity;signal transducer activity	FCGRT				0	0	696.1	794.3	697.1	326.3	547.1	648.5	1133.7	580.9	720.7	1036.8	5.98843e-05	6.08987e-05	5.95915e-05	4.29811e-05	4.01453e-05	5.93494e-05	9.53046e-05	5.77526e-05	8.33188e-05	0.000100996	1.50178	0.00954761	0.586675732047086	2.02011
O94819	Kelch repeat and BTB domain-containing protein 11 OS=Homo sapiens GN=KBTBD11 PE=1 SV=1	0	54.927	18	metabolic process		catalytic activity;protein binding	KBTBD11				0	0	439.7	445.1	705	390.6	696.1	573.5	918.9	962.9	542.1	650	3.78266e-05	3.41257e-05	6.02669e-05	5.14509e-05	5.10786e-05	5.24856e-05	7.72474e-05	9.57307e-05	6.26712e-05	6.33171e-05	1.37097	0.00959378	0.455192885355778	2.01801
P08572	Collagen alpha-2(IV) chain OS=Homo sapiens GN=COL4A2 PE=1 SV=4	0	35.122	5	cell differentiation;cell organization and biogenesis;metabolic process;regulation of biological process;response to stimulus	extracellular;organelle lumen	protein binding;structural molecule activity	COL4A2	Amoebiasis; Protein digestion and absorption; Pathways in cancer; AGE-RAGE signaling pathway in diabetic complications; Focal adhesion; Small cell lung cancer; ECM-receptor interaction; PI3K-Akt signaling pathway	ECM proteoglycans; Collagen degradation; Integrin cell surface interactions; Laminin interactions; Collagen chain trimerization; Crosslinking of collagen fibrils; Anchoring fibril formation; Signaling by PDGF; NCAM1 interactions; Scavenging by Class A Receptors; Non-integrin membrane-ECM interactions	miRNA targets in ECM and membrane receptors; Focal Adhesion; Hepatitis C and Hepatocellular Carcinoma; Focal Adhesion-PI3K-Akt-mTOR-signaling pathway	35	0	1307.5	918.7	1397.4	704.6	1143.6	820.2	1615.5	1199.3	1130	1831.8	0.000112482	7.04364e-05	0.000119457	9.28118e-05	8.39154e-05	7.50631e-05	0.000135807	0.000119233	0.000130637	0.000178437	1.50766	0.00976025	0.592310190035347	2.01054
P17948	Vascular endothelial growth factor receptor 1 OS=Homo sapiens GN=FLT1 PE=1 SV=2	0	14.787	4	cell differentiation;cellular component movement;development;metabolic process;regulation of biological process;response to stimulus	cytoplasm;cytoskeleton;endosome;extracellular;membrane	catalytic activity;nucleotide binding;protein binding;receptor activity;signal transducer activity	FLT1	Endocytosis; HIF-1 signaling pathway; Cytokine-cytokine receptor interaction; Rap1 signaling pathway; Focal adhesion; Transcriptional misregulation in cancer; Ras signaling pathway; PI3K-Akt signaling pathway; Rheumatoid arthritis	Neurophilin interactions with VEGF and VEGFR; VEGF binds to VEGFR leading to receptor dimerization	Angiogenesis; Focal Adhesion; Imatinib and Chronic Myeloid Leukemia; VEGFA-VEGFR2 Signaling Pathway; Focal Adhesion-PI3K-Akt-mTOR-signaling pathway	20	0	386	508.5	552	287.2	559	556.8	1775.8	2717.6	807.1	988.7	3.32069e-05	3.89865e-05	4.71877e-05	3.78308e-05	4.10185e-05	5.09572e-05	0.000149283	0.000270182	9.33073e-05	9.63101e-05	3.06972	0.00978392	1.61810751026163	2.00949
Q15172	Serine/threonine-protein phosphatase 2A 56 kDa regulatory subunit alpha isoform OS=Homo sapiens GN=PPP2R5A PE=1 SV=1	0	8.653	6	regulation of biological process;response to stimulus	chromosome;cytoplasm;cytosol;membrane;nucleus	enzyme regulator activity;protein binding	PPP2R5A	Dopaminergic synapse; Adrenergic signaling in cardiomyocytes; AMPK signaling pathway; mRNA surveillance pathway; Oocyte meiosis; Sphingolipid signaling pathway; PI3K-Akt signaling pathway	Beta-catenin phosphorylation cascade; AXIN missense mutants destabilize the destruction complex; Negative regulation of MAPK pathway; APC truncation mutants have impaired AXIN binding; CTLA4 inhibitory signaling; Platelet sensitization by LDL; Separation of Sister Chromatids; Interleukin-20 family signaling; S37 mutants of beta-catenin aren't phosphorylated; PI5P, PP2A and IER3 Regulate PI3K/AKT …	Focal Adhesion-PI3K-Akt-mTOR-signaling pathway; Glycogen Metabolism	64	0	254.7	344.5	307.4	254.1	367.9	286.2	386.3	341	299.9	334.7	2.19114e-05	2.64127e-05	2.62781e-05	3.34707e-05	2.69959e-05	2.61924e-05	3.24744e-05	3.39019e-05	3.46709e-05	3.26034e-05	1.26218	0.00989856	0.335920706465581	2.00443
Q96CC6	Inactive rhomboid protein 1 OS=Homo sapiens GN=RHBDF1 PE=1 SV=2	0.004	3.505	2	cell proliferation;cellular component movement;metabolic process;regulation of biological process;transport	endoplasmic reticulum;Golgi;membrane	catalytic activity;protein binding	RHBDF1				0	0	77	85	54.2	51.9	96.5	79.2	118.8	79.4	87.2	78	6.62418e-06	6.51692e-06	4.63328e-06	6.83641e-06	7.08101e-06	7.24822e-06	9.98694e-06	7.89388e-06	1.0081e-05	7.59805e-06	1.32838	0.00992636	0.409671549708557	2.00321
Q9H6S3	Epidermal growth factor receptor kinase substrate 8-like protein 2 OS=Homo sapiens GN=EPS8L2 PE=1 SV=2	0.007	2.955	1	regulation of biological process;response to stimulus	cytoplasm;cytosol;membrane	protein binding	EPS8L2				0	0	81.1	69.7	62	69.8	63.6	47.7	184.9	95.9	80.1	100.9	6.9769e-06	5.34387e-06	5.30007e-06	9.19424e-06	4.66686e-06	4.36541e-06	1.55436e-05	9.5343e-06	9.26021e-06	9.82876e-06	1.81916	0.00995495	0.863274511960399	2.00196
P00813	Adenosine deaminase OS=Homo sapiens GN=ADA PE=1 SV=3	0.027	1.653	2	cell differentiation;metabolic process;regulation of biological process;response to stimulus;transport	cell surface;cytoplasm;cytosol;membrane;organelle lumen;vacuole	catalytic activity;metal ion binding;protein binding	ADA	Primary immunodeficiency; Purine metabolism; Metabolic pathways	Purine salvage		7	0	46.5	51.5	62.2	31.6	40.9	45.8	97.7	45.5	61.3	64.3	4.00032e-06	3.94849e-06	5.31716e-06	4.16244e-06	3.00117e-06	4.19152e-06	8.21316e-06	4.52357e-06	7.08678e-06	6.26352e-06	1.63551	0.0100019	0.709744154565671	1.99992
P56381	ATP synthase subunit epsilon, mitochondrial OS=Homo sapiens GN=ATP5E PE=1 SV=2	0	8.267	27	cell organization and biogenesis;metabolic process;transport	membrane;mitochondrion;organelle lumen	catalytic activity;transporter activity	ATP5E	Huntington's disease; Parkinson's disease; Alzheimer's disease; Oxidative phosphorylation; Metabolic pathways	Cristae formation; Formation of ATP by chemiosmotic coupling	Electron Transport Chain; Oxidative phosphorylation	14	0	1105.7	1932.1	1135.7	693.3	1250.6	957.7	738	722.7	499.7	556.4	9.51215e-05	0.000148133	9.70852e-05	9.13233e-05	9.17669e-05	8.76468e-05	6.20401e-05	7.18502e-05	5.77694e-05	5.41994e-05	0.641075	0.0101628	-0.641435225377459	1.99299
Q00325	Phosphate carrier protein, mitochondrial OS=Homo sapiens GN=SLC25A3 PE=1 SV=2	0	145.806	36	transport	membrane;mitochondrion	protein binding;transporter activity	SLC25A3				0	0	10786.6	15247.9	14256.8	5711.9	14302.9	8779.1	6749.4	7987.3	4643.9	6300.2	0.000927953	0.00116905	0.00121874	0.000752387	0.00104952	0.000803446	0.000567389	0.000794091	0.000536873	0.000613708	0.597275	0.0103612	-0.743532256356717	1.98459
Q92930	Ras-related protein Rab-8B OS=Homo sapiens GN=RAB8B PE=1 SV=2	0	34.771	30	cell organization and biogenesis;regulation of biological process;response to stimulus;transport	endosome;membrane;mitochondrion	catalytic activity;nucleotide binding;protein binding	RAB8B		TBC/RABGAPs; RAB GEFs exchange GTP for GDP on RABs; RAB geranylgeranylation	Ectoderm Differentiation	9	2	1745.2	1851.1	1805.5	1186.7	1839.3	1860.9	2120.5	1744.1	1781.8	1727.2	0.000150137	0.000141923	0.000154343	0.000156315	0.000134965	0.000170306	0.00017826	0.000173397	0.000205991	0.000168248	1.15494	0.0108826	0.207823682184972	1.96327
O00178	GTP-binding protein 1 OS=Homo sapiens GN=GTPBP1 PE=1 SV=3	0	16.946	4	metabolic process;regulation of biological process;response to stimulus	cytoplasm;cytosol;membrane	catalytic activity;nucleotide binding;RNA binding	GTPBP1				0	0	366.7	371.3	391.7	217.9	461.6	316.3	471.8	353.7	289.6	375	3.15466e-05	2.84674e-05	3.34844e-05	2.87024e-05	3.38714e-05	2.89471e-05	3.96619e-05	3.51646e-05	3.34801e-05	3.65291e-05	1.18514	0.0109322	0.24505974339166	1.96129
O75937	DnaJ homolog subfamily C member 8 OS=Homo sapiens GN=DNAJC8 PE=1 SV=2	0	36.482	34	metabolic process	cytosol;nucleus	protein binding	DNAJC8		mRNA Splicing - Major Pathway	mRNA Processing	5	0	2884.9	2290	2868.2	1623.2	3280	2378.6	3232.1	2578.2	2544	2806.9	0.000248183	0.000175573	0.000245188	0.000213812	0.000240681	0.000217685	0.000271707	0.000256323	0.000294107	0.000273423	1.18929	0.0111512	0.250100252145034	1.95268
P00414	Cytochrome c oxidase subunit 3 OS=Homo sapiens GN=MT-CO3 PE=1 SV=2	0	8.026	5	cell organization and biogenesis;metabolic process;transport	membrane;mitochondrion	catalytic activity;protein binding;transporter activity	COX3	Huntington's disease; Parkinson's disease; Alzheimer's disease; Oxidative phosphorylation; Non-alcoholic fatty liver disease (NAFLD); Metabolic pathways; Cardiac muscle contraction	TP53 Regulates Metabolic Genes; Respiratory electron transport	Electron Transport Chain	17	0	104.1	188.4	89.6	64.8	147.4	161.3	49.8	75.5	34	57.3	8.95555e-06	1.44446e-05	7.65945e-06	8.53563e-06	1.0816e-05	1.47619e-05	4.18644e-06	7.50615e-06	3.93068e-06	5.58164e-06	0.494049	0.011298	-1.01727520857066	1.947
Q9UM54	Unconventional myosin-VI OS=Homo sapiens GN=MYO6 PE=1 SV=4	0	94.509	21	cellular component movement;regulation of biological process;response to stimulus;transport	cytoplasm;cytosol;Golgi;membrane;nucleus	catalytic activity;motor activity;nucleotide binding;protein binding	MYO6		Gap junction degradation; Trafficking of AMPA receptors	VEGFA-VEGFR2 Signaling Pathway	11	0	2110.1	2575.4	2366.5	1504.3	3050.6	2099.9	1797.4	1908.2	1431.3	1703.2	0.000181528	0.000197455	0.0002023	0.00019815	0.000223848	0.000192179	0.000151099	0.000189712	0.00016547	0.00016591	0.837653	0.0114078	-0.255575189862833	1.9428
O14907	Tax1-binding protein 3 OS=Homo sapiens GN=TAX1BP3 PE=1 SV=2	0	15.463	14	regulation of biological process;response to stimulus	cytoplasm;cytoskeleton;cytosol;membrane;nucleus	protein binding	TAX1BP3		RHO GTPases Activate Rhotekin and Rhophilins		4	0	318.3	276.6	146.3	138.7	295.9	201.2	404.6	299	238.3	265.3	2.73828e-05	2.12068e-05	1.25064e-05	1.82699e-05	2.17126e-05	1.84134e-05	3.40127e-05	2.97263e-05	2.75494e-05	2.58431e-05	1.44562	0.0114191	0.531687057056325	1.94237
Q15165	Serum paraoxonase/arylesterase 2 OS=Homo sapiens GN=PON2 PE=1 SV=3	0	75.126	35	metabolic process;response to stimulus	extracellular;membrane;mitochondrion;nucleus;vacuole	catalytic activity;metal ion binding;protein binding	PON2	Metabolic pathways	Synthesis of 5-eicosatetraenoic acids	Phase I biotransformations, non P450	7	0	628.7	711.5	594.1	589.4	862.5	597.7	815.6	1031.9	714.7	834.2	5.4086e-05	5.45504e-05	5.07866e-05	7.76374e-05	6.32888e-05	5.47003e-05	6.85635e-05	0.000102591	8.26251e-05	8.12601e-05	1.50008	0.011439	0.585043158776506	1.94161
Q02153	Guanylate cyclase soluble subunit beta-1 OS=Homo sapiens GN=GUCY1B3 PE=1 SV=1	0	40.778	12	metabolic process;regulation of biological process;response to stimulus	cytoplasm;membrane	catalytic activity;metal ion binding;nucleotide binding;protein binding;receptor activity	GUCY1B3	Vascular smooth muscle contraction; cGMP-PKG signaling pathway; Renin secretion; Purine metabolism; Oxytocin signaling pathway; Circadian entrainment; Gap junction; Long-term depression; Salivary secretion; Platelet activation	Nitric oxide stimulates guanylate cyclase		13	0	1008.2	944.3	796.9	450.9	1153.3	881.2	1733.6	850.6	1254.9	1029.7	8.67337e-05	7.23991e-05	6.81229e-05	5.93938e-05	8.46272e-05	8.06457e-05	0.000145735	8.4566e-05	0.000145077	0.000100304	1.60333	0.0119804	0.681067451607064	1.92153
O43772	Mitochondrial carnitine/acylcarnitine carrier protein OS=Homo sapiens GN=SLC25A20 PE=1 SV=1	0	34.226	29	transport	cytosol;membrane;mitochondrion	transporter activity	SLC25A20		Import of palmitoyl-CoA into the mitochondrial matrix	Fatty Acid Beta Oxidation; Mitochondrial LC-Fatty Acid Beta-Oxidation	6	0	1813.4	2494.4	1229.8	1077.2	2035.7	1604.4	1311.7	915.1	947.6	959.1	0.000156004	0.000191245	0.000105129	0.000141892	0.000149376	0.000146831	0.000110268	9.09785e-05	0.00010955	9.34268e-05	0.685252	0.0120649	-0.545292485640183	1.91848
O00507	Probable ubiquitin carboxyl-terminal hydrolase FAF-Y OS=Homo sapiens GN=USP9Y PE=2 SV=2	0	47.628	5	cellular component movement;metabolic process;regulation of biological process;response to stimulus	cytoplasm	catalytic activity;protein binding	USP9Y				0	0	58.9	78	70.7	31.9	63.8	48.1	82.7	55	63.9	80.2	5.06707e-06	5.98023e-06	6.04378e-06	4.20195e-06	4.68154e-06	4.40202e-06	6.95219e-06	5.46806e-06	7.38736e-06	7.81235e-06	1.47093	0.0120775	0.55673208736584	1.91802
Q16891	MICOS complex subunit MIC60 OS=Homo sapiens GN=IMMT PE=1 SV=1	0	297.462	53	cell organization and biogenesis;cellular homeostasis	membrane;mitochondrion	protein binding;RNA binding	IMMT		Cristae formation		3	0	8208.4	11086.1	7453.1	7283	13925.1	9737.7	5764.7	7456.7	4345.8	5040	0.000706155	0.000849967	0.000637128	0.000959336	0.0010218	0.000891175	0.00048461	0.000741339	0.00050241	0.000490951	0.570522	0.0123141	-0.80964436706191	1.9096
Q7Z2X4	PTB-containing, cubilin and LRP1-interacting protein OS=Homo sapiens GN=PID1 PE=1 SV=1	0.003	4.031	10	cell differentiation;cell organization and biogenesis;metabolic process;regulation of biological process;response to stimulus	cytoplasm	protein binding	PID1				0	0	208.5	170.4	132.9	79.6	200.9	175	258.4	198.6	159.2	175.1	1.79369e-05	1.30645e-05	1.13609e-05	1.04851e-05	1.47417e-05	1.60156e-05	2.17224e-05	1.97447e-05	1.84048e-05	1.70566e-05	1.37198	0.0123443	0.456256018785178	1.90853
O75110	Probable phospholipid-transporting ATPase IIA OS=Homo sapiens GN=ATP9A PE=1 SV=3	0	40.22	8	cell organization and biogenesis;transport	endosome;Golgi;membrane	catalytic activity;metal ion binding;nucleotide binding;transporter activity	ATP9A		Ion transport by P-type ATPases		3	3	1293.8	1381.3	837	703.9	1094.2	993	893.4	633.9	537.6	670.6	0.000111303	0.000105904	7.15509e-05	9.27196e-05	8.02905e-05	9.08774e-05	7.51038e-05	6.30218e-05	6.21509e-05	6.53237e-05	0.699061	0.0123725	-0.516509089530856	1.90754
Q8WVL7	Ankyrin repeat domain-containing protein 49 OS=Homo sapiens GN=ANKRD49 PE=1 SV=1	0.002	4.963	5	cell differentiation;regulation of biological process	nucleus	protein binding	ANKRD49				0	0	85.1	116.8	123.5	52.3	102.5	99.2	126.9	158.6	103.1	108.2	7.32101e-06	8.95501e-06	1.05574e-05	6.8891e-06	7.52128e-06	9.07858e-06	1.06679e-05	1.57679e-05	1.19192e-05	1.05399e-05	1.37088	0.0125589	0.455105457205507	1.90105
Q99732	Lipopolysaccharide-induced tumor necrosis factor-alpha factor OS=Homo sapiens GN=LITAF PE=1 SV=2	0.047	1.199	4	metabolic process;regulation of biological process;response to stimulus	cytoplasm;cytosol;endosome;Golgi;membrane;nucleus;vacuole	DNA binding;metal ion binding;protein binding;signal transducer activity	LITAF	Lysosome			1	0	167.5	143.6	188.4	95.7	295.9	235.6	124.4	86.5	68.9	79.1	1.44097e-05	1.10098e-05	1.61054e-05	1.26059e-05	2.17126e-05	2.15616e-05	1.04577e-05	8.59976e-06	7.9654e-06	7.7052e-06	0.542851	0.0125802	-0.881371054521418	1.90031
P24311	Cytochrome c oxidase subunit 7B, mitochondrial OS=Homo sapiens GN=COX7B PE=1 SV=2	0.029	1.58	9	metabolic process;transport	membrane;mitochondrion	catalytic activity;transporter activity	COX7B	Huntington's disease; Parkinson's disease; Alzheimer's disease; Oxidative phosphorylation; Non-alcoholic fatty liver disease (NAFLD); Metabolic pathways; Cardiac muscle contraction	TP53 Regulates Metabolic Genes; Respiratory electron transport	Electron Transport Chain	17	0	414.4	586.4	347	159.6	568.3	577.9	202.7	241.4	166.9	116.2	3.56501e-05	4.49591e-05	2.96633e-05	2.10229e-05	4.17009e-05	5.28882e-05	1.704e-05	2.39998e-05	1.9295e-05	1.13191e-05	0.469742	0.0125835	-1.09006029587074	1.9002
Q9H9A6	Leucine-rich repeat-containing protein 40 OS=Homo sapiens GN=LRRC40 PE=1 SV=1	0.002	4.424	5	regulation of biological process;response to stimulus	membrane	protein binding	LRRC40				0	0	299.1	271.4	263.9	148.4	382.4	281.5	372.5	300.9	318.4	276.5	2.57311e-05	2.08081e-05	2.25595e-05	1.95476e-05	2.80599e-05	2.57623e-05	3.13143e-05	2.99152e-05	3.68096e-05	2.69341e-05	1.26794	0.0126625	0.342486239459731	1.89748
O14787	Transportin-2 OS=Homo sapiens GN=TNPO2 PE=1 SV=3	0	41.171	10	transport	cytoplasm;membrane;nucleus	protein binding;transporter activity	TNPO2				0	0	496.7	633.6	563.8	366.4	604.1	534.5	503.6	409.7	384.4	392.9	4.27303e-05	4.85779e-05	4.81964e-05	4.82632e-05	4.43278e-05	4.89164e-05	4.23352e-05	4.0732e-05	4.44398e-05	3.82727e-05	0.861161	0.0127518	-0.215645208385741	1.89443
P01860	Immunoglobulin heavy constant gamma 3 OS=Homo sapiens GN=IGHG3 PE=1 SV=2	0	367.326	55	cell organization and biogenesis;defense response;metabolic process;regulation of biological process;response to stimulus	extracellular;membrane	catalytic activity;protein binding	IGHG3		FCGR activation; Regulation of actin dynamics for phagocytic cup formation; Regulation of Complement cascade; Role of phospholipids in phagocytosis; Classical antibody-mediated complement activation		11	5	11290.4	10759.3	10468.2	7096.5	10378	12187	15084.6	9559.5	13410.7	15931.5	0.000971294	0.000824912	0.000894873	0.00093477	0.00076152	0.00111533	0.00126809	0.000950398	0.00155039	0.0015519	1.54045	0.0127593	0.623352285185724	1.89417
P12314	High affinity immunoglobulin gamma Fc receptor I OS=Homo sapiens GN=FCGR1A PE=1 SV=2	0.012	2.335	3	cell organization and biogenesis;defense response;regulation of biological process;response to stimulus;transport	membrane	protein binding;signal transducer activity	FCGR1A	Osteoclast differentiation; Hematopoietic cell lineage; Leishmaniasis; Tuberculosis; Phagosome; Transcriptional misregulation in cancer; Systemic lupus erythematosus; Staphylococcus aureus infection; Fc gamma R-mediated phagocytosis	Cross-presentation of soluble exogenous antigens (endosomes); Immunoregulatory interactions between a Lymphoid and a non-Lymphoid cell; Interferon gamma signaling; FCGR activation; Regulation of actin dynamics for phagocytic cup formation; Role of phospholipids in phagocytosis	Microglia Pathogen Phagocytosis Pathway	24	0	185.1	205.4	168	63.2	148.8	183.7	418.3	194.1	162.1	264	1.59238e-05	1.57479e-05	1.43615e-05	8.32487e-06	1.09187e-05	1.68119e-05	3.51644e-05	1.92973e-05	1.87401e-05	2.57165e-05	1.49501	0.0129142	0.580150689134294	1.88893
O75116	Rho-associated protein kinase 2 OS=Homo sapiens GN=ROCK2 PE=1 SV=4	0	94.002	18	cell organization and biogenesis;metabolic process;regulation of biological process;response to stimulus	cytoplasm;cytoskeleton;cytosol;membrane;nucleus	catalytic activity;metal ion binding;motor activity;nucleotide binding;protein binding;RNA binding;structural molecule activity	ROCK2	Vascular smooth muscle contraction; Pathogenic Escherichia coli infection; cGMP-PKG signaling pathway; Oxytocin signaling pathway; Pathways in cancer; Wnt signaling pathway; Focal adhesion; Proteoglycans in cancer; Salmonella infection; Regulation of actin cytoskeleton; Leukocyte transendothelial migration; Sphingolipid signaling pathway; Chemokine signaling pathway; Axon guidance; cAMP signaling…	EPHA-mediated growth cone collapse; G alpha (12/13) signalling events; EPHB-mediated forward signaling; RHO GTPases Activate ROCKs; Sema4D induced cell migration and growth-cone collapse; VEGFA-VEGFR2 Pathway	Androgen receptor signaling pathway; MicroRNAs in cardiomyocyte hypertrophy; Integrin-mediated Cell Adhesion; Leptin signaling pathway; Pathogenic Escherichia coli infection; Spinal Cord Injury; Focal Adhesion; Association Between Physico-Chemical Features and Toxicity Associated Pathways; VEGFA-VEGFR2 Signaling Pathway; Chemokine signaling pathway; Regulation of Actin Cytoskeleton; G13 Signaling…	47	2	2721.9	2649.6	2574.2	1589.2	3064.3	2673.2	4038.6	2467.5	2574	2580.7	0.00023416	0.000203144	0.000220055	0.000209334	0.000224853	0.000244646	0.000339505	0.000245317	0.000297575	0.000251388	1.23388	0.0130105	0.30320204424753	1.88571
O00462	Beta-mannosidase OS=Homo sapiens GN=MANBA PE=2 SV=3	0	9.494	5	metabolic process;transport	membrane;organelle lumen;vacuole	catalytic activity	MANBA	Lysosome; Other glycan degradation	Neutrophil degranulation; Lysosomal oligosaccharide catabolism		8	0	248.3	272.5	238.9	147.3	271.8	247.7	266.8	295.8	200.8	261.8	2.13608e-05	2.08925e-05	2.04223e-05	1.94028e-05	1.99442e-05	2.2669e-05	2.24286e-05	2.94082e-05	2.32141e-05	2.55022e-05	1.17915	0.013014	0.237744453978993	1.88559
P12955	Xaa-Pro dipeptidase OS=Homo sapiens GN=PEPD PE=1 SV=3	0	113.6	32	metabolic process		catalytic activity;metal ion binding;protein binding	PEPD				0	0	3933.3	4066	3774.2	1933.8	5453.5	3800.4	3065.3	2328	1961.9	2803.3	0.000338375	0.000311739	0.000322637	0.000254725	0.000400169	0.000347805	0.000257685	0.000231448	0.000226812	0.000273072	0.739975	0.0130992	-0.434451250543306	1.88276
P50993	Sodium/potassium-transporting ATPase subunit alpha-2 OS=Homo sapiens GN=ATP1A2 PE=1 SV=1	0	309.263	23	cell communication;cellular homeostasis;metabolic process;regulation of biological process;response to stimulus;transport	cytoplasm;endosome;membrane	catalytic activity;metal ion binding;nucleotide binding;protein binding;transporter activity	ATP1A2	Bile secretion; cGMP-PKG signaling pathway; Endocrine and other factor-regulated calcium reabsorption; Protein digestion and absorption; Proximal tubule bicarbonate reclamation; Thyroid hormone signaling pathway; Insulin secretion; Adrenergic signaling in cardiomyocytes; Thyroid hormone synthesis; Pancreatic secretion; Aldosterone-regulated sodium reabsorption; Carbohydrate digestion and absorpti…	Ion homeostasis; Ion transport by P-type ATPases	Synaptic Vesicle Pathway	24	0	738	863.9	737.3	500.8	892.1	658	1061.5	1136.4	610.7	797.9	6.34889e-05	6.62349e-05	6.3028e-05	6.59667e-05	6.54608e-05	6.02188e-05	8.92351e-05	0.00011298	7.06019e-05	7.77241e-05	1.29476	0.013147	0.372687961512034	1.88117
P12111	Collagen alpha-3(VI) chain OS=Homo sapiens GN=COL6A3 PE=1 SV=5	0	164.876	13	cell organization and biogenesis;metabolic process;regulation of biological process	extracellular;membrane;organelle lumen	enzyme regulator activity;protein binding	COL6A3	Protein digestion and absorption; Focal adhesion; ECM-receptor interaction; PI3K-Akt signaling pathway	ECM proteoglycans; Collagen degradation; Integrin cell surface interactions; Assembly of collagen fibrils and other multimeric structures; Collagen chain trimerization; NCAM1 interactions; Signaling by PDGF	miRNA targets in ECM and membrane receptors	21	0	4778.5	3334.6	2989.1	1930.9	3491.7	3233.2	6366.9	3206.8	4272.5	4378.2	0.000411086	0.000255663	0.000255523	0.000254343	0.000256215	0.000295896	0.000535234	0.000318817	0.000493936	0.000426484	1.79813	0.01323	0.846493587208221	1.87844
Q96AQ8	Mitochondrial calcium uniporter regulator 1 OS=Homo sapiens GN=MCUR1 PE=1 SV=1	0.001	5.887	7	cellular homeostasis;transport	membrane;mitochondrion	protein binding	CCDC90A; MCUR1				0	0	297.1	494	468.4	230.1	332.4	359	226.9	228.4	198.1	215.1	2.5559e-05	3.78748e-05	4.00411e-05	3.03094e-05	2.43909e-05	3.2855e-05	1.90744e-05	2.27073e-05	2.2902e-05	2.09531e-05	0.691219	0.0137673	-0.532784657434483	1.86115
P12532	Creatine kinase U-type, mitochondrial OS=Homo sapiens GN=CKMT1A PE=1 SV=1	0	160.257	42	metabolic process	membrane;mitochondrion	catalytic activity;nucleotide binding	CKMT1B; CKMT1A	Metabolic pathways; Arginine and proline metabolism	Creatine metabolism		6	5	3975.4	9046.7	4946.1	4133.7	7529.4	4760.6	2960.8	3531.5	2120.1	3202	0.000341997	0.000693607	0.000422817	0.000544502	0.000552495	0.000435681	0.0002489	0.000351099	0.000245101	0.00031191	0.572148	0.0137688	-0.805539647724683	1.8611
Q8NHV1	GTPase IMAP family member 7 OS=Homo sapiens GN=GIMAP7 PE=1 SV=1	0	7.889	10	metabolic process	cytoplasm;cytosol;endoplasmic reticulum;Golgi	catalytic activity;nucleotide binding;protein binding	GIMAP7				0	0	75.2	103	45.9	37.1	82	67	189.3	63.3	94.4	121.9	6.46933e-06	7.89697e-06	3.92376e-06	4.88691e-06	6.01702e-06	6.13171e-06	1.59135e-05	6.29323e-06	1.09134e-05	1.18744e-05	1.87574	0.0139012	0.907456159729969	1.85695
P47897	Glutamine--tRNA ligase OS=Homo sapiens GN=QARS PE=1 SV=1	0	161.839	41	metabolic process;regulation of biological process	cytoplasm;cytosol;organelle lumen	catalytic activity;enzyme regulator activity;nucleotide binding;protein binding	QARS	Aminoacyl-tRNA biosynthesis; Metabolic pathways	Mitochondrial tRNA aminoacylation; Cytosolic tRNA aminoacylation; SeMet incorporation into proteins		11	0	4958.6	5778.4	4627.2	3160.6	6706.3	4853.6	4279.7	4022.1	3253.1	3941.4	0.00042658	0.000443028	0.000395556	0.000416323	0.000492097	0.000444192	0.000359774	0.000399874	0.000376085	0.000383935	0.87398	0.0139088	-0.194327350022939	1.85671
Q9Y547	Intraflagellar transport protein 25 homolog OS=Homo sapiens GN=HSPB11 PE=1 SV=1	0	28.014	36	cell organization and biogenesis;cellular component movement;regulation of biological process;response to stimulus;transport		metal ion binding;protein binding	HSPB11		Intraflagellar transport		3	0	422.6	423.5	445.4	262.1	506.7	442.7	491.2	574.1	366	467.3	3.63556e-05	3.24696e-05	3.8075e-05	3.45245e-05	3.71808e-05	4.0515e-05	4.12928e-05	5.70766e-05	4.23126e-05	4.55201e-05	1.19441	0.0139343	0.256300288080003	1.85591
O43813	LanC-like protein 1 OS=Homo sapiens GN=LANCL1 PE=1 SV=1	0	74.043	32	regulation of biological process;response to stimulus	cytoplasm;membrane	metal ion binding;protein binding;receptor activity;signal transducer activity	LANCL1				0	0	1823	1842.9	1620.4	1304.8	1984.9	1667.7	2079.2	1643.1	1499.8	1809.1	0.00015683	0.000141294	0.00013852	0.000171872	0.000145649	0.000152625	0.000174788	0.000163356	0.000173389	0.000176226	1.16731	0.0141895	0.223188122954348	1.84803
P11277	Spectrin beta chain, erythrocytic OS=Homo sapiens GN=SPTB PE=1 SV=5	0	269.291	26	cell organization and biogenesis;cellular component movement;metabolic process;regulation of biological process;response to stimulus;transport	cell surface;cytoplasm;cytoskeleton;cytosol;Golgi	protein binding;structural molecule activity	SPTB		Interaction between L1 and Ankyrins; COPI-mediated anterograde transport; RAF/MAP kinase cascade; NCAM signaling for neurite out-growth; Interleukin-20 family signaling		21	0	4423.9	4456.2	3253.1	2479.9	5601.7	3448.3	5329.5	4069	3598.1	5705.1	0.000380581	0.000341655	0.000278091	0.000326659	0.000411043	0.000315581	0.000448025	0.000404537	0.00041597	0.000555739	1.2928	0.0142184	0.370495744157727	1.84715
Q9NP74	Palmdelphin OS=Homo sapiens GN=PALMD PE=1 SV=1	0	20.015	9	regulation of biological process	cytoplasm;membrane		PALMD				0	0	62	51.4	49.8	37.2	52.3	41.8	55.4	59.2	59	61.3	5.33375e-06	3.94082e-06	4.25715e-06	4.90008e-06	3.83769e-06	3.82545e-06	4.65721e-06	5.88562e-06	6.82088e-06	5.97129e-06	1.44632	0.0143614	0.532388702025133	1.8428
O75390	Citrate synthase, mitochondrial OS=Homo sapiens GN=CS PE=1 SV=2	0	176.815	45	metabolic process	mitochondrion;nucleus;organelle lumen	catalytic activity;RNA binding	CS	Citrate cycle (TCA cycle); Carbon metabolism; Biosynthesis of amino acids; 2-Oxocarboxylic acid metabolism; Metabolic pathways; Glyoxylate and dicarboxylate metabolism	Mitochondrial protein import; Metabolism of proteins; Citric acid cycle (TCA cycle)	TCA Cycle and Deficiency of Pyruvate Dehydrogenase complex (PDHc); Amino Acid metabolism; TCA Cycle	15	0	5331	9786.6	8283.9	4564.3	8131.5	5598.6	5185.3	4675.9	3462	4032.5	0.000458617	0.000750335	0.000708149	0.000601222	0.000596676	0.000512373	0.000435903	0.000464874	0.000400235	0.000392809	0.698005	0.014493	-0.518691050292826	1.83884
O14548	Cytochrome c oxidase subunit 7A-related protein, mitochondrial OS=Homo sapiens GN=COX7A2L PE=1 SV=2	0	27.369	34	metabolic process;transport	membrane;mitochondrion	catalytic activity;transporter activity	COX7A2L	Huntington's disease; Parkinson's disease; Alzheimer's disease; Oxidative phosphorylation; Non-alcoholic fatty liver disease (NAFLD); Cardiac muscle contraction	TP53 Regulates Metabolic Genes; Respiratory electron transport	Electron Transport Chain	16	0	981.9	1911.9	1117.7	1153.6	1594.4	1481.4	919.2	743.9	669.2	848.7	8.44712e-05	0.000146585	9.55465e-05	0.000151955	0.000116994	0.000135575	7.72727e-05	7.39579e-05	7.7365e-05	8.26726e-05	0.612259	0.0145199	-0.707786723987234	1.83804
Q9H6Q4	Cytosolic Fe-S cluster assembly factor NARFL OS=Homo sapiens GN=NARFL PE=1 SV=1	0.002	4.978	3	cell differentiation;cell organization and biogenesis;metabolic process;regulation of biological process;response to stimulus		catalytic activity;metal ion binding	NARFL		Cytosolic iron-sulfur cluster assembly		2	0	57.6	53	54.8	26.9	48.2	43.4	60.6	60.7	39.4	66.1	4.95523e-06	4.06349e-06	4.68457e-06	3.54334e-06	3.53683e-06	3.97188e-06	5.09435e-06	6.03474e-06	4.55496e-06	6.43886e-06	1.38501	0.0145974	0.469899176600635	1.83573
O60573	Eukaryotic translation initiation factor 4E type 2 OS=Homo sapiens GN=EIF4E2 PE=1 SV=1	0	8.865	9	metabolic process;regulation of biological process	cytoplasm;cytosol	protein binding;RNA binding	EIF4E2	Insulin signaling pathway; HIF-1 signaling pathway; EGFR tyrosine kinase inhibitor resistance; mTOR signaling pathway; RNA transport; Longevity regulating pathway; PI3K-Akt signaling pathway	ISG15 antiviral mechanism	Focal Adhesion-PI3K-Akt-mTOR-signaling pathway	13	0	99.4	122.6	104.8	76.3	140.8	106.7	127.6	103.9	90.3	114.9	8.55121e-06	9.3997e-06	8.95882e-06	1.00504e-05	1.03317e-05	9.76497e-06	1.07267e-05	1.03297e-05	1.04394e-05	1.11925e-05	1.10443	0.0148215	0.143308343794107	1.82911
P35612	Beta-adducin OS=Homo sapiens GN=ADD2 PE=1 SV=3	0	41.975	15	cell organization and biogenesis;cellular component movement;regulation of biological process;transport	cytoplasm;cytoskeleton;cytosol;membrane	protein binding;structural molecule activity	ADD2		Miscellaneous transport and binding events		2	0	1106.5	1124.7	1200.1	620.1	1235.4	965.5	1322.9	1221.6	796.2	1314.4	9.51903e-05	8.62303e-05	0.00010259	8.16812e-05	9.06516e-05	8.83606e-05	0.00011121	0.00012145	9.20472e-05	0.000128037	1.29969	0.0148462	0.378166928583014	1.82838
O95210	Starch-binding domain-containing protein 1 OS=Homo sapiens GN=STBD1 PE=1 SV=1	0	22.653	12	metabolic process;transport	cytosol;endoplasmic reticulum;membrane	protein binding	STBD1		Neutrophil degranulation	Exercise-induced Circadian Regulation	4	0	143.8	199.3	133.7	84.6	184.4	147	182.9	200.9	121.5	200.2	1.23709e-05	1.52803e-05	1.14293e-05	1.11437e-05	1.3531e-05	1.34531e-05	1.53755e-05	1.99733e-05	1.40464e-05	1.95017e-05	1.35057	0.0148829	0.433569477405669	1.82731
P25942	Tumor necrosis factor receptor superfamily member 5 OS=Homo sapiens GN=CD40 PE=1 SV=1	0	15.663	10	cell organization and biogenesis;cell proliferation;cellular homeostasis;defense response;development;regulation of biological process;response to stimulus	cell surface;cytoplasm;extracellular;membrane	protein binding;receptor activity;signal transducer activity	CD40	Asthma; Primary immunodeficiency; Allograft rejection; Epstein-Barr virus infection; Cytokine-cytokine receptor interaction; Cell adhesion molecules (CAMs); NF-kappa B signaling pathway; HTLV-I infection; Toxoplasmosis; Malaria; Autoimmune thyroid disease; Transcriptional misregulation in cancer; Systemic lupus erythematosus; Toll-like receptor signaling pathway; Viral myocarditis; Intestinal imm…	TNF receptor superfamily (TNFSF) members mediating non-canonical NF-kB pathway; Immunoregulatory interactions between a Lymphoid and a non-Lymphoid cell	Regulation of toll-like receptor signaling pathway; Allograft Rejection; NLR Proteins; Inflammatory Response Pathway; Toll-like receptor signaling pathway	27	0	36.9	35.9	42.6	30.1	42.1	34.2	50.6	39.8	33.5	40.4	3.17444e-06	2.75244e-06	3.64166e-06	3.96485e-06	3.08923e-06	3.12992e-06	4.2537e-06	3.95688e-06	3.87287e-06	3.9354e-06	1.25188	0.0153223	0.324092717643189	1.81468
Q02108	Guanylate cyclase soluble subunit alpha-3 OS=Homo sapiens GN=GUCY1A3 PE=1 SV=2	0	24.423	11	metabolic process;regulation of biological process;response to stimulus	cytoplasm;membrane	catalytic activity;nucleotide binding;protein binding;receptor activity	GUCY1A3	Vascular smooth muscle contraction; cGMP-PKG signaling pathway; Renin secretion; Purine metabolism; Oxytocin signaling pathway; Circadian entrainment; Gap junction; Long-term depression; Salivary secretion; Platelet activation	Nitric oxide stimulates guanylate cyclase	Myometrial Relaxation and Contraction Pathways	14	0	964.7	995.9	763.5	514.4	1226	875.7	1609.1	933.8	1477.8	992.7	8.29915e-05	7.63553e-05	6.52677e-05	6.77582e-05	8.99618e-05	8.01423e-05	0.000135269	9.28376e-05	0.000170846	9.66998e-05	1.48225	0.0154025	0.5677912367243	1.81241
Q8N0Z3	Spindle and centriole-associated protein 1 OS=Homo sapiens GN=SPICE1 PE=1 SV=1	0.055	1.129	1	cell division;cell organization and biogenesis;regulation of biological process	cytoplasm;cytoskeleton	protein binding	SPICE1				0	0	57.8	79.7	27.3	48.2	73.3	60.5	81.8	71	80.1	123.8	4.97244e-06	6.11057e-06	2.33374e-06	6.34903e-06	5.37863e-06	5.53684e-06	6.87653e-06	7.05876e-06	9.26021e-06	1.20595e-05	1.49503	0.0155951	0.580176489872591	1.80701
Q9UEW8	STE20/SPS1-related proline-alanine-rich protein kinase OS=Homo sapiens GN=STK39 PE=1 SV=3	0	36.824	10	metabolic process;regulation of biological process;response to stimulus	cytoplasm;cytoskeleton;cytosol;membrane;nucleus	catalytic activity;nucleotide binding;protein binding;signal transducer activity	STK39				0	0	257.5	219.7	170.3	126.7	264.9	210.4	321.9	194.7	202.3	281.7	2.21523e-05	1.68443e-05	1.45581e-05	1.66893e-05	1.94379e-05	1.92554e-05	2.70606e-05	1.93569e-05	2.33875e-05	2.74406e-05	1.39747	0.0159117	0.482812739543915	1.79828
O00533	Neural cell adhesion molecule L1-like protein OS=Homo sapiens GN=CHL1 PE=1 SV=4	0	8.576	3	cell differentiation;cell organization and biogenesis;cellular component movement;development;regulation of biological process;response to stimulus	extracellular;membrane	protein binding	CHL1		CHL1 interactions		4	0	26.5	34.7	27.1	24.9	35.2	32.5	56	25.3	38.6	53.3	2.27975e-06	2.66044e-06	2.31664e-06	3.2799e-06	2.58292e-06	2.97433e-06	4.70765e-06	2.51531e-06	4.46247e-06	5.192e-06	1.7489	0.0159706	0.806451333263171	1.79668
Q92597	Protein NDRG1 OS=Homo sapiens GN=NDRG1 PE=1 SV=1	0	217.401	54	cell organization and biogenesis;regulation of biological process;response to stimulus	cytoplasm;cytoskeleton;cytosol;membrane;nucleus	protein binding	NDRG1		TP53 regulates transcription of several additional cell death genes whose specific roles in p53-dependent apoptosis remain uncertain	VEGFA-VEGFR2 Signaling Pathway	7	0	2004.2	2108.4	2629.9	1933.1	2817.8	2181.5	4636.8	7024.5	3625.5	2484.1	0.000172418	0.00016165	0.000224817	0.000254633	0.000206765	0.000199646	0.000389793	0.00069837	0.000419137	0.000241978	1.99042	0.0163743	0.993073250428839	1.78584
Q9NZJ6	Ubiquinone biosynthesis O-methyltransferase, mitochondrial OS=Homo sapiens GN=COQ3 PE=1 SV=3	0	11.715	9	metabolic process;regulation of biological process	membrane;mitochondrion;organelle lumen	catalytic activity	COQ3	Ubiquinone and other terpenoid-quinone biosynthesis; Metabolic pathways	Ubiquinol biosynthesis		6	0	319.2	508.3	201.2	253.3	544.2	292.6	188.7	206.1	147.1	151.8	2.74602e-05	3.89712e-05	1.71996e-05	3.33654e-05	3.99325e-05	2.67782e-05	1.58631e-05	2.04903e-05	1.7006e-05	1.4787e-05	0.540382	0.0164538	-0.887948815262604	1.78373
Q9GZT6	Coiled-coil domain-containing protein 90B, mitochondrial OS=Homo sapiens GN=CCDC90B PE=1 SV=2	0.001	6.865	11		membrane;mitochondrion	protein binding	CCDC90B				0	0	412.8	749.5	532.7	241.4	523.6	488.3	303.8	330.6	246.3	218	3.55125e-05	5.74639e-05	4.55378e-05	3.17979e-05	3.84209e-05	4.46882e-05	2.5539e-05	3.2868e-05	2.84743e-05	2.12356e-05	0.649908	0.0167646	-0.62169271766495	1.77561
P20648	Potassium-transporting ATPase alpha chain 1 OS=Homo sapiens GN=ATP4A PE=2 SV=5	0	65.994	4	transport	membrane	catalytic activity;metal ion binding;nucleotide binding;transporter activity	ATP4A	Oxidative phosphorylation; Gastric acid secretion; Collecting duct acid secretion	Ion transport by P-type ATPases	Secretion of Hydrochloric Acid in Parietal Cells	7	0	90.5	131.1	131.8	113.8	104.4	151.1	522.2	733.6	336	110.1	7.78556e-06	1.00514e-05	1.12669e-05	1.499e-05	7.66069e-06	1.38284e-05	4.38988e-05	7.29339e-05	3.88443e-05	1.07249e-05	3.88132	0.016831	1.95654731990113	1.77389
P00746	Complement factor D OS=Homo sapiens GN=CFD PE=1 SV=5	0	12.777	19	defense response;metabolic process;regulation of biological process;response to stimulus;transport	extracellular;organelle lumen	catalytic activity	CFD	Complement and coagulation cascades; Staphylococcus aureus infection	Platelet degranulation ; Alternative complement activation; Neutrophil degranulation	Adipogenesis; Complement Activation; Complement and Coagulation Cascades	15	0	361.6	268.4	231.9	111.2	204	200.9	309.5	289.4	286.4	444	3.11078e-05	2.05781e-05	1.9824e-05	1.46476e-05	1.49692e-05	1.8386e-05	2.60182e-05	2.87719e-05	3.31102e-05	4.32504e-05	1.61953	0.0169063	0.695574712942356	1.77195
P50552	Vasodilator-stimulated phosphoprotein OS=Homo sapiens GN=VASP PE=1 SV=3	0	81.248	44	cell organization and biogenesis;cellular component movement;regulation of biological process	cytoplasm;cytoskeleton;cytosol;membrane	protein binding	VASP	cGMP-PKG signaling pathway; Rap1 signaling pathway; Focal adhesion; Leukocyte transendothelial migration; Fc gamma R-mediated phagocytosis; Platelet activation	Cell-extracellular matrix interactions; Generation of second messenger molecules; Signaling by ROBO receptors	Integrin-mediated Cell Adhesion; Focal Adhesion	18	0	1732.3	1701.2	1718.7	741.9	1769.8	1446.4	2761	1443.1	1682.5	1716.8	0.000149027	0.00013043	0.000146923	9.77251e-05	0.000129865	0.000132372	0.000232104	0.000143472	0.000194511	0.000167235	1.3765	0.0169578	0.460999501953121	1.77063
P07711	Cathepsin L1 OS=Homo sapiens GN=CTSL PE=1 SV=2	0	47.632	21	cell death;cell organization and biogenesis;metabolic process;regulation of biological process;response to stimulus	extracellular;nucleus;organelle lumen;vacuole	catalytic activity;protein binding	CTSL; CTSL1	Lysosome; Phagosome; Apoptosis; Proteoglycans in cancer; Antigen processing and presentation; Rheumatoid arthritis	Collagen degradation; RUNX1 regulates transcription of genes involved in differentiation of keratinocytes; Assembly of collagen fibrils and other multimeric structures; Endosomal/Vacuolar pathway; MHC class II antigen presentation; Trafficking and processing of endosomal TLR	Primary Focal Segmental Glomerulosclerosis FSGS	26	0	1098.7	1760.5	1176.2	773.7	1696.3	1727.5	1757.6	1566.1	1550.3	1620.3	9.45193e-05	0.000134977	0.000100547	0.000101914	0.000124472	0.000158097	0.000147753	0.0001557	0.000179227	0.000157835	1.38496	0.0170169	0.469846058996128	1.76912
Q12929	Epidermal growth factor receptor kinase substrate 8 OS=Homo sapiens GN=EPS8 PE=1 SV=1	0	17.506	5	cell organization and biogenesis;cell proliferation;cellular component movement;regulation of biological process;response to stimulus	cytoplasm;membrane	protein binding	EPS8			EGF/EGFR Signaling Pathway	1	0	354.1	267.4	192.7	140.2	241.8	201.4	340.9	276.4	259.2	279.5	3.04626e-05	2.05015e-05	1.64729e-05	1.84675e-05	1.77429e-05	1.84317e-05	2.86578e-05	2.74795e-05	2.99656e-05	2.72263e-05	1.52137	0.0170762	0.605367421366685	1.76761
P20337	Ras-related protein Rab-3B OS=Homo sapiens GN=RAB3B PE=1 SV=2	0	44.522	36	cell organization and biogenesis;metabolic process;regulation of biological process;response to stimulus;transport	cytoplasm;cytosol;membrane	catalytic activity;nucleotide binding;protein binding	RAB3B	Tight junction	RAB geranylgeranylation		4	0	701.9	989.7	570.4	672.7	1334.5	798.9	478.2	430.6	368.4	573.8	6.03833e-05	7.58799e-05	4.87606e-05	8.86099e-05	9.79233e-05	7.31137e-05	4.01999e-05	4.28099e-05	4.259e-05	5.58943e-05	0.573178	0.0171237	-0.802943880339419	1.7664
Q13107	Ubiquitin carboxyl-terminal hydrolase 4 OS=Homo sapiens GN=USP4 PE=1 SV=3	0	18.862	4	cell organization and biogenesis;metabolic process;regulation of biological process	cytoplasm;cytosol;membrane;nucleus;vacuole	catalytic activity;metal ion binding;protein binding	USP4		Regulation of TNFR1 signaling; Ub-specific processing proteases; TNFR1-induced NFkappaB signaling pathway; TNFR1-induced proapoptotic signaling		10	0	131.8	158.4	155.1	80	141.4	120.7	124.3	92.3	80.2	99.7	1.13385e-05	1.21445e-05	1.32587e-05	1.05378e-05	1.03757e-05	1.10462e-05	1.04493e-05	9.17639e-06	9.27177e-06	9.71186e-06	0.848061	0.0172389	-0.237759945212233	1.76349
O75716	Serine/threonine-protein kinase 16 OS=Homo sapiens GN=STK16 PE=1 SV=4	0.002	4.121	3	metabolic process;regulation of biological process;response to stimulus	cytoplasm;cytosol;membrane	catalytic activity;nucleotide binding;protein binding	STK16				0	0	41.2	48.5	43.1	27.3	53.6	45.1	50	55.9	44.9	40.8	3.54437e-06	3.71848e-06	3.6844e-06	3.59603e-06	3.93308e-06	4.12746e-06	4.20326e-06	5.55753e-06	5.19081e-06	3.97436e-06	1.26897	0.0172256	0.343663025332858	1.76383
Q15147	1-phosphatidylinositol 4,5-bisphosphate phosphodiesterase beta-4 OS=Homo sapiens GN=PLCB4 PE=1 SV=3	0	54.167	11	metabolic process;regulation of biological process;response to stimulus	cytosol;endoplasmic reticulum;nucleus	catalytic activity;metal ion binding;motor activity;protein binding;signal transducer activity	PLCB4	Dopaminergic synapse; Chagas disease (American trypanosomiasis); Serotonergic synapse; Amoebiasis; NOD-like receptor signaling pathway; Vascular smooth muscle contraction; Glutamatergic synapse; Phospholipase D signaling pathway; cGMP-PKG signaling pathway; Renin secretion; Huntington's disease; Rap1 signaling pathway; Oxytocin signaling pathway; Circadian entrainment; Endocrine and other factor-…	PLC beta mediated events; Synthesis of IP3 and IP4 in the cytosol; Gastrin-CREB signalling pathway via PKC and MAPK	Alzheimers Disease; Chemokine signaling pathway	58	0	1359.2	1579.4	1093.2	631.6	1307.5	1434.5	2045.4	2158.2	1374.1	1153.5	0.00011693	0.000121092	9.34521e-05	8.31961e-05	9.59421e-05	0.000131283	0.000171947	0.000214566	0.000158857	0.000112363	1.55401	0.0172388	0.635991721865086	1.76349
Q6PML9	Zinc transporter 9 OS=Homo sapiens GN=SLC30A9 PE=1 SV=1	0	27.901	14	cellular homeostasis;metabolic process;regulation of biological process;response to stimulus;transport	cytoskeleton;endoplasmic reticulum;membrane;nucleus	protein binding;transporter activity	SLC30A9			Zinc homeostasis	1	0	568.5	1109.4	717.8	645.7	1019	876.8	547.3	566.4	402.9	509.8	4.89071e-05	8.50573e-05	6.13611e-05	8.50533e-05	7.47725e-05	8.0243e-05	4.60088e-05	5.6311e-05	4.65785e-05	4.96601e-05	0.620832	0.0173102	-0.68772489150182	1.7617
P62280	40S ribosomal protein S11 OS=Homo sapiens GN=RPS11 PE=1 SV=3	0	63.72	57	cell differentiation;cell organization and biogenesis;metabolic process;transport	cytoplasm;cytosol;membrane;ribosome	protein binding;RNA binding;structural molecule activity	RPS11	Ribosome	Peptide chain elongation; Eukaryotic Translation Termination; Viral mRNA Translation; Formation of the ternary complex, and subsequently, the 43S complex; L13a-mediated translational silencing of Ceruloplasmin expression; Selenocysteine synthesis; Nonsense Mediated Decay (NMD) independent of the Exon Junction Complex (EJC); Nonsense Mediated Decay (NMD) enhanced by the Exon Junction Complex (EJC)…	Cytoplasmic Ribosomal Proteins	38	0	4795.6	5084.6	4859.2	3292.8	7027.1	4784.5	3873.8	4280.9	2429	3114.4	0.000412557	0.000389834	0.000415388	0.000433737	0.000515637	0.000437868	0.000325651	0.000425604	0.000280812	0.000303376	0.740795	0.0174337	-0.432852797351938	1.75861
P07741	Adenine phosphoribosyltransferase OS=Homo sapiens GN=APRT PE=1 SV=2	0	70.151	63	metabolic process;response to stimulus;transport	cytoplasm;cytosol;extracellular;organelle lumen	catalytic activity;nucleotide binding	APRT	Purine metabolism; Metabolic pathways	Neutrophil degranulation; Purine salvage		9	0	2592.5	2818	2839.6	1545.9	3130.9	2697.3	3297.4	3528.7	2182.9	2682.8	0.000223028	0.000216055	0.000242743	0.00020363	0.00022974	0.000246851	0.000277196	0.00035082	0.000252361	0.000261334	1.18942	0.0174388	0.250253631842143	1.75848
Q86WA6	Valacyclovir hydrolase OS=Homo sapiens GN=BPHL PE=1 SV=1	0	26.638	25	metabolic process;response to stimulus	membrane;mitochondrion	catalytic activity	BPHL		Phase I - Functionalization of compounds		3	0	1660.5	2070.9	1424.6	1498.8	2252.1	1558.5	1218.2	1287.1	946.9	1171.8	0.00014285	0.000158775	0.000121782	0.000197426	0.000165255	0.000142631	0.000102408	0.000127962	0.000109469	0.000114146	0.741369	0.0174487	-0.431737119154244	1.75824
P48723	Heat shock 70 kDa protein 13 OS=Homo sapiens GN=HSPA13 PE=1 SV=1	0	73.636	22	cell organization and biogenesis	endoplasmic reticulum	nucleotide binding;protein binding	HSPA13		Regulation of HSF1-mediated heat shock response		4	0	2163.5	2658.2	2244.2	1266.7	2886.9	2471.5	4043.1	3602.2	2253.4	2054.4	0.000186122	0.000203803	0.000191845	0.000166853	0.000211836	0.000226187	0.000339884	0.000358128	0.000260511	0.000200121	1.5175	0.0175805	0.601693015904559	1.75497
Q7L2E3	Putative ATP-dependent RNA helicase DHX30 OS=Homo sapiens GN=DHX30 PE=1 SV=1	0	55.029	7	cell organization and biogenesis;metabolic process	cytoplasm;cytosol;mitochondrion	catalytic activity;nucleotide binding;protein binding;RNA binding	DHX30				0	0	2148.7	3089.5	1754.3	1184.2	2530.9	1767.6	1562.1	1212.4	968.1	1504	0.000184849	0.000236871	0.000149966	0.000155986	0.000185713	0.000161767	0.000131318	0.000120536	0.00011192	0.000146506	0.726608	0.0176222	-0.460751753562674	1.75394
Q9NWS8	Required for meiotic nuclear division protein 1 homolog OS=Homo sapiens GN=RMND1 PE=1 SV=2	0.001	6.111	6	metabolic process;regulation of biological process	mitochondrion	protein binding	RMND1				0	0	280.6	364	309.1	145	276.2	271.7	190.1	134.7	140.8	228	2.41395e-05	2.79077e-05	2.64234e-05	1.90998e-05	2.02671e-05	2.48654e-05	1.59808e-05	1.33918e-05	1.62776e-05	2.22097e-05	0.658268	0.0179057	-0.603253097431587	1.74701
Q9NY15	Stabilin-1 OS=Homo sapiens GN=STAB1 PE=1 SV=3	0	88.397	10	cell communication;defense response;metabolic process;regulation of biological process;response to stimulus;transport	membrane	catalytic activity;metal ion binding;protein binding;receptor activity	STAB1		Scavenging by Class H Receptors		3	0	778	955	828.8	677.4	987.8	950.6	1434.9	756.1	1009.3	1077.4	6.693e-05	7.32195e-05	7.08499e-05	8.9229e-05	7.24831e-05	8.6997e-05	0.000120625	7.51708e-05	0.000116683	0.00010495	1.52114	0.0182706	0.605151193372512	1.73825
Q7KYR7	Butyrophilin subfamily 2 member A1 OS=Homo sapiens GN=BTN2A1 PE=1 SV=3	0	17.421	9	metabolic process	membrane	protein binding	BTN2A1		Butyrophilin (BTN) family interactions		3	0	155.5	194.4	153.8	93.6	206.2	144.9	196.5	182.1	119.1	179.5	1.33774e-05	1.49046e-05	1.31476e-05	1.23292e-05	1.51306e-05	1.3261e-05	1.65188e-05	1.81042e-05	1.37689e-05	1.74852e-05	1.27651	0.01832	0.352201263004761	1.73707
O43295	SLIT-ROBO Rho GTPase-activating protein 3 OS=Homo sapiens GN=SRGAP3 PE=1 SV=3	0	10.048	3	regulation of biological process;response to stimulus	cytoplasm;cytosol	enzyme regulator activity;protein binding	SRGAP3	Axon guidance	Inactivation of CDC42 and RAC1; Rho GTPase cycle		8	0	168.4	306.8	226.1	173.5	334.1	244.4	201.2	150.3	135.4	145.5	1.44872e-05	2.35222e-05	1.93281e-05	2.28539e-05	2.45157e-05	2.2367e-05	1.69139e-05	1.49427e-05	1.56533e-05	1.41733e-05	0.676591	0.0184044	-0.563643940258322	1.73508
P31930	Cytochrome b-c1 complex subunit 1, mitochondrial OS=Homo sapiens GN=UQCRC1 PE=1 SV=3	0	316.003	59	metabolic process;response to stimulus;transport	cytosol;membrane;mitochondrion	catalytic activity;metal ion binding;protein binding;transporter activity	UQCRC1	Huntington's disease; Parkinson's disease; Alzheimer's disease; Oxidative phosphorylation; Non-alcoholic fatty liver disease (NAFLD); Metabolic pathways; Cardiac muscle contraction	Respiratory electron transport	Electron Transport Chain	12	0	4829	9350.1	5764.6	4934.8	8112.4	5836.7	3903.7	4754.4	2746.8	4209.3	0.000415431	0.000716869	0.000492786	0.000650025	0.000595274	0.000534163	0.000328165	0.000472679	0.000317552	0.000410032	0.653597	0.018427	-0.613527160004801	1.73455
Q5T4D3	Transmembrane and TPR repeat-containing protein 4 OS=Homo sapiens GN=TMTC4 PE=2 SV=2	0	8.478	5		membrane	protein binding	TMTC4				0	0	54.1	90.6	62.1	39.3	72.9	49.9	85.7	92.4	56.8	135.1	4.65413e-06	6.94627e-06	5.30861e-06	5.1767e-06	5.34928e-06	4.56675e-06	7.20438e-06	9.18633e-06	6.56654e-06	1.31602e-05	1.56321	0.0184619	0.644508381274231	1.73372
Q9Y371	Endophilin-B1 OS=Homo sapiens GN=SH3GLB1 PE=1 SV=1	0	46.494	27	cell communication;cell death;cell organization and biogenesis;metabolic process;regulation of biological process;response to stimulus	cytoplasm;cytosol;Golgi;membrane;mitochondrion	protein binding	SH3GLB1	Endocytosis		Nanoparticle triggered autophagic cell death; Senescence and Autophagy in Cancer	3	0	1268.9	1252.5	1550.1	844.9	1484.5	1394.2	1674.8	1912.5	1234.6	1343.7	0.000109161	9.60287e-05	0.00013251	0.000111293	0.00010893	0.000127594	0.000140792	0.000190139	0.00014273	0.000130891	1.28608	0.0186139	0.362984691660923	1.73016
P09622	Dihydrolipoyl dehydrogenase, mitochondrial OS=Homo sapiens GN=DLD PE=1 SV=2	0	268.759	52	cellular homeostasis;metabolic process;regulation of biological process	mitochondrion;organelle lumen	catalytic activity;nucleotide binding;protein binding	DLD	Propanoate metabolism; Citrate cycle (TCA cycle); Carbon metabolism; Glycine, serine and threonine metabolism; Pyruvate metabolism; Glycolysis / Gluconeogenesis; Metabolic pathways; Glyoxylate and dicarboxylate metabolism; Valine, leucine and isoleucine degradation	Glycine degradation; Regulation of pyruvate dehydrogenase (PDH) complex; Lysine catabolism; Signaling by Retinoic Acid; Branched-chain amino acid catabolism; Citric acid cycle (TCA cycle)	Fatty Acid Beta Oxidation; TCA Cycle and Deficiency of Pyruvate Dehydrogenase complex (PDHc); Amino Acid metabolism; Glycolysis and Gluconeogenesis; TCA Cycle	29	0	7168.4	10933.8	7682.7	5988	11362.7	7713.6	5925	6864.5	4887.5	5572.3	0.000616685	0.00083829	0.000656755	0.000788756	0.000833776	0.000705933	0.000498086	0.000682463	0.000565035	0.000542803	0.741183	0.0187426	-0.432098950131101	1.72717
P29401	Transketolase OS=Homo sapiens GN=TKT PE=1 SV=3	0	365.623	64	metabolic process;regulation of biological process	cytosol	catalytic activity;metal ion binding;protein binding	TKT	Carbon metabolism; Pentose phosphate pathway; Biosynthesis of amino acids; Metabolic pathways	Insulin effects increased synthesis of Xylulose-5-Phosphate; Pentose phosphate pathway (hexose monophosphate shunt)	Pentose Phosphate Pathway	10	0	17966.5	18198.2	11719.7	11845.4	21204.6	17099.1	14268.7	10151.8	8024.6	11841.2	0.00154563	0.00139525	0.00100186	0.00156031	0.00155596	0.00156488	0.0011995	0.00100928	0.000927709	0.00115346	0.697303	0.0187946	-0.520142016757913	1.72597
O00748	Cocaine esterase OS=Homo sapiens GN=CES2 PE=1 SV=1	0	10.427	5	metabolic process	endoplasmic reticulum;organelle lumen	catalytic activity	CES2	Drug metabolism - other enzymes	Phase I - Functionalization of compounds	Phase I biotransformations, non P450; Fluoropyrimidine Activity; Irinotecan Pathway; NRF2 pathway	8	0	163	183.9	145.2	138.9	224.3	157.3	137.8	120.7	105.7	116.4	1.40226e-05	1.40995e-05	1.24124e-05	1.82963e-05	1.64588e-05	1.43958e-05	1.15842e-05	1.19999e-05	1.22198e-05	1.13386e-05	0.827647	0.0188429	-0.272912563041356	1.72485
Q15118	[Pyruvate dehydrogenase (acetyl-transferring)] kinase isozyme 1, mitochondrial OS=Homo sapiens GN=PDK1 PE=1 SV=1	0	36.278	13	cell proliferation;metabolic process;regulation of biological process;response to stimulus	mitochondrion;nucleus;organelle lumen	catalytic activity;nucleotide binding;protein binding	PDK1	HIF-1 signaling pathway; Central carbon metabolism in cancer; Axon guidance	Regulation of pyruvate dehydrogenase (PDH) complex; Signaling by Retinoic Acid	T-Cell Receptor and Co-stimulatory Signaling; TGF-beta Signaling Pathway; PI3K-AKT-mTOR signaling pathway and therapeutic opportunities; Factors and pathways affecting insulin-like growth factor (IGF1)-Akt signaling; T-Cell antigen Receptor (TCR) pathway during Staphylococcus aureus infection; EPO Receptor Signaling; ErbB Signaling Pathway; DNA Damage Response (only ATM dependent)	19	0	1323.3	1420.6	1077.4	824	1918.7	1227.3	2797.3	2063.5	1259.3	1264.9	0.000113841	0.000108917	9.21015e-05	0.00010854	0.000140791	0.00011232	0.000235155	0.000205151	0.000145585	0.000123215	1.58535	0.018947	0.664796863135832	1.72246
Q9UDX5	Mitochondrial fission process protein 1 OS=Homo sapiens GN=MTFP1 PE=1 SV=1	0	8.709	8	cell death;cell organization and biogenesis;response to stimulus	membrane;mitochondrion		MTFP1				0	0	125.6	164.6	189.8	101.6	194.1	106.5	213.1	347.7	128.2	328	1.08052e-05	1.26198e-05	1.6225e-05	1.3383e-05	1.42427e-05	9.74667e-06	1.79143e-05	3.45681e-05	1.4821e-05	3.19508e-05	1.91768	0.0190287	0.939359018658562	1.72059
Q99418	Cytohesin-2 OS=Homo sapiens GN=CYTH2 PE=1 SV=2	0.001	6.511	4	cell organization and biogenesis;regulation of biological process;transport	cytoplasm;cytosol;membrane	protein binding	CYTH2	Endocytosis; Phospholipase D signaling pathway	Intra-Golgi traffic		6	0	90.7	119.9	79.9	68.9	123.8	111	150.2	96.5	98.9	106.9	7.80277e-06	9.19269e-06	6.83025e-06	9.07569e-06	9.08423e-06	1.01585e-05	1.26266e-05	9.59395e-06	1.14336e-05	1.04132e-05	1.20303	0.0190387	0.266667915580034	1.72036
P49589	Cysteine--tRNA ligase, cytoplasmic OS=Homo sapiens GN=CARS PE=1 SV=3	0	113.257	24	metabolic process	cytoplasm;cytosol	catalytic activity;metal ion binding;nucleotide binding;protein binding;RNA binding	CARS	Aminoacyl-tRNA biosynthesis	Cytosolic tRNA aminoacylation		5	0	4261.2	5048.1	4014.3	2571.5	5097.5	4547.2	3689.8	2881.5	2576.5	3701.2	0.000366584	0.000387036	0.000343162	0.000338725	0.000374046	0.000416151	0.000310183	0.000286476	0.000297864	0.000360537	0.820988	0.0191465	-0.284567402287092	1.71791
O75027	ATP-binding cassette sub-family B member 7, mitochondrial OS=Homo sapiens GN=ABCB7 PE=1 SV=2	0	30.373	8	cellular homeostasis;transport	membrane;mitochondrion	catalytic activity;nucleotide binding;transporter activity	ABCB7	ABC transporters	Cytosolic iron-sulfur cluster assembly; Mitochondrial ABC transporters		6	0	466	747.7	554.6	381.1	672.8	538.9	445.9	465.7	320.8	336.7	4.00892e-05	5.73259e-05	4.74099e-05	5.01995e-05	4.93689e-05	4.9319e-05	3.74846e-05	4.62995e-05	3.70871e-05	3.27982e-05	0.755631	0.0191789	-0.404245282507629	1.71718
Q8N1B4	Vacuolar protein sorting-associated protein 52 homolog OS=Homo sapiens GN=VPS52 PE=1 SV=1	0	36.502	13	cell differentiation;transport	cytosol;endosome;Golgi;membrane	protein binding	VPS52		Retrograde transport at the Trans-Golgi-Network		4	0	637.4	844.2	614.9	440.9	901.9	651.9	821.3	684.7	573.8	682.3	5.48344e-05	6.47245e-05	5.25647e-05	5.80765e-05	6.61799e-05	5.96606e-05	6.90427e-05	6.80723e-05	6.6336e-05	6.64634e-05	1.14268	0.0191948	0.192420320554475	1.71682
O95980	Reversion-inducing cysteine-rich protein with Kazal motifs OS=Homo sapiens GN=RECK PE=1 SV=1	0.007	3.042	1	cell organization and biogenesis;metabolic process;regulation of biological process	extracellular;membrane	enzyme regulator activity;protein binding	RECK	MicroRNAs in cancer	Post-translational modification: synthesis of GPI-anchored proteins		4	0	82.6	85	82	47.1	111.6	80.9	108.3	72	81.4	113	7.10594e-06	6.51692e-06	7.00976e-06	6.20414e-06	8.18902e-06	7.40381e-06	9.10425e-06	7.15818e-06	9.4105e-06	1.10074e-05	1.31164	0.0192631	0.391374776938542	1.71527
P11047	Laminin subunit gamma-1 OS=Homo sapiens GN=LAMC1 PE=1 SV=3	0	87.872	16	cell organization and biogenesis;cellular component movement;metabolic process;regulation of biological process	extracellular;organelle lumen	catalytic activity;motor activity;protein binding;structural molecule activity	LAMC1	Amoebiasis; Prion diseases; Pathways in cancer; Toxoplasmosis; Focal adhesion; Small cell lung cancer; ECM-receptor interaction; PI3K-Akt signaling pathway	ECM proteoglycans; Post-translational protein phosphorylation; Regulation of Insulin-like Growth Factor (IGF) transport and uptake by Insulin-like Growth Factor Binding Proteins (IGFBPs); L1CAM interactions; Laminin interactions; Degradation of the extracellular matrix; MET activates PTK2 signaling; Non-integrin membrane-ECM interactions	Alpha 6 Beta 4 signaling pathway; Endoderm Differentiation; miRNA targets in ECM and membrane receptors; Focal Adhesion; Focal Adhesion-PI3K-Akt-mTOR-signaling pathway; Inflammatory Response Pathway	31	0	1756.7	1490.4	1656.1	906.7	1736.2	1228.1	1649.8	1692.3	1301.8	1718.6	0.000151126	0.000114268	0.000141572	0.000119433	0.000127399	0.000112393	0.000138691	0.000168247	0.000150499	0.00016741	1.28795	0.0193735	0.365082147404265	1.71279
Q7Z3B1	Neuronal growth regulator 1 OS=Homo sapiens GN=NEGR1 PE=1 SV=3	0.002	4.712	4	metabolic process;regulation of biological process;response to stimulus	extracellular;membrane	protein binding	NEGR1	Cell adhesion molecules (CAMs)	Post-translational modification: synthesis of GPI-anchored proteins		4	0	163.6	188.5	126	66.9	203.9	108.1	190.5	206.2	131.5	285.3	1.40742e-05	1.44522e-05	1.07711e-05	8.81225e-06	1.49618e-05	9.89309e-06	1.60144e-05	2.05002e-05	1.52025e-05	2.77913e-05	1.46968	0.0195371	0.555500381050528	1.70914
P61513	60S ribosomal protein L37a OS=Homo sapiens GN=RPL37A PE=1 SV=2	0	16.915	32	cell organization and biogenesis;metabolic process;transport	cytosol;nucleus;ribosome	metal ion binding;protein binding;RNA binding;structural molecule activity	RPL37A	Ribosome	Peptide chain elongation; Eukaryotic Translation Termination; Viral mRNA Translation; L13a-mediated translational silencing of Ceruloplasmin expression; Nonsense Mediated Decay (NMD) independent of the Exon Junction Complex (EJC); Selenocysteine synthesis; Nonsense Mediated Decay (NMD) enhanced by the Exon Junction Complex (EJC); GTP hydrolysis and joining of the 60S ribosomal subunit; Major path…	Cytoplasmic Ribosomal Proteins	34	0	1182.1	1380.6	1927.1	1061.3	1660.7	1098.4	1068.5	783.2	715.8	876.3	0.000101694	0.00010585	0.000164738	0.000139797	0.000121859	0.000100523	8.98236e-05	7.78651e-05	8.27523e-05	8.53611e-05	0.738281	0.0195617	-0.43775897454793	1.70859
P09668	Pro-cathepsin H OS=Homo sapiens GN=CTSH PE=1 SV=4	0	30.197	14	cell death;metabolic process;regulation of biological process;response to stimulus;transport	cytosol;extracellular;organelle lumen;vacuole	catalytic activity;enzyme regulator activity;protein binding;receptor activity;signal transducer activity	CTSH	Lysosome; Apoptosis	Surfactant metabolism; Neutrophil degranulation; MHC class II antigen presentation		9	0	806.8	722.6	581.3	505.6	801.2	530.6	550.9	458.9	318.8	489.4	6.94076e-05	5.54015e-05	4.96924e-05	6.6599e-05	5.87907e-05	4.85594e-05	4.63115e-05	4.56235e-05	3.68559e-05	4.76729e-05	0.80509	0.0196093	-0.312778571055289	1.70754
Q9BUB7	Transmembrane protein 70, mitochondrial OS=Homo sapiens GN=TMEM70 PE=1 SV=2	0.004	3.543	3	cell organization and biogenesis	membrane;mitochondrion		TMEM70				0	0	216.1	292.7	294	81.3	223.9	175.4	116.5	127.6	73.4	108.7	1.85907e-05	2.24412e-05	2.51326e-05	1.07091e-05	1.64294e-05	1.60523e-05	9.79359e-06	1.26859e-05	8.48564e-06	1.05886e-05	0.582013	0.0196141	-0.78087790249973	1.70743
Q9ULA0	Aspartyl aminopeptidase OS=Homo sapiens GN=DNPEP PE=1 SV=1	0	145.002	49	metabolic process	cytoplasm;cytosol;nucleus	catalytic activity;metal ion binding;protein binding	DNPEP				0	0	2766.2	2851.7	2278.3	1911.6	3456	2722.1	4446.7	4227.5	2286.2	2728	0.000237971	0.000218639	0.00019476	0.000251801	0.000253595	0.000249121	0.000373812	0.000420295	0.000264303	0.000265737	1.31299	0.0196371	0.39285926822108	1.70692
Q9UBY9	Heat shock protein beta-7 OS=Homo sapiens GN=HSPB7 PE=1 SV=1	0	17.957	24	regulation of biological process;response to stimulus	cytoplasm;cytoskeleton;mitochondrion;nucleus	protein binding	HSPB7			Differentiation of white and brown adipocyte	1	0	343	193	197.9	139.7	482.7	188	501.9	777.3	415.2	287.2	2.95077e-05	1.47972e-05	1.69175e-05	1.84017e-05	3.54197e-05	1.72054e-05	4.21923e-05	7.72785e-05	4.80005e-05	2.79764e-05	2.533	0.0198053	1.34084947715321	1.70322
P47985	Cytochrome b-c1 complex subunit Rieske, mitochondrial OS=Homo sapiens GN=UQCRFS1 PE=1 SV=2	0	66.573	22	metabolic process;response to stimulus;transport	membrane;mitochondrion	catalytic activity;metal ion binding;protein binding;transporter activity	UQCRFS1	Huntington's disease; Parkinson's disease; Alzheimer's disease; Oxidative phosphorylation; Non-alcoholic fatty liver disease (NAFLD); Metabolic pathways; Cardiac muscle contraction	Respiratory electron transport	Electron Transport Chain	12	0	2838.8	5568.8	2926.1	2220.4	4536.5	3658.7	2134.6	2720.1	1554.3	1715.5	0.000244217	0.000426958	0.000250137	0.000292477	0.000332881	0.000334837	0.000179445	0.00027043	0.00017969	0.000167108	0.574288	0.0198149	-0.800154826702576	1.70301
P13762	HLA class II histocompatibility antigen, DR beta 4 chain OS=Homo sapiens GN=HLA-DRB4 PE=1 SV=2	0.001	5.321	6	regulation of biological process;response to stimulus	endoplasmic reticulum;endosome;Golgi;membrane;vacuole		HLA-DRB4	Th1 and Th2 cell differentiation; Inflammatory bowel disease (IBD); Asthma; Hematopoietic cell lineage; Allograft rejection; Epstein-Barr virus infection; Leishmaniasis; Type I diabetes mellitus; Cell adhesion molecules (CAMs); Tuberculosis; HTLV-I infection; Toxoplasmosis; Phagosome; Autoimmune thyroid disease; Systemic lupus erythematosus; Herpes simplex infection; Viral myocarditis; Staphyloco…	PD-1 signaling; Translocation of ZAP-70 to Immunological synapse; MHC class II antigen presentation; Downstream TCR signaling; Generation of second messenger molecules; Interferon gamma signaling; Phosphorylation of CD3 and TCR zeta chains	Allograft Rejection	37	0	48.3	44.4	55.4	34	63.9	51.5	208.7	47.2	78	218.7	4.15517e-06	3.40413e-06	4.73586e-06	4.47857e-06	4.68887e-06	4.71318e-06	1.75444e-05	4.69259e-06	9.01744e-06	2.13038e-05	2.89741	0.0198603	1.53476274296327	1.70201
Q9Y4D7	Plexin-D1 OS=Homo sapiens GN=PLXND1 PE=1 SV=3	0.001	6.699	1	cell organization and biogenesis;cellular component movement;development;regulation of biological process;response to stimulus	membrane	protein binding;receptor activity;signal transducer activity	PLXND1		Other semaphorin interactions		4	0	31.1	37.3	29.2	21.8	36.6	28	36.6	28.6	31.8	44.2	2.67548e-06	2.85978e-06	2.49616e-06	2.87155e-06	2.68565e-06	2.5625e-06	3.07678e-06	2.84339e-06	3.67634e-06	4.30556e-06	1.25965	0.0199436	0.333018749142398	1.7002
P37173	TGF-beta receptor type-2 OS=Homo sapiens GN=TGFBR2 PE=1 SV=2	0.004	3.497	2	cell death;cell differentiation;cell growth;metabolic process;regulation of biological process;response to stimulus;transport	cell surface;cytoplasm;cytosol;membrane	catalytic activity;metal ion binding;nucleotide binding;protein binding;receptor activity;signal transducer activity	TGFBR2	Chagas disease (American trypanosomiasis); Endocytosis; TGF-beta signaling pathway; Osteoclast differentiation; Pancreatic cancer; FoxO signaling pathway; Chronic myeloid leukemia; Cytokine-cytokine receptor interaction; Hippo signaling pathway; MAPK signaling pathway; Colorectal cancer; Pathways in cancer; AGE-RAGE signaling pathway in diabetic complications; HTLV-I infection; Transcriptional mi…	SMAD2/3 Phosphorylation Motif Mutants in Cancer; TGFBR2 Kinase Domain Mutants in Cancer; TGFBR1 LBD Mutants in Cancer; UCH proteinases; Downregulation of TGF-beta receptor signaling; TGFBR2 MSI Frameshift Mutants in Cancer; TGF-beta receptor signaling in EMT (epithelial to mesenchymal transition); SMAD2/3 MH2 Domain Mutants in Cancer; TGFBR1 KD Mutants in Cancer	Extracellular vesicle-mediated signaling in recipient cells; NRF2 pathway; TGF-beta Signaling Pathway; Hypothesized Pathways in Pathogenesis of Cardiovascular Disease; MAPK Signaling Pathway; Canonical and Non-Canonical TGF-B signaling; TGF-beta Receptor Signaling	45	0	35.5	42	39	33.6	41.4	30	71.1	40.4	47.8	38.7	3.054e-06	3.22012e-06	3.33391e-06	4.42588e-06	3.03786e-06	2.74554e-06	5.97703e-06	4.01654e-06	5.52607e-06	3.7698e-06	1.52094	0.0201144	0.604967870802661	1.69649
P07384	Calpain-1 catalytic subunit OS=Homo sapiens GN=CAPN1 PE=1 SV=1	0	186.523	42	cell death;cell organization and biogenesis;metabolic process;regulation of biological process;transport	cytoplasm;cytosol;extracellular;membrane;mitochondrion;vacuole	catalytic activity;metal ion binding;protein binding	CAPN1	Protein processing in endoplasmic reticulum; Apoptosis; Alzheimer's disease	Degradation of the extracellular matrix; Formation of the cornified envelope; Neutrophil degranulation; Deregulated CDK5 triggers multiple neurodegenerative pathways in Alzheimer's disease models	Integrin-mediated Cell Adhesion; Alzheimers Disease; Focal Adhesion	17	0	6267.1	6924.2	5681.5	3292.9	6196	4710.7	7798	6328.1	4403	5597.6	0.000539148	0.000530876	0.000485683	0.00043375	0.000454652	0.000431114	0.00065554	0.000629135	0.000509023	0.000545267	1.24892	0.0201238	0.320679760323815	1.69629
P31040	Succinate dehydrogenase [ubiquinone] flavoprotein subunit, mitochondrial OS=Homo sapiens GN=SDHA PE=1 SV=2	0	369.191	48	metabolic process;transport	membrane;mitochondrion	catalytic activity;nucleotide binding;protein binding	SDHA	Citrate cycle (TCA cycle); Carbon metabolism; Huntington's disease; Parkinson's disease; Alzheimer's disease; Oxidative phosphorylation; Non-alcoholic fatty liver disease (NAFLD); Metabolic pathways	Respiratory electron transport; Citric acid cycle (TCA cycle)	Electron Transport Chain; TCA Cycle and Deficiency of Pyruvate Dehydrogenase complex (PDHc); Amino Acid metabolism; TCA Cycle	18	0	7668.9	13171.9	7739.9	6217.9	11067.8	7087.5	5750.3	6706.8	4407.2	5017.8	0.000659742	0.00100988	0.000661645	0.000819039	0.000812136	0.000648634	0.0004834	0.000666785	0.000509508	0.000488788	0.677371	0.0202176	-0.561982089151764	1.69427
Q5JS37	NHL repeat-containing protein 3 OS=Homo sapiens GN=NHLRC3 PE=2 SV=1	0	19.285	7	transport	extracellular;organelle lumen	protein binding	NHLRC3		Neutrophil degranulation		3	0	369.8	567.9	456.8	332.2	710.6	589.2	638.2	851	545.7	571.4	3.18133e-05	4.35407e-05	3.90495e-05	4.37583e-05	5.21426e-05	5.39224e-05	5.36504e-05	8.46057e-05	6.30874e-05	5.56606e-05	1.36024	0.0202297	0.443865915808845	1.69401
Q96HE7	ERO1-like protein alpha OS=Homo sapiens GN=ERO1A PE=1 SV=2	0	202.504	56	cell death;cell differentiation;cell organization and biogenesis;cellular homeostasis;metabolic process;regulation of biological process;response to stimulus;transport	endoplasmic reticulum;membrane;organelle lumen	catalytic activity;protein binding	ERO1L; ERO1A	Protein processing in endoplasmic reticulum; Vibrio cholerae infection	Insulin processing; Detoxification of Reactive Oxygen Species		8	0	4371.8	6196.9	7187.4	2694.6	5198.8	4424.5	11361	17473.7	6736.7	6252.8	0.000376099	0.000475114	0.000614414	0.00035494	0.000381479	0.000404921	0.000955064	0.00173722	0.000778817	0.000609091	2.20483	0.020477	1.14066907787495	1.68873
O00411	DNA-directed RNA polymerase, mitochondrial OS=Homo sapiens GN=POLRMT PE=1 SV=2	0.005	3.229	1	cell organization and biogenesis;metabolic process	mitochondrion;organelle lumen	catalytic activity;DNA binding;protein binding;RNA binding	POLRMT		Mitochondrial transcription initiation; Transcriptional activation of mitochondrial biogenesis	Mitochondrial Gene Expression	7	0	80.6	127.1	106.9	45	143.2	102	63.3	73	49.6	41.3	6.93388e-06	9.74471e-06	9.13834e-06	5.92752e-06	1.05078e-05	9.33484e-06	5.32132e-06	7.2576e-06	5.73416e-06	4.02307e-06	0.598462	0.0205144	-0.740669158069431	1.68794
Q9H936	Mitochondrial glutamate carrier 1 OS=Homo sapiens GN=SLC25A22 PE=1 SV=1	0	43.063	29	transport	membrane;mitochondrion	transporter activity	SLC25A22		Organic anion transporters		4	0	1203.2	1788.8	1455.6	706.2	2685.9	2394.5	682.1	816.8	614.8	713.7	0.000103509	0.000137147	0.000124432	9.30226e-05	0.000197087	0.00021914	5.73408e-05	8.12056e-05	7.10759e-05	6.95221e-05	0.537498	0.0206932	-0.895667653378623	1.68417
Q53GQ0	Very-long-chain 3-oxoacyl-CoA reductase OS=Homo sapiens GN=HSD17B12 PE=1 SV=2	0	88.436	36	cell organization and biogenesis;metabolic process;regulation of biological process	endoplasmic reticulum;membrane	catalytic activity;protein binding	HSD17B12	Fatty acid elongation; Biosynthesis of unsaturated fatty acids; Metabolic pathways; Fatty acid metabolism; Steroid hormone biosynthesis	Androgen biosynthesis; Synthesis of very long-chain fatty acyl-CoAs		13	0	3665.4	3712.1	4844.6	1552.4	3459.1	4811.4	2098.4	1869.6	1649.5	1869.8	0.000315328	0.000284605	0.00041414	0.000204486	0.000253823	0.00044033	0.000176402	0.000185874	0.000190696	0.000182139	0.613423	0.0207778	-0.705046098806391	1.6824
Q96QG7	Myotubularin-related protein 9 OS=Homo sapiens GN=MTMR9 PE=1 SV=1	0	21.056	11	metabolic process;regulation of biological process	cytoplasm;cytosol	catalytic activity;enzyme regulator activity;protein binding	MTMR9		Synthesis of PIPs at the plasma membrane; Synthesis of PIPs at the late endosome membrane; Synthesis of IP2, IP, and Ins in the cytosol		8	0	1026.7	1297.9	985.1	725.3	1447.9	1095.5	1014.6	780.2	768.6	763.3	8.83253e-05	9.95095e-05	8.42112e-05	9.55385e-05	0.000106244	0.000100258	8.52925e-05	7.75668e-05	8.88564e-05	7.43537e-05	0.834971	0.0208575	-0.260202825682343	1.68074
Q9NYS0	NF-kappa-B inhibitor-interacting Ras-like protein 1 OS=Homo sapiens GN=NKIRAS1 PE=1 SV=1	0	12.362	16	regulation of biological process;response to stimulus	cytoplasm;membrane	catalytic activity;nucleotide binding	NKIRAS1		TRAF6 mediated NF-kB activation; TAK1 activates NFkB by phosphorylation and activation of IKKs complex; RIP-mediated NFkB activation via ZBP1; Activated TLR4 signalling; Interleukin-1 family signaling		28	0	490.5	623.8	351.2	321.5	642.2	504.8	421.1	310.6	301	243.7	4.21969e-05	4.78265e-05	3.00223e-05	4.23488e-05	4.71235e-05	4.61983e-05	3.53998e-05	3.08796e-05	3.47981e-05	2.3739e-05	0.741725	0.0210949	-0.431042962096759	1.67582
O43615	Mitochondrial import inner membrane translocase subunit TIM44 OS=Homo sapiens GN=TIMM44 PE=1 SV=2	0	36.466	19	transport	membrane;mitochondrion;organelle lumen	nucleotide binding;protein binding	TIMM44		Mitochondrial protein import; Metabolism of proteins		2	0	727.6	1068.9	915.3	438.8	1170.7	1023.3	586.6	640.6	514.8	429.1	6.25942e-05	8.19522e-05	7.82444e-05	5.77999e-05	8.5904e-05	9.36504e-05	4.93126e-05	6.36879e-05	5.95151e-05	4.1799e-05	0.679339	0.0211039	-0.557797279556796	1.67564
Q96RW7	Hemicentin-1 OS=Homo sapiens GN=HMCN1 PE=1 SV=2	0	10.62	0	cell division;response to stimulus	cell surface;cytoplasm;extracellular;membrane	metal ion binding;protein binding	HMCN1				0	0	94.8	97.6	62.8	41.5	85.8	71	120.1	72.1	78.5	139.2	8.15548e-06	7.48296e-06	5.36845e-06	5.46649e-06	6.29586e-06	6.49778e-06	1.00962e-05	7.16812e-06	9.07524e-06	1.35596e-05	1.49852	0.0211797	0.583534020930714	1.67408
P42766	60S ribosomal protein L35 OS=Homo sapiens GN=RPL35 PE=1 SV=2	0	24.302	28	cell organization and biogenesis;metabolic process;transport	cytosol;membrane;ribosome	RNA binding;structural molecule activity	RPL35	Ribosome	Peptide chain elongation; Eukaryotic Translation Termination; Viral mRNA Translation; L13a-mediated translational silencing of Ceruloplasmin expression; Nonsense Mediated Decay (NMD) independent of the Exon Junction Complex (EJC); Selenocysteine synthesis; Nonsense Mediated Decay (NMD) enhanced by the Exon Junction Complex (EJC); GTP hydrolysis and joining of the 60S ribosomal subunit; Major path…	Cytoplasmic Ribosomal Proteins	34	0	1936.9	1782.5	1811.3	858.1	2310.5	1865.2	967.4	1456.3	834.4	1068.5	0.000166628	0.000136664	0.000154839	0.000113031	0.000169541	0.000170699	8.13246e-05	0.000144784	9.64634e-05	0.000104084	0.623849	0.0214976	-0.680730931926097	1.66761
P15954	Cytochrome c oxidase subunit 7C, mitochondrial OS=Homo sapiens GN=COX7C PE=1 SV=1	0	23.388	56	metabolic process;transport	membrane;mitochondrion	catalytic activity;transporter activity	COX7C	Huntington's disease; Parkinson's disease; Alzheimer's disease; Oxidative phosphorylation; Non-alcoholic fatty liver disease (NAFLD); Metabolic pathways; Cardiac muscle contraction	TP53 Regulates Metabolic Genes; Respiratory electron transport	Electron Transport Chain	17	0	1637.9	1723.6	813.9	829.4	1404.1	1411.2	777.5	924.3	616.6	678.9	0.000140906	0.000132148	6.95762e-05	0.000109251	0.00010303	0.00012915	6.53606e-05	9.18932e-05	7.1284e-05	6.61322e-05	0.576408	0.0216704	-0.794837988912438	1.66413
A0A0U1RRE5	Negative regulator of P-body association OS=Homo sapiens GN=NBDY PE=1 SV=1	0	12.766	51	metabolic process;regulation of biological process	cytoplasm	protein binding	LOC550643; LINC01420; NBDY				0	0	111.2	134.7	118.8	96.7	135.5	109.3	128.9	127	118.4	139.8	9.56635e-06	1.03274e-05	1.01556e-05	1.27376e-05	9.94276e-06	1.00029e-05	1.0836e-05	1.26262e-05	1.3688e-05	1.3618e-05	1.30189	0.0216634	0.380612614348477	1.66427
Q99969	Retinoic acid receptor responder protein 2 OS=Homo sapiens GN=RARRES2 PE=1 SV=1	0	84.332	50	cell differentiation;defense response;metabolic process;regulation of biological process;response to stimulus;transport	extracellular;organelle lumen	protein binding	RARRES2		Platelet degranulation		4	0	984.3	1221.2	976.8	624.1	1048.6	1016.2	3420.9	6122.3	1979.8	1411.3	8.46777e-05	9.3629e-05	8.35017e-05	8.22081e-05	7.69445e-05	9.30006e-05	0.000287578	0.000608674	0.000228881	0.000137476	3.07089	0.0218946	1.61865456024163	1.65966
Q9Y6E0	Serine/threonine-protein kinase 24 OS=Homo sapiens GN=STK24 PE=1 SV=1	0	31.525	20	cell communication;cell death;cell organization and biogenesis;metabolic process;regulation of biological process;response to stimulus	cytoplasm;cytosol;Golgi;membrane;nucleus	catalytic activity;metal ion binding;nucleotide binding;protein binding;signal transducer activity	STK24		Apoptotic cleavage of cellular proteins		4	2	1053	1384.6	1266.5	693.4	1410.8	1090.6	1584.1	1170.3	956.3	1101.1	9.05878e-05	0.000106157	0.000108267	9.13365e-05	0.000103522	9.98095e-05	0.000133168	0.00011635	0.000110556	0.000107259	1.11594	0.0219248	0.158262340620584	1.65907
Q96F07	Cytoplasmic FMR1-interacting protein 2 OS=Homo sapiens GN=CYFIP2 PE=1 SV=2	0	79.686	13	cell death;cell growth;cell organization and biogenesis;metabolic process;regulation of biological process;response to stimulus	cytoplasm;cytosol;membrane;nucleus	protein binding	CYFIP2	Regulation of actin cytoskeleton; RNA transport	Regulation of actin dynamics for phagocytic cup formation; VEGFA-VEGFR2 Pathway; RHO GTPases Activate WASPs and WAVEs	Regulation of Actin Cytoskeleton	14	0	422.8	458.3	402	318.3	491.6	465.9	382.3	334.5	286.1	322.7	3.63728e-05	3.51377e-05	3.43649e-05	4.19273e-05	3.60728e-05	4.26382e-05	3.21381e-05	3.32557e-05	3.30755e-05	3.14345e-05	0.900174	0.0219788	-0.151724220269949	1.658
P62854	40S ribosomal protein S26 OS=Homo sapiens GN=RPS26 PE=1 SV=3	0	53.146	37	cell organization and biogenesis;metabolic process;regulation of biological process;transport	cytosol;membrane;ribosome	protein binding;RNA binding;structural molecule activity	RPS26; LOC101929876; RPS26P25	Ribosome	Peptide chain elongation; Eukaryotic Translation Termination; Viral mRNA Translation; Formation of the ternary complex, and subsequently, the 43S complex; L13a-mediated translational silencing of Ceruloplasmin expression; Selenocysteine synthesis; Nonsense Mediated Decay (NMD) independent of the Exon Junction Complex (EJC); Nonsense Mediated Decay (NMD) enhanced by the Exon Junction Complex (EJC)…	Cytoplasmic Ribosomal Proteins	38	0	1772.1	1800.6	1808.6	1241.6	2452.3	1749.5	971.6	1678.2	908.9	844.1	0.000152451	0.000138051	0.000154608	0.000163547	0.000179946	0.000160111	8.16777e-05	0.000166845	0.000105076	8.22245e-05	0.595137	0.0220466	-0.748706450744371	1.65666
Q01459	Di-N-acetylchitobiase OS=Homo sapiens GN=CTBS PE=1 SV=1	0.01	2.481	2	metabolic process	vacuole	catalytic activity	CTBS				0	0	201	306.7	187	107.8	271.8	277.6	327.5	498.7	246.6	278.4	1.72917e-05	2.35146e-05	1.59857e-05	1.41997e-05	1.99442e-05	2.54054e-05	2.75313e-05	4.95803e-05	2.8509e-05	2.71192e-05	1.50501	0.0221149	0.589769993085015	1.65531
P62899	60S ribosomal protein L31 OS=Homo sapiens GN=RPL31 PE=1 SV=1	0	31.106	54	cell organization and biogenesis;metabolic process;transport	cytosol;membrane;ribosome	protein binding;RNA binding;structural molecule activity	RPL31	Ribosome	Peptide chain elongation; Eukaryotic Translation Termination; Viral mRNA Translation; L13a-mediated translational silencing of Ceruloplasmin expression; Nonsense Mediated Decay (NMD) independent of the Exon Junction Complex (EJC); Selenocysteine synthesis; Nonsense Mediated Decay (NMD) enhanced by the Exon Junction Complex (EJC); GTP hydrolysis and joining of the 60S ribosomal subunit; Major path…	Cytoplasmic Ribosomal Proteins	34	0	2270.7	2147.7	2088.1	1571.9	3312.2	2260.1	1806.6	1792.8	1330.9	1468.3	0.000195344	0.000164663	0.000178501	0.000207055	0.000243044	0.00020684	0.000151872	0.000178239	0.000153863	0.000143028	0.760186	0.0225112	-0.395575208917331	1.6476
Q5T440	Putative transferase CAF17, mitochondrial OS=Homo sapiens GN=IBA57 PE=1 SV=1	0	17.619	18	cell organization and biogenesis;metabolic process	mitochondrion;organelle lumen	catalytic activity;RNA binding	IBA57				0	0	962.1	1262.6	971.6	587	1400.6	869.3	779.9	809.2	590.7	693.6	8.27678e-05	9.68031e-05	8.30572e-05	7.73212e-05	0.000102774	7.95566e-05	6.55624e-05	8.045e-05	6.82897e-05	6.75642e-05	0.819261	0.0225393	-0.287605305521143	1.64706
Q6YN16	Hydroxysteroid dehydrogenase-like protein 2 OS=Homo sapiens GN=HSDL2 PE=1 SV=1	0	86.66	42	metabolic process	membrane;mitochondrion	catalytic activity	HSDL2				0	0	2616.3	3008.8	2413.2	1829	3123.7	2348.8	2323.4	1947.1	1839.8	2177.7	0.000225076	0.000230684	0.000206292	0.000240921	0.000229212	0.000214957	0.000195317	0.000193579	0.000212696	0.000212132	0.896895	0.0226427	-0.156988246061614	1.64507
Q9HA77	Probable cysteine--tRNA ligase, mitochondrial OS=Homo sapiens GN=CARS2 PE=1 SV=1	0.001	6.594	3	metabolic process	cytoplasm;mitochondrion;organelle lumen	catalytic activity;metal ion binding;nucleotide binding	CARS2	Aminoacyl-tRNA biosynthesis	Mitochondrial tRNA aminoacylation		5	0	128.7	224.5	185.1	128.7	276.3	156.3	102.5	111.5	97	135.8	1.10718e-05	1.72123e-05	1.58233e-05	1.69527e-05	2.02744e-05	1.43043e-05	8.61668e-06	1.10852e-05	1.1214e-05	1.32284e-05	0.680353	0.022879	-0.55564460939016	1.64056
Q8N1G2	Cap-specific mRNA (nucleoside-2'-O-)-methyltransferase 1 OS=Homo sapiens GN=CMTR1 PE=1 SV=1	0	21.722	8	metabolic process	cytosol;nucleus	catalytic activity;protein binding	CMTR1; FTSJD2				0	0	939	931.2	966.2	589.4	1124.2	872.3	886.9	545.1	501.7	773.2	8.07806e-05	7.13948e-05	8.25955e-05	7.76374e-05	8.24919e-05	7.98311e-05	7.45574e-05	5.41934e-05	5.80006e-05	7.53181e-05	0.825332	0.0229591	-0.276953743060985	1.63905
P50402	Emerin OS=Homo sapiens GN=EMD PE=1 SV=1	0	53.819	42	cell differentiation;cell organization and biogenesis;regulation of biological process;response to stimulus	cytoplasm;endoplasmic reticulum;membrane;nucleus	protein binding	EMD	Arrhythmogenic right ventricular cardiomyopathy (ARVC); Dilated cardiomyopathy; Hypertrophic cardiomyopathy (HCM)	Depolymerisation of the Nuclear Lamina; Initiation of Nuclear Envelope Reformation; Clearance of Nuclear Envelope Membranes from Chromatin	Arrhythmogenic Right Ventricular Cardiomyopathy	15	0	1968.4	1808.8	1745.3	1158.9	2280.1	2194.4	1220.2	1345.7	1235.4	1296.5	0.000169338	0.00013868	0.000149197	0.000152653	0.00016731	0.000200827	0.000102576	0.000133788	0.000142822	0.000126293	0.812848	0.0229612	-0.298942267691048	1.639
Q9BZF9	Uveal autoantigen with coiled-coil domains and ankyrin repeats OS=Homo sapiens GN=UACA PE=1 SV=2	0	11.856	1	metabolic process;regulation of biological process;response to stimulus	cytoplasm;cytoskeleton;cytosol;extracellular;nucleus	protein binding	UACA				0	0	83.8	112.5	84	64.3	111.5	99	142.1	77.6	100.1	111.6	7.20917e-06	8.62533e-06	7.18073e-06	8.46977e-06	8.18168e-06	9.06028e-06	1.19457e-05	7.71493e-06	1.15724e-05	1.08711e-05	1.34784	0.0230068	0.430645182919767	1.63814
P49207	60S ribosomal protein L34 OS=Homo sapiens GN=RPL34 PE=1 SV=3	0	23.183	44	cell organization and biogenesis;metabolic process;transport	cytosol;mitochondrion;ribosome	protein binding;RNA binding;structural molecule activity	RPL34	Ribosome	Peptide chain elongation; Eukaryotic Translation Termination; Viral mRNA Translation; L13a-mediated translational silencing of Ceruloplasmin expression; Nonsense Mediated Decay (NMD) independent of the Exon Junction Complex (EJC); Selenocysteine synthesis; Nonsense Mediated Decay (NMD) enhanced by the Exon Junction Complex (EJC); GTP hydrolysis and joining of the 60S ribosomal subunit; Major path…	Cytoplasmic Ribosomal Proteins	34	0	1908.3	2165.4	2050.9	1081	2932	1920.5	1517.7	1667.3	963.8	1092.1	0.000164168	0.00016602	0.000175321	0.000142392	0.000215145	0.00017576	0.000127586	0.000165762	0.000111423	0.000106382	0.700204	0.023048	-0.514152025297477	1.63737
Q12962	Transcription initiation factor TFIID subunit 10 OS=Homo sapiens GN=TAF10 PE=1 SV=1	0	13.366	11	cell death;cell differentiation;cell organization and biogenesis;metabolic process;regulation of biological process	cytoplasm;nucleus	catalytic activity;DNA binding;protein binding	TAF10	Basal transcription factors; Herpes simplex infection	Ub-specific processing proteases; RNA Polymerase II Transcription Pre-Initiation And Promoter Opening; HATs acetylate histones; RNA Polymerase II Promoter Escape; RNA Polymerase II Transcription Initiation; HIV Transcription Initiation; RNA Polymerase II Pre-transcription Events; Regulation of TP53 Activity through Phosphorylation; RNA Polymerase II HIV Promoter Escape		28	0	72.7	86.1	68.8	41.2	95.7	69.4	70.7	50.1	46.7	49.8	6.25426e-06	6.60126e-06	5.88136e-06	5.42698e-06	7.0223e-06	6.35135e-06	5.9434e-06	4.9809e-06	5.3989e-06	4.85106e-06	0.823427	0.0232087	-0.28028655506489	1.63435
Q9NX14	NADH dehydrogenase [ubiquinone] 1 beta subcomplex subunit 11, mitochondrial OS=Homo sapiens GN=NDUFB11 PE=1 SV=1	0	23.319	24	cell organization and biogenesis;metabolic process;transport	membrane;mitochondrion	protein binding	NDUFB11	Huntington's disease; Parkinson's disease; Alzheimer's disease; Oxidative phosphorylation; Non-alcoholic fatty liver disease (NAFLD); Metabolic pathways	Complex I biogenesis		11	0	1536.3	1511.5	1176.9	922.4	2005	1568.9	981.9	1234.7	728.8	876.8	0.000132165	0.000115886	0.000100607	0.000121501	0.000147123	0.000143583	8.25435e-05	0.000122753	8.42552e-05	8.54098e-05	0.668851	0.0232883	-0.580242362176864	1.63286
O75191	Xylulose kinase OS=Homo sapiens GN=XYLB PE=1 SV=3	0.002	4.175	3	metabolic process	cytoplasm;cytosol	catalytic activity;nucleotide binding	XYLB	Pentose and glucuronate interconversions; Metabolic pathways	Catabolism of glucuronate to xylulose-5-phosphate		5	0	75.9	72.5	70.1	47.7	89.6	69.1	64.2	56.3	51.3	56.7	6.52955e-06	5.55855e-06	5.99249e-06	6.28317e-06	6.5747e-06	6.32389e-06	5.39698e-06	5.5973e-06	5.9307e-06	5.5232e-06	0.882084	0.0234413	-0.181011456270505	1.63002
Q92599	Septin-8 OS=Homo sapiens GN=SEPT8 PE=1 SV=4	0	59.536	21		cytoplasm;cytoskeleton	nucleotide binding;protein binding	SEPT8	Bacterial invasion of epithelial cells			1	0	1316.8	993.8	1031.2	687	1047.7	1071.2	1591	969.8	1273.6	1150.3	0.000113282	7.61943e-05	8.81521e-05	9.04935e-05	7.68784e-05	9.80341e-05	0.000133748	9.64167e-05	0.000147239	0.000112052	1.37591	0.0234783	0.460380967701934	1.62933
Q9Y6G9	Cytoplasmic dynein 1 light intermediate chain 1 OS=Homo sapiens GN=DYNC1LI1 PE=1 SV=3	0	85.119	31	cell division;cell organization and biogenesis;cellular component movement;regulation of biological process;transport	chromosome;cytoplasm;cytoskeleton;cytosol;membrane	catalytic activity;motor activity;nucleotide binding;protein binding;RNA binding	DYNC1LI1	Phagosome; Salmonella infection; Vasopressin-regulated water reabsorption	COPI-independent Golgi-to-ER retrograde traffic; Amplification of signal from unattached kinetochores via a MAD2 inhibitory signal; Neutrophil degranulation; Separation of Sister Chromatids; Resolution of Sister Chromatid Cohesion; RHO GTPases Activate Formins; COPI-mediated anterograde transport; MHC class II antigen presentation; HSP90 chaperone cycle for steroid hormone receptors (SHR)		38	0	2660.1	3718.6	2584.8	2651.6	3812.5	2819.3	2467.7	2187	1766.5	1800.7	0.000228844	0.000285104	0.000220961	0.000349276	0.000279755	0.000258017	0.000207448	0.00021743	0.000204222	0.000175408	0.76551	0.0236228	-0.385507255453067	1.62667
Q9NZW5	MAGUK p55 subfamily member 6 OS=Homo sapiens GN=MPP6 PE=1 SV=2	0	12.034	6	cell organization and biogenesis	membrane	protein binding	MPP6				0	0	291	424.8	254	321.1	587.8	204.7	188.1	151.1	127.1	174.7	2.50342e-05	3.25693e-05	2.17132e-05	4.22962e-05	4.31318e-05	1.87337e-05	1.58127e-05	1.50222e-05	1.46938e-05	1.70177e-05	0.535295	0.0236421	-0.901592720720585	1.62631
P14927	Cytochrome b-c1 complex subunit 7 OS=Homo sapiens GN=UQCRB PE=1 SV=2	0	108.673	71	cell organization and biogenesis;metabolic process;transport	membrane;mitochondrion	catalytic activity;protein binding;transporter activity	UQCRB	Huntington's disease; Parkinson's disease; Alzheimer's disease; Oxidative phosphorylation; Non-alcoholic fatty liver disease (NAFLD); Metabolic pathways; Cardiac muscle contraction	Respiratory electron transport	Electron Transport Chain	12	0	3528.9	5996.5	3383	3117.5	5352.5	4729.5	2415.1	3644.1	1864.2	2385.3	0.000303585	0.000459749	0.000289195	0.000410646	0.000392757	0.000432834	0.000203026	0.000362293	0.000215517	0.000232354	0.557467	0.0236621	-0.843040920515437	1.62595
P35232	Prohibitin OS=Homo sapiens GN=PHB PE=1 SV=1	0	221.589	81	cell differentiation;cell organization and biogenesis;metabolic process;regulation of biological process;response to stimulus;transport	cell surface;cytoplasm;endosome;membrane;mitochondrion;nucleus	DNA binding;protein binding	PHB		Paradoxical activation of RAF signaling by kinase inactive BRAF; Processing of SMDT1; RAF activation; Signaling by RAS mutants; Signaling by moderate kinase activity BRAF mutants; Interleukin-20 family signaling	Integrated Breast Cancer Pathway	19	0	5656.9	9777.8	8764.6	3932.5	8671.6	5715.3	4836.3	5295.6	3314.5	3956.8	0.000486654	0.00074966	0.000749241	0.000518	0.000636307	0.000523053	0.000406564	0.000526484	0.000383183	0.000385435	0.683135	0.0237343	-0.549757375554104	1.62462
P82909	28S ribosomal protein S36, mitochondrial OS=Homo sapiens GN=MRPS36 PE=1 SV=2	0	59.695	69	cell organization and biogenesis;metabolic process	membrane;mitochondrion;ribosome	structural molecule activity	MRPS36		Mitochondrial translation initiation; Mitochondrial translation elongation; Mitochondrial translation termination		6	0	1114.2	1717.5	1246.8	1019.2	1732.6	1163.3	878.1	1149.2	721.8	694.9	9.58527e-05	0.00013168	0.000106583	0.000134252	0.000127135	0.000106463	7.38176e-05	0.000114253	8.3446e-05	6.76908e-05	0.672878	0.0237368	-0.571583575680196	1.62458
Q16623	Syntaxin-1A OS=Homo sapiens GN=STX1A PE=1 SV=1	0	66.211	29	cell organization and biogenesis;regulation of biological process;response to stimulus;transport	cytosol;extracellular;membrane	protein binding	STX1A	Amphetamine addiction; Insulin secretion; SNARE interactions in vesicular transport; Synaptic vesicle cycle	Glutamate Neurotransmitter Release Cycle; Toxicity of botulinum toxin type C (BoNT/C); Insulin processing; Acetylcholine Neurotransmitter Release Cycle; GABA synthesis, release, reuptake and degradation; Other interleukin signaling; Serotonin Neurotransmitter Release Cycle; LGI-ADAM interactions; Regulation of insulin secretion; Norepinephrine Neurotransmitter Release Cycle; Dopamine Neurotransmi…	Serotonin Transporter Activity; Synaptic Vesicle Pathway; Monoamine Transport	35	1	2452.8	1923	1533.9	1711.9	4647.9	3060.2	1229.8	1129.6	961	1157.7	0.00021101	0.000147436	0.000131125	0.000225496	0.000341055	0.000280063	0.000103383	0.000112304	0.000111099	0.000112773	0.511799	0.0238219	-0.966351697727611	1.62302
Q9NZ45	CDGSH iron-sulfur domain-containing protein 1 OS=Homo sapiens GN=CISD1 PE=1 SV=1	0	84.575	44	regulation of biological process	membrane;mitochondrion	metal ion binding;protein binding	CISD1			Adipogenesis	1	0	3564.4	7928.5	3434.9	2550.6	4035.5	3530.4	2151.7	2156.3	1500.8	1792.9	0.000306639	0.000607875	0.000293632	0.000335972	0.000296118	0.000323095	0.000180883	0.000214378	0.000173505	0.000174648	0.564573	0.0239278	-0.824768696750695	1.6211
Q96MZ0	Ganglioside-induced differentiation-associated protein 1-like 1 OS=Homo sapiens GN=GDAP1L1 PE=2 SV=2	0	7.621	4	metabolic process	cytoplasm	catalytic activity;protein binding	GDAP1L1				0	0	31.9	38.6	32.7	23.8	39.3	35.8	27.3	26.3	25.2	23.2	2.7443e-06	2.95945e-06	2.79536e-06	3.135e-06	2.88377e-06	3.27634e-06	2.29498e-06	2.61472e-06	2.91333e-06	2.25993e-06	0.84024	0.0239259	-0.251126797863739	1.62113
Q8NHG8	E3 ubiquitin-protein ligase ZNRF2 OS=Homo sapiens GN=ZNRF2 PE=1 SV=1	0.007	2.948	4	metabolic process	cytoplasm;cytosol;endosome;membrane;vacuole	catalytic activity;metal ion binding;protein binding	ZNRF2		Antigen processing: Ubiquitination & Proteasome degradation		4	0	136	169.3	153	97.1	187.5	145.3	259.4	135.7	126.5	213.2	1.16998e-05	1.29802e-05	1.30792e-05	1.27903e-05	1.37584e-05	1.32976e-05	2.18065e-05	1.34912e-05	1.46244e-05	2.0768e-05	1.35815	0.023969	0.44163887622829	1.62035
P10909	Clusterin OS=Homo sapiens GN=CLU PE=1 SV=1	0	386.873	44	cell death;cell organization and biogenesis;cell proliferation;defense response;metabolic process;regulation of biological process;response to stimulus;transport	cell surface;cytoplasm;cytosol;endoplasmic reticulum;extracellular;Golgi;membrane;mitochondrion;nucleus;organelle lumen	catalytic activity;protein binding	CLU	Complement and coagulation cascades	Platelet degranulation ; Terminal pathway of complement; Antimicrobial peptides; Regulation of Complement cascade	Complement and Coagulation Cascades	12	0	18300.8	18919.7	15778	13929.1	24096.7	28586.5	10502.9	9124.4	12477.8	10317.5	0.00157439	0.00145057	0.00134878	0.00183478	0.00176817	0.00261618	0.000882928	0.00090714	0.00144254	0.00100504	0.572069	0.0240644	-0.805738158355399	1.61862
O75382	Tripartite motif-containing protein 3 OS=Homo sapiens GN=TRIM3 PE=1 SV=2	0	11.697	6	metabolic process;transport	cytoplasm;endosome;Golgi	catalytic activity;metal ion binding;protein binding	TRIM3		Interferon gamma signaling		4	0	151	159.2	116.4	78.3	110.1	128.1	113.5	58.4	70.2	80.9	1.29903e-05	1.22058e-05	9.95045e-06	1.03139e-05	8.07895e-06	1.17235e-05	9.54139e-06	5.80608e-06	8.11569e-06	7.88054e-06	0.725869	0.0241132	-0.462218245658368	1.61775
Q8N4X5	Actin filament-associated protein 1-like 2 OS=Homo sapiens GN=AFAP1L2 PE=1 SV=1	0.004	3.463	1	defense response;regulation of biological process;response to stimulus	cytoplasm;cytosol;membrane	enzyme regulator activity;protein binding	AFAP1L2				0	0	64.5	52.9	52.8	45.8	57.3	56.7	147.6	51.2	75.8	77.4	5.54883e-06	4.05582e-06	4.5136e-06	6.0329e-06	4.20458e-06	5.18907e-06	1.2408e-05	5.09026e-06	8.7631e-06	7.5396e-06	1.68023	0.0241269	0.74865646304785	1.6175
P20711	Aromatic-L-amino-acid decarboxylase OS=Homo sapiens GN=DDC PE=1 SV=2	0	339.763	49	metabolic process;response to stimulus;transport	cytoplasm;cytosol	catalytic activity;protein binding	DDC	Dopaminergic synapse; Serotonergic synapse; Tyrosine metabolism; Amphetamine addiction; Histidine metabolism; Phenylalanine metabolism; Cocaine addiction; Alcoholism; Metabolic pathways; Tryptophan metabolism	Serotonin and melatonin biosynthesis; Catecholamine biosynthesis	Nicotine Activity on Dopaminergic Neurons; Parkinsons Disease Pathway; Dopamine metabolism; Dopaminergic Neurogenesis; Amino Acid metabolism; Tryptophan metabolism; Biogenic Amine Synthesis; Sudden Infant Death Syndrome (SIDS) Susceptibility Pathways	23	0	13033.1	10404.1	6371	6212	16220.1	14771	17212.4	14145.3	15606.7	12607.9	0.00112122	0.000797679	0.000544624	0.000818261	0.0011902	0.00135181	0.00144696	0.00140631	0.00180426	0.00122815	1.47116	0.0241352	0.556952124131516	1.61735
P61927	60S ribosomal protein L37 OS=Homo sapiens GN=RPL37 PE=1 SV=2	0.002	4.768	22	cell organization and biogenesis;metabolic process;transport	cytosol;ribosome	metal ion binding;RNA binding;structural molecule activity	RPL37	Ribosome	Peptide chain elongation; Eukaryotic Translation Termination; Viral mRNA Translation; L13a-mediated translational silencing of Ceruloplasmin expression; Nonsense Mediated Decay (NMD) independent of the Exon Junction Complex (EJC); Selenocysteine synthesis; Nonsense Mediated Decay (NMD) enhanced by the Exon Junction Complex (EJC); GTP hydrolysis and joining of the 60S ribosomal subunit; Major path…	Cytoplasmic Ribosomal Proteins	34	0	434.2	622.6	801.2	397.9	786.5	448.9	428.8	360.3	294.5	333.1	3.73535e-05	4.77345e-05	6.84905e-05	5.24125e-05	5.7712e-05	4.10824e-05	3.60471e-05	3.58207e-05	3.40466e-05	3.24476e-05	0.697648	0.0242343	-0.519428872575325	1.61557
P13804	Electron transfer flavoprotein subunit alpha, mitochondrial OS=Homo sapiens GN=ETFA PE=1 SV=1	0	159.132	47	metabolic process;transport	mitochondrion;organelle lumen	catalytic activity;nucleotide binding;protein binding	ETFA		Respiratory electron transport		4	0	4381.8	7480	4260.2	3956.7	7813.3	4929.1	3956.3	3604.8	2833.9	3638.5	0.000376959	0.000573489	0.000364183	0.000521187	0.000573327	0.000451101	0.000332587	0.000358386	0.000327622	0.000354429	0.706597	0.0244077	-0.501040286356822	1.61247
Q9BUP0	EF-hand domain-containing protein D1 OS=Homo sapiens GN=EFHD1 PE=1 SV=1	0	30.844	19	cell organization and biogenesis	membrane;mitochondrion	metal ion binding	EFHD1				0	0	33.7	35.4	38.9	25.6	63.1	19.3	88	29.8	53.1	105.8	2.89915e-06	2.71411e-06	3.32536e-06	3.3721e-06	4.63017e-06	1.7663e-06	7.39773e-06	2.96269e-06	6.13879e-06	1.03061e-05	2.17471	0.0244144	1.12082345502533	1.61235
Q9H993	Protein-glutamate O-methyltransferase OS=Homo sapiens GN=ARMT1 PE=1 SV=1	0	47.839	30	metabolic process;regulation of biological process;response to stimulus		catalytic activity;protein binding	C6orf211; ARMT1				0	0	1226.6	1540.8	1450.2	800.6	1536.8	1159.5	1725.6	1441.6	1034.2	2102.6	0.000105522	0.000118133	0.00012397	0.000105457	0.000112768	0.000106115	0.000145063	0.000143323	0.000119562	0.000204816	1.31753	0.0244627	0.397839371383932	1.6115
Q9Y5P4	Collagen type IV alpha-3-binding protein OS=Homo sapiens GN=COL4A3BP PE=1 SV=1	0	53.298	14	cell organization and biogenesis;cell proliferation;metabolic process;regulation of biological process;response to stimulus;transport	cytoplasm;cytosol;endoplasmic reticulum;Golgi;membrane;mitochondrion	catalytic activity;protein binding	COL4A3BP				0	0	693.6	841.4	793.3	431.7	959.6	963.8	668.1	505.8	440.7	515.7	5.96692e-05	6.45098e-05	6.78152e-05	5.68647e-05	7.04138e-05	8.8205e-05	5.61639e-05	5.02862e-05	5.09485e-05	5.02348e-05	0.765046	0.0245515	-0.386381440814983	1.60992
P51513	RNA-binding protein Nova-1 OS=Homo sapiens GN=NOVA1 PE=1 SV=1	0	20.853	10	cell communication;metabolic process;regulation of biological process;response to stimulus	nucleus	RNA binding	NOVA1				0	0	376.8	393.8	406.5	203.6	478.5	348.6	546.9	344.1	302.2	477.9	3.24155e-05	3.01925e-05	3.47496e-05	2.68187e-05	3.51115e-05	3.19032e-05	4.59752e-05	3.42101e-05	3.49368e-05	4.65526e-05	1.25799	0.0247089	0.331116896892707	1.60715
Q96N16	Janus kinase and microtubule-interacting protein 1 OS=Homo sapiens GN=JAKMIP1 PE=1 SV=1	0.026	1.696	1	transport	cytoplasm;cytoskeleton;membrane	protein binding;RNA binding	JAKMIP1			Ectoderm Differentiation	1	0	101.2	168.1	216.8	89.7	223.5	254.6	80	77	68.6	92.5	8.70606e-06	1.28882e-05	1.85331e-05	1.18155e-05	1.64001e-05	2.33005e-05	6.72521e-06	7.65528e-06	7.93072e-06	9.0105e-06	0.532159	0.024717	-0.91006990357593	1.607
P62072	Mitochondrial import inner membrane translocase subunit Tim10 OS=Homo sapiens GN=TIMM10 PE=1 SV=1	0	19.716	41	cell organization and biogenesis;transport	membrane;mitochondrion	metal ion binding;protein binding;transporter activity	TIMM10		Mitochondrial protein import; Metabolism of proteins		2	0	1203.2	2005.4	1284.9	527.7	1655.4	835.6	648.7	814.3	490	471.9	0.000103509	0.000153753	0.00010984	6.95101e-05	0.00012147	7.64724e-05	5.4533e-05	8.0957e-05	5.6648e-05	4.59682e-05	0.521123	0.0249938	-0.94030339342322	1.60217
P52823	Stanniocalcin-1 OS=Homo sapiens GN=STC1 PE=1 SV=1	0	53.267	34	cell organization and biogenesis;cell proliferation;cellular homeostasis;regulation of biological process;response to stimulus	cytoplasm;extracellular;membrane;nucleus	protein binding	STC1			Ectoderm Differentiation	1	0	1048.5	1015.8	1013.8	348.8	596.3	988.5	4299.9	3372.7	1197.5	811.8	9.02007e-05	7.7881e-05	8.66646e-05	4.59449e-05	4.37555e-05	9.04655e-05	0.000361472	0.000335311	0.000138441	7.90781e-05	2.87915	0.0251175	1.52564388848955	1.60002
P00505	Aspartate aminotransferase, mitochondrial OS=Homo sapiens GN=GOT2 PE=1 SV=3	0	219.131	56	metabolic process;response to stimulus;transport	cell surface;membrane;mitochondrion;organelle lumen	catalytic activity;protein binding;RNA binding	GOT2	Fat digestion and absorption; Phenylalanine, tyrosine and tryptophan biosynthesis; Arginine biosynthesis; Tyrosine metabolism; Carbon metabolism; Alanine, aspartate and glutamate metabolism; Phenylalanine metabolism; Biosynthesis of amino acids; 2-Oxocarboxylic acid metabolism; Metabolic pathways; Cysteine and methionine metabolism; Arginine and proline metabolism	Gluconeogenesis; Amino acid synthesis and interconversion (transamination); Glyoxylate metabolism and glycine degradation	Alanine and aspartate metabolism; Amino Acid metabolism; Glycolysis and Gluconeogenesis	22	0	10276.3	18089.5	7990.9	6080.6	11634.8	10840.3	6540.4	6718.1	5037.6	5579.3	0.000884053	0.00138692	0.000683101	0.000800953	0.000853742	0.000992082	0.00054982	0.000667908	0.000582388	0.000543484	0.65152	0.0252706	-0.618119520693858	1.59738
Q9H9B4	Sideroflexin-1 OS=Homo sapiens GN=SFXN1 PE=1 SV=4	0	109.572	47	cell differentiation;transport	membrane;mitochondrion	transporter activity	SFXN1				0	0	3975.4	4942.6	4060.2	1787	3863.5	4497.3	2287.7	2975.7	1856.7	2269.5	0.000341997	0.000378947	0.000347086	0.000235388	0.000283497	0.000411584	0.000192316	0.000295842	0.00021465	0.000221074	0.632324	0.0253381	-0.661264090281566	1.59623
Q9Y6U3	Adseverin OS=Homo sapiens GN=SCIN PE=1 SV=4	0.004	3.598	1	cell organization and biogenesis;regulation of biological process;transport	cytoplasm;cytoskeleton	metal ion binding;protein binding	SCIN	Viral carcinogenesis; Regulation of actin cytoskeleton; Fc gamma R-mediated phagocytosis		Endochondral Ossification	4	0	74.3	107.3	81.2	64.6	102.3	76.8	113.4	75.3	83.8	96.6	6.3919e-06	8.22665e-06	6.94138e-06	8.50929e-06	7.5066e-06	7.02858e-06	9.53299e-06	7.48626e-06	9.68796e-06	9.40989e-06	1.30324	0.0253527	0.382106084423082	1.59597
Q9H4X1	Regulator of cell cycle RGCC OS=Homo sapiens GN=RGCC PE=1 SV=1	0.004	3.573	8	metabolic process;regulation of biological process;response to stimulus	cytoplasm;cytoskeleton;cytosol;nucleus	enzyme regulator activity;protein binding	RGCC		TP53 regulates transcription of additional cell cycle genes whose exact role in the p53 pathway remain uncertain		6	0	75.7	73.9	79.1	33.7	69	73.2	81.7	69	73.2	108.6	6.51234e-06	5.66589e-06	6.76186e-06	4.43906e-06	5.0631e-06	6.69912e-06	6.86812e-06	6.85992e-06	8.46252e-06	1.05788e-05	1.25886	0.0253835	0.332113421749743	1.59545
Q9Y376	Calcium-binding protein 39 OS=Homo sapiens GN=CAB39 PE=1 SV=1	0	32.855	21	cell organization and biogenesis;metabolic process;regulation of biological process;response to stimulus;transport	cytoplasm;cytosol;extracellular;organelle lumen	catalytic activity;enzyme regulator activity;protein binding	CAB39	AMPK signaling pathway; mTOR signaling pathway	Energy dependent regulation of mTOR by LKB1-AMPK; Neutrophil degranulation	AMP-activated Protein Kinase (AMPK) Signaling; Focal Adhesion-PI3K-Akt-mTOR-signaling pathway; Endochondral Ossification	11	0	1188.6	1332.8	1110.4	865.6	1687.3	1389.7	1635.4	1357	1046.4	1324	0.000102253	0.000102185	9.49225e-05	0.000114019	0.000123811	0.000127183	0.00013748	0.000134912	0.000120972	0.000128972	1.22015	0.025473	0.287053211512212	1.59392
P30273	High affinity immunoglobulin epsilon receptor subunit gamma OS=Homo sapiens GN=FCER1G PE=1 SV=1	0	16.83	40	cell differentiation;cell organization and biogenesis;cellular component movement;coagulation;defense response;metabolic process;regulation of biological process;response to stimulus;transport	cell surface;membrane	protein binding;receptor activity;signal transducer activity	FCER1G	Asthma; Phospholipase D signaling pathway; Natural killer cell mediated cytotoxicity; Tuberculosis; Sphingolipid signaling pathway; Fc epsilon RI signaling pathway; Platelet activation	FCERI mediated Ca+2 mobilization; Neutrophil degranulation; GPVI-mediated activation cascade; Cell surface interactions at the vascular wall; Dectin-2 family; FCERI mediated MAPK activation; Role of LAT2/NTAL/LAB on calcium mobilization; FCERI mediated NF-kB activation; Platelet Adhesion to exposed collagen	Microglia Pathogen Phagocytosis Pathway	23	0	707.2	910.3	780.5	493.3	830.4	852.5	992.1	659.7	838.7	926.3	6.08392e-05	6.97924e-05	6.6721e-05	6.49788e-05	6.09333e-05	7.80191e-05	8.3401e-05	6.55868e-05	9.69606e-05	9.02317e-05	1.3184	0.0255069	0.398785504480864	1.59334
P40937	Replication factor C subunit 5 OS=Homo sapiens GN=RFC5 PE=1 SV=1	0.004	3.554	4	cell organization and biogenesis;cellular homeostasis;metabolic process;regulation of biological process;response to stimulus	nucleus	catalytic activity;DNA binding;nucleotide binding;protein binding	RFC5	DNA replication; Mismatch repair; Nucleotide excision repair	Translesion Synthesis by POLH; Termination of translesion DNA synthesis; Translesion synthesis by POLI; Recognition of DNA damage by PCNA-containing replication complex; Translesion synthesis by REV1; Polymerase switching on the C-strand of the telomere; Regulation of TP53 Activity through Phosphorylation; PCNA-Dependent Long Patch Base Excision Repair; G2/M DNA damage checkpoint; Translesion syn…	Retinoblastoma (RB) in Cancer; DNA Replication	57	0	81.5	99.5	84.2	40.7	97.4	64.1	93.2	86.5	63.8	102.7	7.01131e-06	7.62863e-06	7.19783e-06	5.36111e-06	7.14705e-06	5.8663e-06	7.83487e-06	8.59976e-06	7.3758e-06	1.00041e-05	1.16077	0.0255739	0.215085441343951	1.5922
Q86VB7	Scavenger receptor cysteine-rich type 1 protein M130 OS=Homo sapiens GN=CD163 PE=1 SV=2	0	148.168	27	defense response;response to stimulus;transport	extracellular;membrane	protein binding;receptor activity	CD163		Scavenging of heme from plasma		3	0	2042	2430.8	1937.8	1552.3	2018.4	2049.5	3838.6	1592.5	2296.4	3034.4	0.00017567	0.000186369	0.000165653	0.000204473	0.000148107	0.000187566	0.000322692	0.000158325	0.000265483	0.000295584	1.54974	0.0256056	0.632028179418359	1.59166
P27635	60S ribosomal protein L10 OS=Homo sapiens GN=RPL10 PE=1 SV=4	0	94.73	53	cell organization and biogenesis;metabolic process;regulation of biological process;transport	cytosol;endoplasmic reticulum;membrane;nucleus;ribosome	protein binding;RNA binding;structural molecule activity;translation regulator activity	RPL10	Ribosome	Peptide chain elongation; Eukaryotic Translation Termination; Viral mRNA Translation; L13a-mediated translational silencing of Ceruloplasmin expression; Nonsense Mediated Decay (NMD) independent of the Exon Junction Complex (EJC); Selenocysteine synthesis; Nonsense Mediated Decay (NMD) enhanced by the Exon Junction Complex (EJC); GTP hydrolysis and joining of the 60S ribosomal subunit; Major path…	Cytoplasmic Ribosomal Proteins	34	0	3210.3	3277.6	3156.6	1880.2	4732.4	2911.6	2652	2491	1774.7	2170.9	0.000276177	0.000251292	0.000269842	0.000247665	0.000347255	0.000266464	0.000222941	0.000247653	0.00020517	0.000211469	0.810005	0.0257028	-0.303997909818013	1.59002
Q9Y3D6	Mitochondrial fission 1 protein OS=Homo sapiens GN=FIS1 PE=1 SV=2	0	58.928	41	cell death;cell organization and biogenesis;cellular homeostasis;metabolic process;regulation of biological process;response to stimulus;transport	endoplasmic reticulum;membrane;mitochondrion	protein binding	FIS1				0	0	2176.2	3215.6	1843.8	1138.8	2785	2014.6	1446.3	1712.6	1085.9	1139.9	0.000187215	0.000246539	0.000157617	0.000150006	0.000204359	0.000184372	0.000121583	0.000170265	0.000125539	0.000111039	0.665046	0.0257006	-0.588474661299264	1.59006
Q6PGP7	Tetratricopeptide repeat protein 37 OS=Homo sapiens GN=TTC37 PE=1 SV=1	0	56.753	9	metabolic process	cytoplasm;cytosol;nucleus	protein binding	TTC37	RNA degradation	mRNA decay by 3' to 5' exoribonuclease		4	0	1380.1	1841.2	1331.6	905.7	1791.5	1326.5	1448.6	905	899.1	1043.5	0.000118728	0.000141164	0.000113832	0.000119301	0.000131457	0.000121399	0.000121777	8.99744e-05	0.000103943	0.000101648	0.854141	0.0258085	-0.227454579982906	1.58824
Q13572	Inositol-tetrakisphosphate 1-kinase OS=Homo sapiens GN=ITPK1 PE=1 SV=2	0	33.341	12	coagulation;metabolic process;regulation of biological process;response to stimulus	cytosol;membrane	catalytic activity;metal ion binding;nucleotide binding	ITPK1	Phosphatidylinositol signaling system; Inositol phosphate metabolism; Metabolic pathways	Synthesis of IP3 and IP4 in the cytosol; Synthesis of pyrophosphates in the cytosol; Factors involved in megakaryocyte development and platelet production		9	0	410	531.1	611.6	349.6	635.2	566.7	820.5	1044.6	492.8	570.7	3.52716e-05	4.07192e-05	5.22826e-05	4.60503e-05	4.66099e-05	5.18632e-05	6.89754e-05	0.000103853	5.69717e-05	5.55924e-05	1.35924	0.0260644	0.442797295206137	1.58395
Q9Y274	Type 2 lactosamine alpha-2,3-sialyltransferase OS=Homo sapiens GN=ST3GAL6 PE=1 SV=1	0	8.979	8	metabolic process;response to stimulus	Golgi;membrane	catalytic activity	ST3GAL6	Glycosphingolipid biosynthesis - lacto and neolacto series; Metabolic pathways	Sialic acid metabolism; Pre-NOTCH Processing in Golgi; Keratan sulfate biosynthesis		17	0	311.1	500.2	293.8	169.2	495.3	394.9	886.2	1092.2	311.4	492.3	2.67634e-05	3.83502e-05	2.51155e-05	2.22875e-05	3.63443e-05	3.61405e-05	7.44985e-05	0.000108586	3.60004e-05	4.79554e-05	1.94668	0.0261956	0.961018032356699	1.58177
P40925	Malate dehydrogenase, cytoplasmic OS=Homo sapiens GN=MDH1 PE=1 SV=4	0	219.89	53	metabolic process	cytoplasm;cytosol;mitochondrion	catalytic activity;nucleotide binding;protein binding	MDH1	Citrate cycle (TCA cycle); Carbon metabolism; Pyruvate metabolism; Proximal tubule bicarbonate reclamation; Metabolic pathways; Cysteine and methionine metabolism; Glyoxylate and dicarboxylate metabolism	Gluconeogenesis	Sterol Regulatory Element-Binding Proteins (SREBP) signalling; TCA Cycle and Deficiency of Pyruvate Dehydrogenase complex (PDHc); Amino Acid metabolism; Glycolysis and Gluconeogenesis	15	0	11708.4	14039.9	10141.7	8416.4	13103.9	11777	9941	9623.6	7589.4	8559.8	0.00100725	0.00107643	0.000866962	0.00110863	0.000961542	0.00107781	0.000835691	0.00095677	0.000877397	0.000833817	0.822142	0.026241	-0.282539903956198	1.58102
Q9BXB4	Oxysterol-binding protein-related protein 11 OS=Homo sapiens GN=OSBPL11 PE=1 SV=2	0	8.666	4	cell differentiation;regulation of biological process;transport	endosome;Golgi;membrane		OSBPL11				0	0	138.7	143.8	149.1	68.2	145	130.7	192.5	118.7	116.7	144.5	1.19321e-05	1.10251e-05	1.27458e-05	8.98349e-06	1.06399e-05	1.19614e-05	1.61825e-05	1.18011e-05	1.34915e-05	1.40759e-05	1.20081	0.0263391	0.264012205787629	1.5794
Q8TDB4	Protein MGARP OS=Homo sapiens GN=MGARP PE=1 SV=1	0	61.755	25	cellular component movement;regulation of biological process;response to stimulus;transport	membrane;mitochondrion	protein binding	MGARP				0	0	512	704.4	363	488.9	913.6	783.5	392.1	322.8	345.5	282.9	4.40465e-05	5.40061e-05	3.1031e-05	6.43992e-05	6.70384e-05	7.17043e-05	3.29619e-05	3.20925e-05	3.99426e-05	2.75575e-05	0.549422	0.0263697	-0.864014261260548	1.5789
O75351	Vacuolar protein sorting-associated protein 4B OS=Homo sapiens GN=VPS4B PE=1 SV=2	0	66.223	22	cell communication;cell division;cell organization and biogenesis;metabolic process;regulation of biological process;response to stimulus;transport	cytoplasm;cytosol;endosome;membrane;nucleus	catalytic activity;nucleotide binding;protein binding;RNA binding	VPS4B	Endocytosis	Budding and maturation of HIV virion; Endosomal Sorting Complex Required For Transport (ESCRT)		10	7	3168.9	3572.6	3035.1	1968.3	3381.2	2902.3	3617.3	2911	2246.8	3217.1	0.000272615	0.00027391	0.000259455	0.00025927	0.000248107	0.000265613	0.000304089	0.000289409	0.000259748	0.00031338	1.13033	0.0264825	0.176739091212207	1.57704
Q16698	2,4-dienoyl-CoA reductase, mitochondrial OS=Homo sapiens GN=DECR1 PE=1 SV=1	0	207.356	60	cell organization and biogenesis;metabolic process	cytosol;mitochondrion;nucleus;organelle lumen	catalytic activity;nucleotide binding	DECR1		mitochondrial fatty acid beta-oxidation of unsaturated fatty acids	Fatty Acid Beta Oxidation; Fatty Acid Biosynthesis	7	0	7834.3	7798.7	5838.2	4584.6	10080.5	6298.9	5388	5570.4	3982.9	5084	0.000673972	0.000597923	0.000499078	0.000603896	0.00073969	0.000576463	0.000452943	0.000553805	0.000460456	0.000495237	0.795205	0.0268566	-0.330601668242512	1.57095
Q9NVT9	Armadillo repeat-containing protein 1 OS=Homo sapiens GN=ARMC1 PE=1 SV=1	0	30.641	24	transport	cytoplasm;mitochondrion;nucleus	metal ion binding;protein binding	ARMC1				0	0	719.3	848.3	617.1	583.3	948	720.4	573.1	618.3	448.7	492.6	6.18802e-05	6.50389e-05	5.27527e-05	7.68339e-05	6.95626e-05	6.59296e-05	4.81777e-05	6.14709e-05	5.18734e-05	4.79846e-05	0.763933	0.0268885	-0.388481829583443	1.57043
Q16740	ATP-dependent Clp protease proteolytic subunit, mitochondrial OS=Homo sapiens GN=CLPP PE=1 SV=1	0	40.632	25	cell organization and biogenesis;metabolic process	mitochondrion;organelle lumen	catalytic activity;protein binding	CLPP				0	0	640.4	807.6	754.8	399.6	909.2	766.7	585	589.3	406.7	504.4	5.50925e-05	6.19184e-05	6.4524e-05	5.26364e-05	6.67156e-05	7.01668e-05	4.91781e-05	5.85877e-05	4.70178e-05	4.9134e-05	0.777525	0.0270734	-0.363039117492996	1.56746
O15394	Neural cell adhesion molecule 2 OS=Homo sapiens GN=NCAM2 PE=1 SV=2	0	52.897	12		membrane	protein binding	NCAM2	Prion diseases; Cell adhesion molecules (CAMs)			2	0	2311.4	1594.1	1422.6	724.3	1819.3	1543.2	887.3	923.6	755.1	959.3	0.000198846	0.000122219	0.000121611	9.54068e-05	0.000133497	0.000141231	7.4591e-05	9.18236e-05	8.72957e-05	9.34462e-05	0.700461	0.0271095	-0.5136229958172	1.56688
Q8NG11	Tetraspanin-14 OS=Homo sapiens GN=TSPAN14 PE=1 SV=1	0.002	4.24	6	cell organization and biogenesis;metabolic process;regulation of biological process;transport	membrane	protein binding	TSPAN14		Neutrophil degranulation		3	0	49	62.5	54.4	40.4	54	42	64.8	51.7	45.5	74.4	4.21539e-06	4.79185e-06	4.65038e-06	5.3216e-06	3.96243e-06	3.84376e-06	5.44742e-06	5.13997e-06	5.26017e-06	7.24737e-06	1.20775	0.027111	0.272316663412427	1.56686
Q96C36	Pyrroline-5-carboxylate reductase 2 OS=Homo sapiens GN=PYCR2 PE=1 SV=1	0	25.585	23	metabolic process;response to stimulus	cytoplasm;mitochondrion;organelle lumen	catalytic activity;nucleotide binding	PYCR2	Biosynthesis of amino acids; Metabolic pathways; Arginine and proline metabolism	Amino acid synthesis and interconversion (transamination)		6	1	836.9	869.9	888.3	612.7	1211.5	679.3	611	716.1	449.1	584	7.19971e-05	6.66949e-05	7.59363e-05	8.07065e-05	8.88978e-05	6.21682e-05	5.13638e-05	7.11941e-05	5.19196e-05	5.68879e-05	0.735517	0.0271646	-0.44316843530352	1.566
P39023	60S ribosomal protein L3 OS=Homo sapiens GN=RPL3 PE=1 SV=2	0	162.525	38	cell organization and biogenesis;metabolic process;response to stimulus;transport	cytoplasm;cytosol;nucleus;ribosome	protein binding;RNA binding;structural molecule activity	RPL3	Ribosome	Peptide chain elongation; Eukaryotic Translation Termination; Viral mRNA Translation; L13a-mediated translational silencing of Ceruloplasmin expression; Nonsense Mediated Decay (NMD) independent of the Exon Junction Complex (EJC); Selenocysteine synthesis; Nonsense Mediated Decay (NMD) enhanced by the Exon Junction Complex (EJC); GTP hydrolysis and joining of the 60S ribosomal subunit; Major path…	Cytoplasmic Ribosomal Proteins	34	0	6032.4	6480.3	7387.9	4037.3	7886.6	5639.5	6045.7	4988.9	3615.2	4075.7	0.000518957	0.000496842	0.000631554	0.000531804	0.000578705	0.000516116	0.000508233	0.000495992	0.000417947	0.000397017	0.869788	0.0274233	-0.201265071088036	1.56188
P54219	Chromaffin granule amine transporter OS=Homo sapiens GN=SLC18A1 PE=1 SV=1	0	60.98	18	transport	endoplasmic reticulum;membrane	transporter activity	SLC18A1	Dopaminergic synapse; Serotonergic synapse; Amphetamine addiction; Parkinson's disease; Cocaine addiction; Alcoholism; Synaptic vesicle cycle	Na+/Cl- dependent neurotransmitter transporters	Synaptic Vesicle Pathway	12	0	1940.4	1942.7	1658	1218.3	1720.8	1625.9	3358.6	5526	2491.2	1720.3	0.000166929	0.000148946	0.000141734	0.000160478	0.000126269	0.000148799	0.000282341	0.00054939	0.000288003	0.000167576	1.91554	0.0274395	0.937754497378471	1.56162
P59998	Actin-related protein 2/3 complex subunit 4 OS=Homo sapiens GN=ARPC4 PE=1 SV=3	0	63.248	42	cell organization and biogenesis;regulation of biological process;response to stimulus	cytoplasm;cytoskeleton;cytosol	protein binding;structural molecule activity	ARPC4	Endocytosis; Pathogenic Escherichia coli infection; Salmonella infection; Regulation of actin cytoskeleton; Bacterial invasion of epithelial cells; Fc gamma R-mediated phagocytosis; Shigellosis	EPHB-mediated forward signaling; Clathrin-mediated endocytosis; RHO GTPases Activate WASPs and WAVEs; Regulation of actin dynamics for phagocytic cup formation	Pathogenic Escherichia coli infection	23	0	4826.3	4703.6	5017.2	2571.4	5205.7	4988.2	5732.6	4397.1	4062.7	4680.5	0.000415198	0.000360623	0.000428895	0.000338712	0.000381985	0.00045651	0.000481912	0.000437156	0.000469681	0.000455932	1.1611	0.0275624	0.215496319684393	1.55968
O14569	Cytochrome b561 domain-containing protein 2 OS=Homo sapiens GN=CYB561D2 PE=1 SV=1	0	7.356	5	metabolic process;transport	membrane	metal ion binding	CYB561D2				0	0	113.5	147.3	207.4	68.2	214.9	139.3	100.3	87	71.2	61.4	9.76421e-06	1.12934e-05	1.77296e-05	8.98349e-06	1.5769e-05	1.27485e-05	8.43173e-06	8.64947e-06	8.2313e-06	5.98103e-06	0.693083	0.0277296	-0.528899519817593	1.55706
O15061	Synemin OS=Homo sapiens GN=SYNM PE=1 SV=2	0	214.495	28	cell organization and biogenesis	cytoplasm;cytoskeleton;membrane	protein binding;structural molecule activity	SYNM				0	0	3189.7	5450.3	3493.5	2377.1	3821.4	2890.2	9135.6	3482.9	9560.3	4899.3	0.000274404	0.000417873	0.000298642	0.000313118	0.000280408	0.000264505	0.000767985	0.000346267	0.00110525	0.000477245	2.15047	0.0277239	1.1046542629293	1.55715
O95336	6-phosphogluconolactonase OS=Homo sapiens GN=PGLS PE=1 SV=2	0	140.222	59	metabolic process	cytoplasm;cytosol	catalytic activity;protein binding	PGLS	Carbon metabolism; Pentose phosphate pathway; Metabolic pathways	Pentose phosphate pathway (hexose monophosphate shunt)	Pentose Phosphate Pathway	7	0	4483.6	4926.8	4840.1	3066.4	5365.5	4371	5290.7	4227.9	3449.6	4868.3	0.000385716	0.000377736	0.000413756	0.000403914	0.000393711	0.000400025	0.000444763	0.000420334	0.000398802	0.000474225	1.08991	0.0277647	0.124203132266007	1.55651
P06733	Alpha-enolase OS=Homo sapiens GN=ENO1 PE=1 SV=2	0	701.071	72	metabolic process;regulation of biological process;response to stimulus	cell surface;cytoplasm;cytosol;membrane;nucleus	catalytic activity;DNA binding;metal ion binding;protein binding;RNA binding	ENO1	HIF-1 signaling pathway; Carbon metabolism; Glycolysis / Gluconeogenesis; RNA degradation; Biosynthesis of amino acids; Metabolic pathways	Gluconeogenesis; Glycolysis	Glycolysis and Gluconeogenesis	12	7	28076.1	26784.8	28659.1	25713.9	37153.3	24435	43048.1	47382.2	37041.5	25253.6	0.00241534	0.00205358	0.00244992	0.0033871	0.00272625	0.00223624	0.00361884	0.0047107	0.0042823	0.00245997	1.62399	0.027799	0.699544481047412	1.55597
P05060	Secretogranin-1 OS=Homo sapiens GN=CHGB PE=1 SV=2	0	2371.34	82	metabolic process;regulation of biological process	extracellular;organelle lumen	protein binding	CHGB		Post-translational protein phosphorylation; Regulation of Insulin-like Growth Factor (IGF) transport and uptake by Insulin-like Growth Factor Binding Proteins (IGFBPs)		4	0	133378	174402	38656.4	98486.1	179599	123718	57764	73670.6	49032.5	41761.2	0.0114743	0.0133714	0.00330454	0.0129729	0.0131787	0.0113224	0.00485594	0.00732427	0.00566856	0.00406799	0.4305	0.0279033	-1.21591613659352	1.55434
P42892	Endothelin-converting enzyme 1 OS=Homo sapiens GN=ECE1 PE=1 SV=2	0	126.844	23	metabolic process;regulation of biological process	endosome;membrane	catalytic activity;metal ion binding;protein binding	ECE1		Peptide ligand-binding receptors	Endothelin Pathways; Corticotropin-releasing hormone signaling pathway; Melatonin metabolism and effects; Sudden Infant Death Syndrome (SIDS) Susceptibility Pathways	9	0	1663.8	1524.8	1522.9	1003.8	1968.5	1496.4	1670.5	1697.2	1292.6	1558.9	0.000143134	0.000116906	0.000130185	0.000132223	0.000144445	0.000136948	0.000140431	0.000168734	0.000149435	0.000151854	1.11932	0.0280075	0.162625694970787	1.55273
Q14005	Pro-interleukin-16 OS=Homo sapiens GN=IL16 PE=1 SV=4	0.005	3.328	2	cellular component movement;metabolic process;regulation of biological process;response to stimulus	cytoplasm;cytosol;extracellular;membrane;nucleus	protein binding	IL16		Other interleukin signaling		4	0	361.1	551.4	364.3	256.8	420.5	448.7	673.4	332.3	437.1	540.3	3.10648e-05	4.22756e-05	3.11422e-05	3.38264e-05	3.08556e-05	4.10641e-05	5.66095e-05	3.3037e-05	5.05323e-05	5.26311e-05	1.5879	0.0280595	0.667118009809722	1.55192
Q14315	Filamin-C OS=Homo sapiens GN=FLNC PE=1 SV=3	0	263.717	21	cell organization and biogenesis	cytoplasm;cytoskeleton;cytosol;membrane	protein binding	FLNC	MAPK signaling pathway; Focal adhesion; Proteoglycans in cancer; Salmonella infection	Cell-extracellular matrix interactions		7	0	3238.5	2773.2	4472.9	1880.7	2875.4	2229.9	6629.1	5847.5	2605.3	3280.1	0.000278603	0.00021262	0.000382366	0.000247731	0.000210992	0.000204076	0.000557276	0.000581354	0.000301194	0.000319517	1.90462	0.028177	0.929502414750342	1.5501
Q15276	Rab GTPase-binding effector protein 1 OS=Homo sapiens GN=RABEP1 PE=1 SV=2	0	60.025	22	cell death;cell organization and biogenesis;metabolic process;regulation of biological process;transport	cytoplasm;endosome;membrane	enzyme regulator activity;protein binding;transporter activity	RABEP1	Endocytosis	TBC/RABGAPs		5	0	924.7	1016.7	827.3	501.8	1229.7	853	1054.4	908.6	783.8	874.4	7.95504e-05	7.795e-05	7.07217e-05	6.60985e-05	9.02333e-05	7.80648e-05	8.86383e-05	9.03323e-05	9.06137e-05	8.51761e-05	1.14714	0.0282026	0.198038659466937	1.54971
P06276	Cholinesterase OS=Homo sapiens GN=BCHE PE=1 SV=1	0	10.827	5	cell differentiation;metabolic process;regulation of biological process;response to stimulus	endoplasmic reticulum;extracellular;membrane;organelle lumen	catalytic activity;protein binding	BCHE		Synthesis of PC; Synthesis, secretion, and deacylation of Ghrelin; Neurotransmitter clearance	Irinotecan Pathway	12	0	148.2	171.7	163	140.5	182.6	150.8	215	162.7	187.2	171.6	1.27494e-05	1.31642e-05	1.3934e-05	1.8507e-05	1.33989e-05	1.38009e-05	1.8074e-05	1.61755e-05	2.16418e-05	1.67157e-05	1.27904	0.0282503	0.355064869793276	1.54898
P28340	DNA polymerase delta catalytic subunit OS=Homo sapiens GN=POLD1 PE=1 SV=2	0	7.396	2	cell organization and biogenesis;cellular homeostasis;metabolic process;response to stimulus	cytosol;membrane;nucleus	catalytic activity;DNA binding;metal ion binding;nucleotide binding;protein binding	POLD1	Homologous recombination; DNA replication; Purine metabolism; Mismatch repair; Base excision repair; HTLV-I infection; Nucleotide excision repair; Metabolic pathways; Pyrimidine metabolism	Cytosolic iron-sulfur cluster assembly; Mismatch repair (MMR) directed by MSH2:MSH3 (MutSbeta); Mismatch repair (MMR) directed by MSH2:MSH6 (MutSalpha); Gap-filling DNA repair synthesis and ligation in TC-NER; HDR through Homologous Recombination (HRR); Gap-filling DNA repair synthesis and ligation in GG-NER; Dual Incision in GG-NER; Polymerase switching; Termination of translesion DNA synthesis;…	Homologous recombination; Nucleotide Metabolism; DNA Replication; Mismatch repair	56	0	847.8	464.5	631.2	263.7	969.5	516.9	355.2	344.4	234.9	277.1	7.29348e-05	3.5613e-05	5.39581e-05	3.47353e-05	7.11403e-05	4.73056e-05	2.98599e-05	3.424e-05	2.71564e-05	2.69925e-05	0.563047	0.0282786	-0.828671557800856	1.54854
P04424	Argininosuccinate lyase OS=Homo sapiens GN=ASL PE=1 SV=4	0	136.481	32	metabolic process;response to stimulus	cytoplasm;cytosol	catalytic activity;protein binding	ASL	Arginine biosynthesis; Alanine, aspartate and glutamate metabolism; Biosynthesis of amino acids; Metabolic pathways	Urea cycle	Alanine and aspartate metabolism; Urea cycle and metabolism of amino groups	10	0	3653.5	7186.1	6344.5	4096.5	5584.1	5409.8	4152.6	4023.2	2529.4	3106.1	0.000314304	0.000550956	0.000542359	0.000539602	0.000409752	0.000495094	0.000349089	0.000399983	0.000292419	0.000302568	0.629805	0.0283195	-0.667023020799663	1.54791
Q13009	T-lymphoma invasion and metastasis-inducing protein 1 OS=Homo sapiens GN=TIAM1 PE=1 SV=2	0	13.071	2	cell death;cell growth;cell organization and biogenesis;cellular component movement;regulation of biological process;response to stimulus	cytoplasm;cytosol;membrane;nucleus	protein binding;signal transducer activity	TIAM1	Rap1 signaling pathway; Proteoglycans in cancer; Regulation of actin cytoskeleton; Ras signaling pathway; Chemokine signaling pathway; cAMP signaling pathway	EPH-ephrin mediated repulsion of cells; G alpha (12/13) signalling events; EPHB-mediated forward signaling; NRAGE signals death through JNK; Rho GTPase cycle; Signalling by NGF	Regulation of Microtubule Cytoskeleton; Brain-Derived Neurotrophic Factor (BDNF) signaling pathway; Chemokine signaling pathway	25	0	441	518.4	502.3	385	686.8	429.8	891.7	576.2	545.4	440.5	3.79385e-05	3.97455e-05	4.29391e-05	5.07132e-05	5.03962e-05	3.93344e-05	7.49609e-05	5.72853e-05	6.30527e-05	4.29095e-05	1.45539	0.0284532	0.541401732270994	1.54587
Q9UNH7	Sorting nexin-6 OS=Homo sapiens GN=SNX6 PE=1 SV=1	0	73.055	37	cell organization and biogenesis;regulation of biological process;transport	cytoplasm;cytosol;endosome;membrane;nucleus	protein binding	SNX6	Endocytosis			1	1	1769.5	1764.8	1924.2	971.4	2006.5	1560	2089	1464.5	1564.7	1798.7	0.000152227	0.000135307	0.00016449	0.000127955	0.000147234	0.000142768	0.000175612	0.000145599	0.000180892	0.000175213	1.20973	0.0284677	0.274690360059438	1.54565
P08670	Vimentin OS=Homo sapiens GN=VIM PE=1 SV=4	0	938.568	89	cell differentiation;cell organization and biogenesis;cellular component movement;metabolic process;regulation of biological process;response to stimulus	cytoplasm;cytoskeleton;cytosol;membrane	protein binding;RNA binding;structural molecule activity	VIM	MicroRNAs in cancer; Epstein-Barr virus infection	Interleukin-4 and 13 signaling; Caspase-mediated cleavage of cytoskeletal proteins; Striated Muscle Contraction	Allograft Rejection; Spinal Cord Injury; Primary Focal Segmental Glomerulosclerosis FSGS; Apoptosis-related network due to altered Notch3 in ovarian cancer; Striated Muscle Contraction; TGF-B Signaling in Thyroid Cells for Epithelial-Mesenchymal Transition; T-Cell antigen Receptor (TCR) Signaling Pathway	20	21	51467	41367.4	38939.1	24614.7	30861.9	26541.8	108199	34372.3	71772.3	44809.7	0.00442762	0.00317162	0.00332871	0.00324231	0.00226459	0.00242905	0.00909575	0.00341727	0.00829746	0.00436495	1.9742	0.0286163	0.981270149857861	1.54339
P16333	Cytoplasmic protein NCK1 OS=Homo sapiens GN=NCK1 PE=1 SV=1	0	22.047	20	cell organization and biogenesis;cellular component movement;metabolic process;regulation of biological process;response to stimulus	cytoplasm;cytosol;endoplasmic reticulum;membrane;nucleus;ribosome	enzyme regulator activity;protein binding;structural molecule activity	NCK1	T cell receptor signaling pathway; Pathogenic Escherichia coli infection; ErbB signaling pathway; Axon guidance	DCC mediated attractive signaling; VEGFA-VEGFR2 Pathway; Downstream signal transduction; Nephrin family interactions; Activation of RAC1; Generation of second messenger molecules; RHO GTPases Activate WASPs and WAVEs; Regulation of actin dynamics for phagocytic cup formation; Antigen activates B Cell Receptor (BCR) leading to generation of second messengers	Pathogenic Escherichia coli infection; B Cell Receptor Signaling Pathway; Brain-Derived Neurotrophic Factor (BDNF) signaling pathway; Primary Focal Segmental Glomerulosclerosis FSGS; Rac1/Pak1/p38/MMP-2 pathway; Association Between Physico-Chemical Features and Toxicity Associated Pathways; T-Cell antigen Receptor (TCR) pathway during Staphylococcus aureus infection; VEGFA-VEGFR2 Signaling Pathwa…	41	1	530.5	597.8	452.4	265.4	629.1	497.5	813.9	508.6	413.5	529.7	4.5638e-05	4.58331e-05	3.86734e-05	3.49592e-05	4.61623e-05	4.55302e-05	6.84206e-05	5.05646e-05	4.7804e-05	5.15985e-05	1.1206	0.0287001	0.164271793047472	1.54212
Q9UNK0	Syntaxin-8 OS=Homo sapiens GN=STX8 PE=1 SV=2	0	55.63	38	cell organization and biogenesis;regulation of biological process;transport	cytosol;endoplasmic reticulum;endosome;membrane	protein binding	STX8	SNARE interactions in vesicular transport			1	0	2179.2	2360.4	2098.5	1141.3	2372.2	1702.6	2446.3	2032.5	1571.1	1944.8	0.000187473	0.000180971	0.00017939	0.000150335	0.000174068	0.000155819	0.000205649	0.000202069	0.000181632	0.000189445	1.10767	0.0287938	0.147525091960623	1.5407
P14649	Myosin light chain 6B OS=Homo sapiens GN=MYL6B PE=1 SV=1	0	57.548	24	cellular component movement	cytosol	catalytic activity;metal ion binding;motor activity;protein binding;structural molecule activity	MYL6B	Vascular smooth muscle contraction; Oxytocin signaling pathway	Smooth Muscle Contraction		4	0	436.3	365.4	408.1	224.9	388.4	268.6	265.7	225.5	207.4	269.5	3.75341e-05	2.80151e-05	3.48864e-05	2.96244e-05	2.85001e-05	2.45817e-05	2.23361e-05	2.2419e-05	2.39771e-05	2.62522e-05	0.798219	0.0288625	-0.325142760905501	1.53967
Q9P291	Armadillo repeat-containing X-linked protein 1 OS=Homo sapiens GN=ARMCX1 PE=1 SV=1	0	9.242	7		membrane;mitochondrion	protein binding	ARMCX1				0	0	324.8	486.1	277.6	167.3	541.9	395.4	252.9	166.2	144.9	261.2	2.7942e-05	3.72691e-05	2.37306e-05	2.20372e-05	3.97637e-05	3.61862e-05	2.12601e-05	1.65235e-05	1.67516e-05	2.54437e-05	0.592745	0.0290304	-0.754515816551546	1.53715
P19022	Cadherin-2 OS=Homo sapiens GN=CDH2 PE=1 SV=4	0	53.763	12	cell differentiation;cell organization and biogenesis;cellular component movement;metabolic process;regulation of biological process	cell surface;cytoplasm;cytoskeleton;membrane;organelle lumen	metal ion binding;protein binding	CDH2	Arrhythmogenic right ventricular cardiomyopathy (ARVC); Cell adhesion molecules (CAMs)	Adherens junctions interactions; Post-translational protein phosphorylation; Regulation of Insulin-like Growth Factor (IGF) transport and uptake by Insulin-like Growth Factor Binding Proteins (IGFBPs); CDO in myogenesis	Neural Crest Differentiation; Arrhythmogenic Right Ventricular Cardiomyopathy; Brain-Derived Neurotrophic Factor (BDNF) signaling pathway; Primary Focal Segmental Glomerulosclerosis FSGS	17	0	1379.1	1777	1519.9	1019.7	2183.6	1633.8	1431	1299.1	916.9	1018	0.000118642	0.000136242	0.000129929	0.000134318	0.000160229	0.000149522	0.000120297	0.000129155	0.000106001	9.91643e-05	0.836408	0.0291149	-0.257720507315273	1.53589
Q9NX00	Transmembrane protein 160 OS=Homo sapiens GN=TMEM160 PE=1 SV=1	0	8.221	16		membrane;mitochondrion		TMEM160				0	0	69.4	58	49.9	40.2	85.2	58.1	44.9	41.8	39.7	40.9	5.97036e-06	4.44684e-06	4.2657e-06	5.29525e-06	6.25183e-06	5.3172e-06	3.77452e-06	4.15572e-06	4.58964e-06	3.9841e-06	0.767007	0.0292482	-0.382687599876327	1.5339
Q8IWT3	Cullin-9 OS=Homo sapiens GN=CUL9 PE=1 SV=2	0	21.194	2	cell organization and biogenesis;metabolic process;regulation of biological process	cytoplasm;cytosol	metal ion binding;nucleotide binding;protein binding	CUL9		Neddylation		3	0	144.3	166.4	132.8	105.5	162.7	126.4	127.2	110.8	101.5	100.1	1.24139e-05	1.27578e-05	1.13524e-05	1.38967e-05	1.19386e-05	1.15679e-05	1.06931e-05	1.10156e-05	1.17342e-05	9.75083e-06	0.891436	0.0294982	-0.165796568560593	1.5302
P42765	3-ketoacyl-CoA thiolase, mitochondrial OS=Homo sapiens GN=ACAA2 PE=1 SV=2	0	319.509	62	cell organization and biogenesis;metabolic process;regulation of biological process;response to stimulus	membrane;mitochondrion;organelle lumen	catalytic activity;protein binding;RNA binding	ACAA2	Fatty acid degradation; Fatty acid elongation; Metabolic pathways; Valine, leucine and isoleucine degradation; Fatty acid metabolism	Mitochondrial Fatty Acid Beta-Oxidation	Fatty Acid Biosynthesis	10	0	8685.9	12586.6	10759.3	6131.1	8421.7	6459.5	6033	6187.2	4706.6	5996	0.000747233	0.00096501	0.000919758	0.000807605	0.00061797	0.00059116	0.000507165	0.000615126	0.000544121	0.000584075	0.725604	0.0297007	-0.462745744203129	1.52723
P98082	Disabled homolog 2 OS=Homo sapiens GN=DAB2 PE=1 SV=3	0	50.836	14	cell death;cell differentiation;cell organization and biogenesis;cell proliferation;development;regulation of biological process;response to stimulus;transport	cytoplasm;cytosol;membrane	protein binding;receptor activity	DAB2	Endocytosis	Cargo recognition for clathrin-mediated endocytosis; Formation of annular gap junctions	Endoderm Differentiation; TGF-beta Signaling Pathway	11	0	912	997.4	640.6	631.5	850	846.9	1493.9	689.1	843.6	1254.4	7.84578e-05	7.64703e-05	5.47616e-05	8.31829e-05	6.23716e-05	7.75066e-05	0.000125585	6.85098e-05	9.7527e-05	0.000122192	1.42696	0.0297179	0.512947315934875	1.52698
Q9BZK7	F-box-like/WD repeat-containing protein TBL1XR1 OS=Homo sapiens GN=TBL1XR1 PE=1 SV=1	0	23.329	14	cell differentiation;cell organization and biogenesis;metabolic process;regulation of biological process;response to stimulus	nucleus	DNA binding;protein binding	TBL1XR1	Wnt signaling pathway	NOTCH1 Intracellular Domain Regulates Transcription; Transcriptional regulation of white adipocyte differentiation; Activation of gene expression by SREBF (SREBP); RORA activates gene expression; Constitutive Signaling by NOTCH1 HD+PEST Domain Mutants; PPARA activates gene expression; YAP1- and WWTR1 (TAZ)-stimulated gene expression; Constitutive Signaling by NOTCH1 PEST Domain Mutants; HDACs dea…		36	0	1000.6	1032.1	881.3	784.4	1189.5	989.8	1009.1	649.3	601.3	570	8.60799e-05	7.91307e-05	7.53379e-05	0.000103323	8.72835e-05	9.05845e-05	8.48301e-05	6.45529e-05	6.95152e-05	5.55242e-05	0.773335	0.0298473	-0.370833846772365	1.5251
Q9BX97	Plasmalemma vesicle-associated protein OS=Homo sapiens GN=PLVAP PE=2 SV=1	0	42.546	18	metabolic process;regulation of biological process;response to stimulus	cell surface;cytoplasm;membrane	protein binding	PLVAP				0	0	1061.1	1063.6	761.3	820.2	1239.5	1306	2974.9	1120.8	1474.3	1248.8	9.12846e-05	8.15458e-05	6.50797e-05	0.000108039	9.09524e-05	0.000119522	0.000250085	0.000111429	0.000170441	0.000121647	1.60279	0.0301555	0.68058579980675	1.52063
Q9UBR2	Cathepsin Z OS=Homo sapiens GN=CTSZ PE=1 SV=1	0	105.08	40	cell organization and biogenesis;metabolic process;regulation of biological process;transport	cell surface;endoplasmic reticulum;extracellular;membrane;organelle lumen;vacuole	catalytic activity;protein binding	CTSZ	Lysosome; Apoptosis	Metabolism of Angiotensinogen to Angiotensins; Neutrophil degranulation; Cargo concentration in the ER; COPII (Coat Protein 2) Mediated Vesicle Transport; Lysosome Vesicle Biogenesis		19	0	2331.5	3124.2	1951.8	1899.8	3447.5	4610.6	5538.1	11377.4	5986.5	3098.4	0.000200575	0.000239531	0.000166849	0.000250247	0.000252972	0.000421953	0.000465561	0.00113113	0.000692088	0.000301818	2.36362	0.030203	1.24099819176942	1.51995
P55196	Afadin OS=Homo sapiens GN=AFDN PE=1 SV=3	0	43.931	6	cell communication;cell organization and biogenesis;regulation of biological process;response to stimulus	cytosol;membrane	protein binding	MLLT4; AFDN	Tight junction; Rap1 signaling pathway; Adherens junction; Leukocyte transendothelial migration; Ras signaling pathway; cAMP signaling pathway		VEGFA-VEGFR2 Signaling Pathway	7	0	557.6	673.2	565.6	436.6	770.8	556.5	792.6	565.5	475.2	637	4.79694e-05	5.1614e-05	4.83503e-05	5.75101e-05	5.656e-05	5.09298e-05	6.663e-05	5.62216e-05	5.4937e-05	6.20507e-05	1.15338	0.0304972	0.205872111043919	1.51574
P52566	Rho GDP-dissociation inhibitor 2 OS=Homo sapiens GN=ARHGDIB PE=1 SV=3	0	132.357	74	cellular component movement;development;regulation of biological process;response to stimulus	cytoplasm;cytoskeleton;cytosol;membrane	catalytic activity;enzyme regulator activity;protein binding	ARHGDIB	Neurotrophin signaling pathway; Vasopressin-regulated water reabsorption	Rho GTPase cycle	Fas Ligand (FasL) pathway and Stress induction of Heat Shock Proteins (HSP) regulation; G13 Signaling Pathway	7	0	3603.3	6127.2	4882.6	3267.6	4241.7	5033.3	9961.1	3702.8	7539.9	5926.5	0.000309986	0.00046977	0.000417389	0.000430417	0.000311249	0.000460638	0.000837381	0.000368129	0.000871674	0.000577305	1.66864	0.0304823	0.738676722067351	1.51595
Q14061	Cytochrome c oxidase copper chaperone OS=Homo sapiens GN=COX17 PE=1 SV=2	0	35.576	25	cell organization and biogenesis;metabolic process;regulation of biological process;transport	cytoplasm;mitochondrion	metal ion binding;protein binding	COX17	Oxidative phosphorylation; Metabolic pathways	Mitochondrial protein import; Metabolism of proteins	Electron Transport Chain; Copper homeostasis	6	0	630.2	888.2	263.6	326.7	871.1	649	289.8	415.3	210.2	195.3	5.4215e-05	6.8098e-05	2.25338e-05	4.30338e-05	6.39198e-05	5.93952e-05	2.43621e-05	4.12888e-05	2.43008e-05	1.90243e-05	0.428332	0.0304841	-1.22319809970271	1.51593
P22695	Cytochrome b-c1 complex subunit 2, mitochondrial OS=Homo sapiens GN=UQCRC2 PE=1 SV=3	0	310.198	58	metabolic process;transport	membrane;mitochondrion	catalytic activity;metal ion binding;protein binding	UQCRC2	Huntington's disease; Parkinson's disease; Alzheimer's disease; Oxidative phosphorylation; Non-alcoholic fatty liver disease (NAFLD); Metabolic pathways; Cardiac muscle contraction	Respiratory electron transport	Electron Transport Chain	12	0	8311.5	15790.2	8956.6	5842.9	12248.4	10535.6	6575.1	7422	4862.1	6664	0.000715024	0.00121063	0.000765654	0.000769643	0.000898767	0.000964197	0.000552737	0.000737889	0.000562098	0.000649146	0.725988	0.0305297	-0.461983386334665	1.51528
Q8IYK2	Coiled-coil domain-containing protein 105 OS=Homo sapiens GN=CCDC105 PE=2 SV=3	0.026	1.71	2				CCDC105				0	0	64.6	68.6	69.9	35.5	69.9	52.3	107.3	60.9	54.3	130.8	5.55743e-06	5.25954e-06	5.9754e-06	4.67616e-06	5.12914e-06	4.78639e-06	9.02019e-06	6.05463e-06	6.27752e-06	1.27413e-05	1.47254	0.0307081	0.558303377365092	1.51275
P15531	Nucleoside diphosphate kinase A OS=Homo sapiens GN=NME1 PE=1 SV=1	0	158.281	86	cell differentiation;cellular homeostasis;metabolic process;regulation of biological process;response to stimulus;transport	cytoplasm;cytosol;membrane;mitochondrion;nucleus	catalytic activity;DNA binding;metal ion binding;nucleotide binding;protein binding;RNA binding	NME1	Purine metabolism; Metabolic pathways; Pyrimidine metabolism	Interconversion of nucleotide di- and triphosphates		6	0	3405.5	3803.8	5454.8	2267.3	4532.7	3397.3	2858.3	2711.2	1767.9	2441.1	0.000292969	0.000291636	0.000466303	0.000298655	0.000332602	0.000310914	0.000240283	0.000269545	0.000204384	0.00023779	0.78428	0.0308216	-0.35055852723002	1.51115
P31937	3-hydroxyisobutyrate dehydrogenase, mitochondrial OS=Homo sapiens GN=HIBADH PE=1 SV=2	0	124.711	41	metabolic process;transport	mitochondrion;organelle lumen	catalytic activity;nucleotide binding	HIBADH	Metabolic pathways; Valine, leucine and isoleucine degradation	Branched-chain amino acid catabolism	Amino Acid metabolism	6	0	1879.1	2852.8	1421.7	1384.3	2974.6	1516	1354	1343.7	1002.3	1142.6	0.000161656	0.000218723	0.000121534	0.000182344	0.000218271	0.000138741	0.000113824	0.00013359	0.000115874	0.000111302	0.667728	0.0310608	-0.582666790661539	1.50779
P62760	Visinin-like protein 1 OS=Homo sapiens GN=VSNL1 PE=1 SV=2	0	23.009	28	regulation of biological process	cytosol;membrane	metal ion binding;protein binding	VSNL1				0	1	428.4	1073.9	848.8	465.4	921.4	742.7	400.7	412.5	450.9	457.4	3.68545e-05	8.23355e-05	7.25596e-05	6.13037e-05	6.76108e-05	6.79704e-05	3.36849e-05	4.10104e-05	5.21277e-05	4.45557e-05	0.631106	0.0311294	-0.66404500818226	1.50683
Q9Y6C9	Mitochondrial carrier homolog 2 OS=Homo sapiens GN=MTCH2 PE=1 SV=1	0	63.542	38	regulation of biological process;transport	membrane;mitochondrion;nucleus		MTCH2				0	0	1124.2	2082.4	2311.2	1028.1	1787.8	1505.6	1200.5	977.2	697.3	1113.7	9.6713e-05	0.000159657	0.000197573	0.000135424	0.000131186	0.000137789	0.00010092	9.71524e-05	8.06136e-05	0.000108486	0.724973	0.0311859	-0.463999871379927	1.50604
P12110	Collagen alpha-2(VI) chain OS=Homo sapiens GN=COL6A2 PE=1 SV=4	0	36.707	9	cell organization and biogenesis;metabolic process;response to stimulus	extracellular;membrane;organelle lumen	protein binding	COL6A2	Protein digestion and absorption; Focal adhesion; ECM-receptor interaction; PI3K-Akt signaling pathway	ECM proteoglycans; Collagen degradation; Integrin cell surface interactions; Assembly of collagen fibrils and other multimeric structures; Collagen chain trimerization; NCAM1 interactions; Signaling by PDGF	miRNA targets in ECM and membrane receptors; Focal Adhesion; Focal Adhesion-PI3K-Akt-mTOR-signaling pathway	23	0	451.8	262.5	258	158.5	257.2	222.1	458.7	251.9	378.4	400.7	3.88676e-05	2.01258e-05	2.20551e-05	2.0878e-05	1.88729e-05	2.03261e-05	3.85607e-05	2.50437e-05	4.37461e-05	3.90325e-05	1.88314	0.031201	0.913139090919678	1.50583
P08574	Cytochrome c1, heme protein, mitochondrial OS=Homo sapiens GN=CYC1 PE=1 SV=3	0	98.829	40	metabolic process;response to stimulus;transport	membrane;mitochondrion;nucleus	metal ion binding	CYC1	Huntington's disease; Parkinson's disease; Alzheimer's disease; Oxidative phosphorylation; Non-alcoholic fatty liver disease (NAFLD); Metabolic pathways; Cardiac muscle contraction	Respiratory electron transport; Mitochondrial protein import; Metabolism of proteins		13	0	2713.7	4840.3	3301.3	2572.3	4424.8	3491.6	2583.5	2978.2	1886.1	2157.2	0.000233455	0.000371104	0.000282211	0.00033883	0.000324684	0.000319544	0.000217182	0.00029609	0.000218049	0.000210135	0.675584	0.0312998	-0.565791931275686	1.50446
O00429	Dynamin-1-like protein OS=Homo sapiens GN=DNM1L PE=1 SV=2	0	255.811	57	cell death;cell organization and biogenesis;regulation of biological process;response to stimulus;transport	cytoplasm;cytoskeleton;cytosol;endoplasmic reticulum;Golgi;membrane;mitochondrion	catalytic activity;enzyme regulator activity;nucleotide binding;protein binding	DNM1L	TNF signaling pathway; NOD-like receptor signaling pathway	Apoptotic execution phase	Synaptic Vesicle Pathway	6	0	6525.6	8769	9466.1	6173.2	11387.6	7190.4	7097.8	6216.4	4677.8	5472.3	0.000561386	0.000672316	0.000809209	0.000813151	0.000835603	0.000658051	0.000596677	0.000618029	0.000540792	0.000533061	0.767769	0.0316326	-0.381255263059864	1.49987
Q7Z5B4	Protein RIC-3 OS=Homo sapiens GN=RIC3 PE=1 SV=1	0.03	1.564	3	cell communication;cell organization and biogenesis;cellular homeostasis;metabolic process	endoplasmic reticulum;Golgi;membrane	protein binding	RIC3				0	0	154.5	141.6	115.9	104.1	193.5	159.6	122	102.8	95.1	87.4	1.32914e-05	1.08564e-05	9.9077e-06	1.37123e-05	1.41987e-05	1.46063e-05	1.02559e-05	1.02203e-05	1.09943e-05	8.51371e-06	0.758275	0.0316409	-0.399206751690578	1.49975
O14561	Acyl carrier protein, mitochondrial OS=Homo sapiens GN=NDUFAB1 PE=1 SV=3	0	29.699	28	cell organization and biogenesis;metabolic process;transport	cytosol;membrane;mitochondrion;organelle lumen	catalytic activity;metal ion binding;protein binding;transporter activity	NDUFAB1	Huntington's disease; Parkinson's disease; Alzheimer's disease; Oxidative phosphorylation; Non-alcoholic fatty liver disease (NAFLD); Metabolic pathways	Mitochondrial Fatty Acid Beta-Oxidation; Glyoxylate metabolism and glycine degradation; Complex I biogenesis	Electron Transport Chain; Oxidative phosphorylation	18	0	1791.2	3650.1	1826.6	1534.1	3191.8	2082.8	1378.4	1875.7	880.1	1057.2	0.000154094	0.000279852	0.000156147	0.000202076	0.000234209	0.000190614	0.000115875	0.000186481	0.000101747	0.000102983	0.557331	0.0318749	-0.843392956088922	1.49655
P53597	Succinate--CoA ligase [ADP/GDP-forming] subunit alpha, mitochondrial OS=Homo sapiens GN=SUCLG1 PE=1 SV=4	0	109.823	36	metabolic process	cytosol;membrane;mitochondrion;organelle lumen	catalytic activity;nucleotide binding;RNA binding	SUCLG1	Propanoate metabolism; Citrate cycle (TCA cycle); Carbon metabolism; Metabolic pathways	Citric acid cycle (TCA cycle)	Amino Acid metabolism; TCA Cycle	10	0	4658.7	8083.1	3737.7	3233	5749.3	4187	3159.4	3175.3	2557.7	3016.1	0.00040078	0.000619728	0.000319517	0.000425859	0.000421874	0.000383186	0.000265595	0.000315686	0.000295691	0.000293801	0.716573	0.0318799	-0.480813752729065	1.49648
P61601	Neurocalcin-delta OS=Homo sapiens GN=NCALD PE=1 SV=2	0	57.933	58	regulation of biological process;response to stimulus;transport	cytosol	metal ion binding;protein binding;transporter activity	NCALD	Olfactory transduction	Activation of Ca-permeable Kainate Receptor		7	0	894.7	1075.2	1309.7	548.3	1553.2	1429	2114.2	3086.5	1175.7	1347	7.69695e-05	8.24352e-05	0.00011196	7.22236e-05	0.000113971	0.000130779	0.00017773	0.000306857	0.000135921	0.000131212	1.61347	0.0319009	0.690170546541053	1.4962
Q9HCE1	Putative helicase MOV-10 OS=Homo sapiens GN=MOV10 PE=1 SV=2	0	78.856	19	metabolic process;regulation of biological process;response to stimulus	cytoplasm;cytosol	catalytic activity;nucleotide binding;protein binding;RNA binding	MOV10		RUNX1 regulates genes involved in megakaryocyte differentiation and platelet function; Ca2+ pathway; Competing endogenous RNAs (ceRNAs) regulate PTEN translation; Regulation of RUNX1 Expression and Activity; MAPK6/MAPK4 signaling; TP53 Regulates Metabolic Genes; Oncogene Induced Senescence; Pre-NOTCH Transcription and Translation; Oxidative Stress Induced Senescence		27	0	1501.3	1583.2	2261.5	1141.1	2733	1653	2048.7	2412.7	1764.5	2304	0.000129154	0.000121383	0.000193324	0.000150309	0.000200543	0.000151279	0.000172224	0.000239869	0.000203991	0.000224435	1.42056	0.0322739	0.506464252112328	1.49115
O60828	Polyglutamine-binding protein 1 OS=Homo sapiens GN=PQBP1 PE=1 SV=1	0	31.405	26	cell division;cell organization and biogenesis;defense response;metabolic process;regulation of biological process;response to stimulus	cytoplasm;cytosol;membrane;nucleus;spliceosomal complex	DNA binding;protein binding	PQBP1	Spliceosome	mRNA Splicing - Major Pathway		5	0	742.4	733.5	1033.1	495.7	1050.4	661.2	456.9	583.1	430.8	571.4	6.38674e-05	5.62372e-05	8.83145e-05	6.52949e-05	7.70766e-05	6.05117e-05	3.84094e-05	5.79713e-05	4.9804e-05	5.56606e-05	0.816527	0.0324336	-0.292427417979302	1.489
Q9H0N5	Pterin-4-alpha-carbinolamine dehydratase 2 OS=Homo sapiens GN=PCBD2 PE=1 SV=4	0	9.877	19	cell organization and biogenesis;metabolic process;regulation of biological process	mitochondrion;nucleus	catalytic activity;protein binding	PCBD2				0	0	604	989.9	796.6	579.6	1021.1	743.3	577.9	706.8	391.2	377.3	5.19611e-05	7.58953e-05	6.80973e-05	7.63465e-05	7.49266e-05	6.80253e-05	4.85812e-05	7.02695e-05	4.52259e-05	3.67531e-05	0.655885	0.0324916	-0.608486265965955	1.48823
Q8NE86	Calcium uniporter protein, mitochondrial OS=Homo sapiens GN=MCU PE=1 SV=1	0	16.148	9	cell organization and biogenesis;cellular homeostasis;defense response;metabolic process;regulation of biological process;response to stimulus;transport	membrane;mitochondrion	catalytic activity;protein binding;transporter activity	MCU	NOD-like receptor signaling pathway; Calcium signaling pathway	Processing of SMDT1		5	0	185.6	269.7	264	97.4	202.3	202.4	148.8	121.3	118.2	127.5	1.59669e-05	2.06778e-05	2.2568e-05	1.28298e-05	1.48444e-05	1.85232e-05	1.25089e-05	1.20595e-05	1.36649e-05	1.24199e-05	0.722781	0.0326805	-0.468370087688783	1.48571
Q7Z4H8	KDEL motif-containing protein 2 OS=Homo sapiens GN=KDELC2 PE=1 SV=2	0	35.302	17	metabolic process	endoplasmic reticulum;organelle lumen	catalytic activity;protein binding	KDELC2				0	0	771.5	812.6	879.2	429.3	736.1	532.1	1028.3	629.6	759.2	764.8	6.63708e-05	6.23017e-05	7.51583e-05	5.65486e-05	5.40138e-05	4.86967e-05	8.64442e-05	6.25943e-05	8.77697e-05	7.44998e-05	1.35417	0.0327159	0.437413161732343	1.48524
P11498	Pyruvate carboxylase, mitochondrial OS=Homo sapiens GN=PC PE=1 SV=2	0	359.926	47	metabolic process;regulation of biological process	cytoplasm;cytosol;mitochondrion;organelle lumen	catalytic activity;metal ion binding;nucleotide binding;protein binding	PC	Citrate cycle (TCA cycle); Carbon metabolism; Pyruvate metabolism; Biosynthesis of amino acids; Metabolic pathways	Gluconeogenesis; Biotin transport and metabolism; Defective HLCS causes multiple carboxylase deficiency	Alanine and aspartate metabolism; TCA Cycle and Deficiency of Pyruvate Dehydrogenase complex (PDHc); Fatty Acid Biosynthesis; Amino Acid metabolism; Glycolysis and Gluconeogenesis	22	0	8989.3	10095.8	4876.4	5298.4	10640.4	8379.3	5500.1	5183	4008.6	5981.2	0.000773334	0.000774041	0.000416859	0.00069792	0.000780774	0.000766857	0.000462367	0.00051529	0.000463427	0.000582634	0.635451	0.0333384	-0.654146274528028	1.47706
Q8NBF2	NHL repeat-containing protein 2 OS=Homo sapiens GN=NHLRC2 PE=1 SV=1	0	67.301	21	cellular homeostasis;metabolic process;regulation of biological process;transport	extracellular;organelle lumen	antioxidant activity;catalytic activity;protein binding	NHLRC2		Platelet degranulation		4	0	2137.7	2355.9	2109.8	1152.1	2793.6	1808.3	2480	2106.9	1607.2	2217.8	0.000183903	0.000180626	0.000180356	0.000151758	0.00020499	0.000165492	0.000208482	0.000209466	0.000185805	0.000216038	1.15781	0.0334114	0.211395521960444	1.4761
Q9HB71	Calcyclin-binding protein OS=Homo sapiens GN=CACYBP PE=1 SV=2	0	50.394	45	cell differentiation;regulation of biological process;response to stimulus	cytoplasm;cytosol;nucleus	protein binding	CACYBP	Wnt signaling pathway		Gastric cancer network 2	2	0	2644.2	3015.8	3212.8	1933	3025.1	2278.4	2435.5	2051.5	1819.4	2049	0.000227476	0.00023122	0.000274646	0.00025462	0.000221977	0.000208515	0.000204741	0.000203958	0.000210337	0.000199595	0.891001	0.0334587	-0.166500351373219	1.47549
Q9ULK0	Glutamate receptor ionotropic, delta-1 OS=Homo sapiens GN=GRID1 PE=2 SV=2	0	18.525	4	regulation of biological process;response to stimulus;transport	membrane	receptor activity;signal transducer activity;transporter activity	GRID1	Neuroactive ligand-receptor interaction		Mecp2 and Associated Rett Syndrome	2	0	226.9	207.1	262.5	154.9	211.2	290.4	354.6	414.8	231.2	226.4	1.95198e-05	1.58783e-05	2.24398e-05	2.04038e-05	1.54975e-05	2.65768e-05	2.98095e-05	4.12391e-05	2.67286e-05	2.20538e-05	1.41615	0.0335543	0.501979082850759	1.47425
Q99807	5-demethoxyubiquinone hydroxylase, mitochondrial OS=Homo sapiens GN=COQ7 PE=1 SV=3	0.002	4.639	9	metabolic process;regulation of biological process	membrane;mitochondrion;nucleus	catalytic activity;metal ion binding;protein binding	COQ7	Ubiquinone and other terpenoid-quinone biosynthesis; Metabolic pathways	Ubiquinol biosynthesis		6	0	101.3	206.5	171.6	141.1	248	182.8	127.1	97	107	97.9	8.71467e-06	1.58323e-05	1.46692e-05	1.85861e-05	1.81978e-05	1.67295e-05	1.06847e-05	9.64366e-06	1.23701e-05	9.53652e-06	0.624301	0.0337324	-0.679686736371204	1.47195
O60678	Protein arginine N-methyltransferase 3 OS=Homo sapiens GN=PRMT3 PE=1 SV=3	0.007	3.103	3	cell organization and biogenesis;metabolic process;regulation of biological process	cytoplasm;cytosol;ribosome	catalytic activity;metal ion binding;protein binding	PRMT3		Protein methylation; RMTs methylate histone arginines		6	0	45.6	76.6	74.9	35.4	81.9	63.1	56.5	40.6	25.7	43.4	3.92289e-06	5.87289e-06	6.40282e-06	4.66298e-06	6.00968e-06	5.77479e-06	4.74968e-06	4.03642e-06	2.97113e-06	4.22763e-06	0.709502	0.0338067	-0.49512161008533	1.471
Q9P2J5	Leucine--tRNA ligase, cytoplasmic OS=Homo sapiens GN=LARS PE=1 SV=2	0	226.45	31	cell communication;cell organization and biogenesis;metabolic process;regulation of biological process;response to stimulus;transport	cytoplasm;cytosol;endoplasmic reticulum;vacuole	catalytic activity;enzyme regulator activity;nucleotide binding;protein binding	LARS	Aminoacyl-tRNA biosynthesis	Cytosolic tRNA aminoacylation; SeMet incorporation into proteins		9	0	6829.5	7526.7	7312.2	4519.5	8682.5	6630.7	6750.3	6045.2	4688.9	5631.5	0.00058753	0.000577069	0.000625083	0.000595321	0.000637107	0.000606828	0.000567465	0.000601009	0.000542075	0.000548569	0.928366	0.0338848	-0.107234786294788	1.46999
P01116	GTPase KRas OS=Homo sapiens GN=KRAS PE=1 SV=1	0	66.658	38	cell communication;cell differentiation;cell organization and biogenesis;cellular component movement;metabolic process;regulation of biological process;response to stimulus	cytoplasm;cytosol;membrane;mitochondrion	catalytic activity;nucleotide binding;protein binding	KRAS	Viral carcinogenesis; Serotonergic synapse; Longevity regulating pathway - multiple species; T cell receptor signaling pathway; Dorso-ventral axis formation; Tight junction; Hepatitis B; Insulin signaling pathway; Central carbon metabolism in cancer; Pancreatic cancer; FoxO signaling pathway; Prolactin signaling pathway; MicroRNAs in cancer; Phospholipase D signaling pathway; Chronic myeloid leuk…	Regulation of RAS by GAPs; SHC-mediated cascade:FGFR4; Signaling by FGFR4 in disease; FRS-mediated FGFR4 signaling; SHC1 events in ERBB4 signaling; NCAM signaling for neurite out-growth; DAP12 signaling; GRB2 events in EGFR signaling; Signaling by BRAF and RAF fusions; Constitutive Signaling by EGFRvIII; Signaling by RAS mutants; CD209 (DC-SIGN) signaling; Signaling by high-kinase activity BRAF m…	IL-5 Signaling Pathway; Integrated Breast Cancer Pathway; Signaling Pathways in Glioblastoma; RalA downstream regulated genes; TNF alpha Signaling Pathway; Oncostatin M Signaling Pathway; Aryl Hydrocarbon Receptor; Extracellular vesicle-mediated signaling in recipient cells; Rac1/Pak1/p38/MMP-2 pathway; G Protein Signaling Pathways; BDNF-TrkB Signaling; MAPK Signaling Pathway; PI3K-AKT-mTOR signa…	193	0	749.3	724.3	821.3	490.2	837.2	658.8	863.1	620.3	717.5	820.7	6.4461e-05	5.55318e-05	7.02088e-05	6.45705e-05	6.14323e-05	6.02921e-05	7.25566e-05	6.16697e-05	8.29489e-05	7.99451e-05	1.21136	0.0338994	0.276623567692337	1.46981
P51668	Ubiquitin-conjugating enzyme E2 D1 OS=Homo sapiens GN=UBE2D1 PE=1 SV=1	0	22.125	20	metabolic process;regulation of biological process;response to stimulus	cytoplasm;cytosol	catalytic activity;nucleotide binding;protein binding	UBE2D1	Ubiquitin mediated proteolysis; Protein processing in endoplasmic reticulum	Inactivation of APC/C via direct inhibition of the APC/C complex; Downstream TCR signaling; TICAM1, RIP1-mediated IKK complex recruitment ; Oxygen-dependent proline hydroxylation of Hypoxia-inducible Factor Alpha; APC-Cdc20 mediated degradation of Nek2A; Ovarian tumor domain proteases; Antigen processing: Ubiquitination & Proteasome degradation; Activated TLR4 signalling; APC/C:Cdc20 mediated deg…	Proteasome Degradation	72	0	144.3	156	93.7	76.1	136	117.7	104	87.8	72.6	80.1	1.24139e-05	1.19605e-05	8.00994e-06	1.00241e-05	9.97945e-06	1.07717e-05	8.74277e-06	8.729e-06	8.39315e-06	7.80261e-06	0.823348	0.0341894	-0.280425340374725	1.46611
Q8TD47	40S ribosomal protein S4, Y isoform 2 OS=Homo sapiens GN=RPS4Y2 PE=2 SV=3	0	63.883	33	metabolic process	ribosome	RNA binding;structural molecule activity	RPS4Y2	Ribosome	Peptide chain elongation; Eukaryotic Translation Termination; Viral mRNA Translation; Formation of the ternary complex, and subsequently, the 43S complex; L13a-mediated translational silencing of Ceruloplasmin expression; Selenocysteine synthesis; Nonsense Mediated Decay (NMD) independent of the Exon Junction Complex (EJC); Nonsense Mediated Decay (NMD) enhanced by the Exon Junction Complex (EJC)…		37	0	20.3	32.8	71.4	21	22.9	25.6	106	101.2	50.1	27	1.74637e-06	2.51476e-06	6.10362e-06	2.76618e-06	1.68036e-06	2.34286e-06	8.9109e-06	1.00612e-05	5.79197e-06	2.63009e-06	3.02676	0.0342301	1.5977750731635	1.46559
Q9BSH4	Translational activator of cytochrome c oxidase 1 OS=Homo sapiens GN=TACO1 PE=1 SV=1	0	14.858	11	regulation of biological process	mitochondrion;nucleus	protein binding	TACO1		TP53 Regulates Metabolic Genes; Respiratory electron transport		9	0	125	165.1	174.8	56.9	132.5	127.7	95.6	86.3	55.8	82.2	1.07535e-05	1.26582e-05	1.49428e-05	7.49502e-06	9.72263e-06	1.16868e-05	8.03663e-06	8.57988e-06	6.45093e-06	8.00717e-06	0.714952	0.0342482	-0.484081698308567	1.46536
Q9BX67	Junctional adhesion molecule C OS=Homo sapiens GN=JAM3 PE=1 SV=1	0	20.449	22	cell differentiation;cell organization and biogenesis;cellular component movement;regulation of biological process;response to stimulus	extracellular;membrane	protein binding	JAM3	Tight junction; Cell adhesion molecules (CAMs); Leukocyte transendothelial migration; Epithelial cell signaling in Helicobacter pylori infection	Integrin cell surface interactions; Cell surface interactions at the vascular wall		8	0	163.3	175.5	141	65	191.8	139.3	246.6	193.6	123.8	139.4	1.40484e-05	1.34555e-05	1.20534e-05	8.56198e-06	1.4074e-05	1.27485e-05	2.07305e-05	1.92476e-05	1.43123e-05	1.35791e-05	1.28072	0.0344757	0.356950229440697	1.46249
Q9BUR5	MICOS complex subunit MIC26 OS=Homo sapiens GN=APOO PE=1 SV=1	0	38.545	18	cell organization and biogenesis;transport	cytosol;endoplasmic reticulum;extracellular;Golgi;membrane;mitochondrion	protein binding	APOO		Cristae formation		3	0	1613.1	2297.6	1212	934.6	2013.9	1472.7	1018.4	1361.5	676	876.8	0.000138772	0.000176156	0.000103608	0.000123108	0.000147777	0.000134779	8.56119e-05	0.000135359	7.81511e-05	8.54098e-05	0.625192	0.0346097	-0.677628849941827	1.4608
Q9H5N1	Rab GTPase-binding effector protein 2 OS=Homo sapiens GN=RABEP2 PE=1 SV=2	0	31.564	11	regulation of biological process;transport	cytoplasm;cytosol;endosome	enzyme regulator activity;protein binding	RABEP2				0	0	482.7	607.4	430.9	266.8	600.2	514.2	662.8	517.1	376.6	509.7	4.15259e-05	4.65691e-05	3.68355e-05	3.51436e-05	4.40417e-05	4.70586e-05	5.57184e-05	5.14097e-05	4.3538e-05	4.96503e-05	1.18106	0.0347265	0.240076573307593	1.45934
Q5VT66	Mitochondrial amidoxime-reducing component 1 OS=Homo sapiens GN=MARC1 PE=1 SV=1	0	27.034	19	metabolic process;response to stimulus	membrane;mitochondrion	catalytic activity;metal ion binding	MARC1		Phase I - Functionalization of compounds		3	0	713.1	1109	1039.8	285.8	692	566.9	455.2	374.1	273.4	382.8	6.13468e-05	8.50266e-05	8.88872e-05	3.76463e-05	5.07778e-05	5.18815e-05	3.82664e-05	3.71927e-05	3.16073e-05	3.72889e-05	0.6578	0.0350257	-0.60427913322347	1.45561
Q9BV19	Uncharacterized protein C1orf50 OS=Homo sapiens GN=C1orf50 PE=1 SV=2	0.001	6.374	8			protein binding	C1orf50				0	0	232.4	187.2	210.6	92.4	175	193	243.4	190	163.9	246.2	1.9993e-05	1.43526e-05	1.80031e-05	1.21712e-05	1.28412e-05	1.7663e-05	2.04615e-05	1.88896e-05	1.89482e-05	2.39826e-05	1.23095	0.0350782	0.299776335015353	1.45496
P35268	60S ribosomal protein L22 OS=Homo sapiens GN=RPL22 PE=1 SV=2	0	71.577	61	cell organization and biogenesis;metabolic process;transport	cytoplasm;cytosol;nucleus;ribosome	protein binding;RNA binding;structural molecule activity	RPL22	Ribosome	Peptide chain elongation; Eukaryotic Translation Termination; Viral mRNA Translation; L13a-mediated translational silencing of Ceruloplasmin expression; Nonsense Mediated Decay (NMD) independent of the Exon Junction Complex (EJC); Selenocysteine synthesis; Nonsense Mediated Decay (NMD) enhanced by the Exon Junction Complex (EJC); GTP hydrolysis and joining of the 60S ribosomal subunit; Major path…	Cytoplasmic Ribosomal Proteins	34	0	2922.9	3151.3	3581.6	1961.8	3959.9	3046.1	2329.7	2787.8	1801.9	2125.2	0.000251452	0.000241609	0.000306173	0.000258414	0.000290571	0.000278773	0.000195847	0.000277161	0.000208314	0.000207018	0.773161	0.0352322	-0.371158548670352	1.45306
P51452	Dual specificity protein phosphatase 3 OS=Homo sapiens GN=DUSP3 PE=1 SV=1	0	77.643	55	metabolic process;regulation of biological process	cytosol;nucleus	catalytic activity;protein binding	DUSP3	MAPK signaling pathway	ERKs are inactivated; Activated TLR4 signalling		32	0	2754.2	3228	2090.5	1433.4	3223.7	2374.9	3000.6	3547.2	2270.2	2553.6	0.000236939	0.00024749	0.000178706	0.000188811	0.00023655	0.000217346	0.000252246	0.00035266	0.000262454	0.000248748	1.13396	0.0352259	0.18136937367162	1.45314
Q86SX6	Glutaredoxin-related protein 5, mitochondrial OS=Homo sapiens GN=GLRX5 PE=1 SV=2	0	30.518	32	cellular homeostasis;metabolic process;regulation of biological process	mitochondrion;nucleus;organelle lumen	catalytic activity;metal ion binding;protein binding	GLRX5		Mitochondrial iron-sulfur cluster biogenesis		2	0	1712.7	2568.9	1803.1	844.7	2069.5	1340.9	1282.4	1253.8	748.1	1073.1	0.000147341	0.000196957	0.000154138	0.000111266	0.000151856	0.000122716	0.000107805	0.000124652	8.64865e-05	0.000104532	0.709688	0.0352752	-0.494742255337288	1.45253
Q9H3S7	Tyrosine-protein phosphatase non-receptor type 23 OS=Homo sapiens GN=PTPN23 PE=1 SV=1	0	108.025	13	cell organization and biogenesis;metabolic process;regulation of biological process;transport	cytoplasm;cytoskeleton;cytosol;endosome;nucleus	catalytic activity;protein binding	PTPN23				0	0	3726.5	4345.6	3173	2420.2	4640.2	3477.2	3342.1	2375.5	2621.3	2878.3	0.000320584	0.000333176	0.000271244	0.000318795	0.00034049	0.000318226	0.000280954	0.00023617	0.000303044	0.000280378	0.877932	0.0353154	-0.187819458760281	1.45204
P13637	Sodium/potassium-transporting ATPase subunit alpha-3 OS=Homo sapiens GN=ATP1A3 PE=1 SV=3	0	648.893	52	cell communication;cellular homeostasis;regulation of biological process;response to stimulus;transport	cytoplasm;endoplasmic reticulum;Golgi;membrane;nucleus	catalytic activity;metal ion binding;nucleotide binding;protein binding;transporter activity	ATP1A3	Bile secretion; cGMP-PKG signaling pathway; Endocrine and other factor-regulated calcium reabsorption; Protein digestion and absorption; Proximal tubule bicarbonate reclamation; Thyroid hormone signaling pathway; Insulin secretion; Adrenergic signaling in cardiomyocytes; Thyroid hormone synthesis; Pancreatic secretion; Aldosterone-regulated sodium reabsorption; Carbohydrate digestion and absorpti…	Ion homeostasis; Ion transport by P-type ATPases	Sudden Infant Death Syndrome (SIDS) Susceptibility Pathways	24	6	6751.7	7890.8	8487.9	7686.8	6436.8	6781.8	16902.1	19945.8	9361.1	6623.4	0.000580837	0.000604985	0.000725587	0.00101253	0.000472321	0.000620657	0.00142088	0.001983	0.00108222	0.000645191	2.04227	0.0353685	1.03017698703602	1.45138
Q9Y399	28S ribosomal protein S2, mitochondrial OS=Homo sapiens GN=MRPS2 PE=1 SV=1	0.001	5.636	8	cell organization and biogenesis;metabolic process	membrane;mitochondrion;ribosome	structural molecule activity	MRPS2	Ribosome	Mitochondrial translation initiation; Mitochondrial translation elongation; Mitochondrial translation termination		7	0	341.2	556.3	283.8	331.5	433.5	354.1	230.3	311.2	192.7	179.1	2.93529e-05	4.26513e-05	2.42606e-05	4.36661e-05	3.18095e-05	3.24065e-05	1.93602e-05	3.09393e-05	2.22777e-05	1.74463e-05	0.648404	0.0353867	-0.62503618662261	1.45116
P36957	Dihydrolipoyllysine-residue succinyltransferase component of 2-oxoglutarate dehydrogenase complex, mitochondrial OS=Homo sapiens GN=DLST PE=1 SV=4	0	161.312	37	metabolic process	membrane;mitochondrion;nucleus;organelle lumen	catalytic activity	DLST	Citrate cycle (TCA cycle); Carbon metabolism; Lysine degradation; Metabolic pathways	Lysine catabolism; Glyoxylate metabolism and glycine degradation; Citric acid cycle (TCA cycle)	TCA Cycle and Deficiency of Pyruvate Dehydrogenase complex (PDHc); Amino Acid metabolism; TCA Cycle	15	0	3821.2	5736.2	4546.4	2235.3	5058.7	2897.8	2730.6	3221	2066.6	2324.9	0.000328731	0.000439792	0.000388649	0.00029444	0.000371199	0.000265201	0.000229548	0.000320229	0.000238916	0.000226471	0.669301	0.0354069	-0.579272674207314	1.45091
Q9Y512	Sorting and assembly machinery component 50 homolog OS=Homo sapiens GN=SAMM50 PE=1 SV=3	0	80.665	31	cell organization and biogenesis;transport	cytoplasm;membrane;mitochondrion	protein binding	SAMM50		Cristae formation; Mitochondrial protein import; Metabolism of proteins		5	0	2395.2	2423.6	2023.1	1538.3	3062.2	2333	1798.6	1948.5	1307.4	1838.2	0.000206055	0.000185817	0.000172945	0.000202629	0.000224699	0.000213511	0.0001512	0.000193718	0.000151146	0.000179061	0.808106	0.0354572	-0.307382846056165	1.4503
Q14376	UDP-glucose 4-epimerase OS=Homo sapiens GN=GALE PE=1 SV=2	0	58.214	27	metabolic process	cytosol	catalytic activity;protein binding	GALE	Galactose metabolism; Amino sugar and nucleotide sugar metabolism; Metabolic pathways	Defective GALE can cause Epimerase-deficiency galactosemia (EDG); Galactose catabolism		10	0	686.3	773.9	801.9	396.3	861.7	605	921.4	1121.3	554.3	752	5.90412e-05	5.93346e-05	6.85504e-05	5.22017e-05	6.32301e-05	5.53684e-05	7.74576e-05	0.000111479	6.40816e-05	7.3253e-05	1.27315	0.0356407	0.348405779351917	1.44805
Q9Y385	Ubiquitin-conjugating enzyme E2 J1 OS=Homo sapiens GN=UBE2J1 PE=1 SV=2	0	17.166	9	metabolic process;regulation of biological process	cytoplasm;endoplasmic reticulum;membrane	catalytic activity;nucleotide binding;protein binding	UBE2J1	Ubiquitin mediated proteolysis; Protein processing in endoplasmic reticulum; Parkinson's disease	Antigen processing: Ubiquitination & Proteasome degradation	Parkin-Ubiquitin Proteasomal System pathway; Parkinsons Disease Pathway	9	0	276.9	285.1	305.5	216.6	380.9	314.3	364	304.6	275.2	286.3	2.38212e-05	2.18585e-05	2.61156e-05	2.85311e-05	2.79498e-05	2.87641e-05	3.05997e-05	3.02831e-05	3.18154e-05	2.78887e-05	1.12609	0.0357434	0.17132780261757	1.4468
P45381	Aspartoacylase OS=Homo sapiens GN=ASPA PE=1 SV=1	0	12.763	11	metabolic process;regulation of biological process	cytoplasm;cytosol;nucleus	catalytic activity;metal ion binding;protein binding	ASPA	Histidine metabolism; Alanine, aspartate and glutamate metabolism; Metabolic pathways	Amino acid synthesis and interconversion (transamination)	Alanine and aspartate metabolism	7	0	148.5	138.6	99.1	62.1	115.1	135.6	210.5	81.9	163	215.6	1.27752e-05	1.06264e-05	8.47156e-06	8.17998e-06	8.44584e-06	1.24098e-05	1.76957e-05	8.14243e-06	1.88441e-05	2.10018e-05	1.91328	0.0358088	0.936051149984449	1.44601
P49411	Elongation factor Tu, mitochondrial OS=Homo sapiens GN=TUFM PE=1 SV=2	0	303.048	59	metabolic process;response to stimulus	membrane;mitochondrion	catalytic activity;nucleotide binding;protein binding;RNA binding	TUFM		Mitochondrial translation elongation		4	0	11477.2	20760.1	7955.4	8394.1	19093.6	11526.8	8798.3	6137.8	6742.2	7611.9	0.000987364	0.00159167	0.000680067	0.00110569	0.00140106	0.00105491	0.00073963	0.000610215	0.000779453	0.000741482	0.685509	0.0359034	-0.544753450132654	1.44486
Q9H845	Acyl-CoA dehydrogenase family member 9, mitochondrial OS=Homo sapiens GN=ACAD9 PE=1 SV=1	0	57.875	18	cell organization and biogenesis;metabolic process	membrane;mitochondrion;nucleus	catalytic activity;nucleotide binding;protein binding	ACAD9		Complex I biogenesis		5	0	2124.6	2661.9	1758.5	1030.4	2029.9	1420.7	1426.8	1359.9	1004.3	1114.7	0.000182776	0.000204087	0.000150325	0.000135727	0.000148951	0.00013002	0.000119944	0.0001352	0.000116105	0.000108584	0.788735	0.0359021	-0.34238713338309	1.44488
Q07157	Tight junction protein ZO-1 OS=Homo sapiens GN=TJP1 PE=1 SV=3	0	76.884	11	cell communication;cell organization and biogenesis;regulation of biological process;response to stimulus	cytoplasm;cytosol;membrane	protein binding	TJP1	Tight junction; Gap junction; Salmonella infection; Adherens junction; Vibrio cholerae infection; Epithelial cell signaling in Helicobacter pylori infection	c-src mediated regulation of Cx43 function and closure of gap junctions; Signaling by Hippo; RUNX1 regulates expression of components of tight junctions; Apoptotic cleavage of cell adhesion proteins		23	0	2040.5	1585.6	1768.2	1259.4	1867	1659.8	2943.9	1581.6	1963.3	1748.7	0.000175541	0.000121567	0.000151154	0.000165892	0.000136997	0.000151902	0.000247479	0.000157241	0.000226973	0.000170342	1.31103	0.0359555	0.390701941327779	1.44423
O00139	Kinesin-like protein KIF2A OS=Homo sapiens GN=KIF2A PE=1 SV=3	0	18.024	8	cell differentiation;cell division;cell organization and biogenesis;cellular component movement;development;transport	cytoplasm;cytoskeleton;cytosol;membrane;nucleus	catalytic activity;motor activity;nucleotide binding;protein binding	KIF2A		COPI-dependent Golgi-to-ER retrograde traffic; Kinesins; Amplification of signal from unattached kinetochores via a MAD2 inhibitory signal; Separation of Sister Chromatids; Resolution of Sister Chromatid Cohesion; RHO GTPases Activate Formins; MHC class II antigen presentation		27	0	402.6	421.3	533.9	187.9	656.8	606.1	271.3	310.5	209.5	220.9	3.4635e-05	3.23009e-05	4.56404e-05	2.47507e-05	4.81949e-05	5.54691e-05	2.28069e-05	3.08697e-05	2.42199e-05	2.15181e-05	0.585818	0.0359859	-0.771475405314065	1.44387
P46108	Adapter molecule crk OS=Homo sapiens GN=CRK PE=1 SV=2	0	63.31	40	cell organization and biogenesis;regulation of biological process;response to stimulus	cytoplasm;cytoskeleton;cytosol;membrane;nucleus	protein binding	CRK	Insulin signaling pathway; MicroRNAs in cancer; Chronic myeloid leukemia; Neurotrophin signaling pathway; Rap1 signaling pathway; MAPK signaling pathway; ErbB signaling pathway; Pathways in cancer; Renal cell carcinoma; Focal adhesion; Regulation of actin cytoskeleton; Bacterial invasion of epithelial cells; Fc gamma R-mediated phagocytosis; Chemokine signaling pathway; Shigellosis	VEGFA-VEGFR2 Pathway; ARMS-mediated activation; MET activates RAP1 and RAC1; Downstream signal transduction; p130Cas linkage to MAPK signaling for integrins; MET receptor recycling; Regulation of signaling by CBL; PTK6 Regulates RHO GTPases, RAS GTPase and MAP kinases; Regulation of actin dynamics for phagocytic cup formation	Integrin-mediated Cell Adhesion; B Cell Receptor Signaling Pathway; Kit receptor signaling pathway; Focal Adhesion; Signaling of Hepatocyte Growth Factor Receptor; Rac1/Pak1/p38/MMP-2 pathway; MAPK Signaling Pathway; VEGFA-VEGFR2 Signaling Pathway; Angiopoietin Like Protein 8 Regulatory Pathway; Chemokine signaling pathway; EGF/EGFR Signaling Pathway; Insulin Signaling; Regulation of Actin Cytosk…	63	0	1850	1807.3	1625.5	872.8	2143.1	1473.5	2240	1455.6	1399.2	1884.4	0.000159152	0.000138565	0.000138956	0.000114968	0.000157257	0.000134852	0.000188306	0.000144715	0.000161759	0.000183561	1.2443	0.036042	0.31533790871823	1.44319
Q96EY1	DnaJ homolog subfamily A member 3, mitochondrial OS=Homo sapiens GN=DNAJA3 PE=1 SV=2	0	38.31	21	cell death;cell differentiation;cell organization and biogenesis;metabolic process;regulation of biological process;response to stimulus	cytoplasm;cytosol;membrane;mitochondrion;nucleus;organelle lumen	enzyme regulator activity;metal ion binding;nucleotide binding;protein binding	DNAJA3	Viral carcinogenesis			1	0	1273.8	2113.9	1062.2	717.9	1852.4	1384.5	1062	867.1	690.7	865.7	0.000109583	0.000162072	9.08021e-05	9.45637e-05	0.000135926	0.000126707	8.92772e-05	8.62064e-05	7.98506e-05	8.43286e-05	0.72172	0.0360752	-0.470488090244136	1.44279
Q9Y6V0	Protein piccolo OS=Homo sapiens GN=PCLO PE=1 SV=4	0	13.415	1	cell organization and biogenesis;regulation of biological process;response to stimulus;transport	cytoskeleton;membrane	metal ion binding;protein binding	PCLO	Insulin secretion			1	0	96.8	139.3	135	74.2	143.7	121.4	194.4	120.2	111.4	113.4	8.32754e-06	1.06801e-05	1.15405e-05	9.77382e-06	1.05445e-05	1.11103e-05	1.63423e-05	1.19502e-05	1.28787e-05	1.10464e-05	1.16982	0.0364486	0.226288928177947	1.43832
P53370	Nucleoside diphosphate-linked moiety X motif 6 OS=Homo sapiens GN=NUDT6 PE=1 SV=2	0	9.096	8	regulation of biological process	cytoplasm;mitochondrion;nucleus	catalytic activity;protein binding	NUDT6				0	0	92.9	183	105.8	73.4	143	124.6	96.2	76.3	72.3	65.1	7.99203e-06	1.40305e-05	9.0443e-06	9.66845e-06	1.04931e-05	1.14031e-05	8.08707e-06	7.58568e-06	8.35847e-06	6.34145e-06	0.777359	0.0366023	-0.363347845459842	1.43649
Q9BQI9	Nuclear receptor-interacting protein 2 OS=Homo sapiens GN=NRIP2 PE=1 SV=3	0.001	5.926	8	metabolic process;regulation of biological process	cytoplasm;nucleus	catalytic activity;protein binding	NRIP2				0	0	165	163.6	109.3	95.1	155.6	155.9	344.9	113.6	277.3	175.8	1.41947e-05	1.25432e-05	9.3435e-06	1.25268e-05	1.14177e-05	1.42677e-05	2.89941e-05	1.1294e-05	3.20581e-05	1.71248e-05	1.83961	0.0366293	0.879396888195552	1.43617
P49321	Nuclear autoantigenic sperm protein OS=Homo sapiens GN=NASP PE=1 SV=2	0	40.252	9	cell organization and biogenesis;cell proliferation;metabolic process;response to stimulus;transport	cytoplasm;nucleus	protein binding	NASP				0	0	1757.7	1838.5	2408.1	1395.9	2151.2	1641.3	2422.1	2163.3	1509	2196.1	0.000151212	0.000140957	0.000205856	0.000183872	0.000157851	0.000150208	0.000203614	0.000215074	0.000174453	0.000213924	1.35098	0.0366581	0.434005335591614	1.43583
Q9NX40	OCIA domain-containing protein 1 OS=Homo sapiens GN=OCIAD1 PE=1 SV=1	0	84.976	44	regulation of biological process	endosome;membrane;mitochondrion	protein binding	OCIAD1				0	0	3401.9	4083.7	2936.1	1573.4	4117.5	3067.1	2088.4	2897.5	1446.3	1422.6	0.00029266	0.000313096	0.000250992	0.000207252	0.000302135	0.000280695	0.000175562	0.000288067	0.000167204	0.000138577	0.597825	0.0367599	-0.742204778555227	1.43463
Q13576	Ras GTPase-activating-like protein IQGAP2 OS=Homo sapiens GN=IQGAP2 PE=1 SV=4	0	97.058	13	cell organization and biogenesis;regulation of biological process;response to stimulus;transport	cell surface;cytoplasm;cytoskeleton;cytosol;membrane	enzyme regulator activity;protein binding	IQGAP2	Regulation of actin cytoskeleton	RHO GTPases activate IQGAPs; Neutrophil degranulation	G13 Signaling Pathway	9	0	1493.4	2059.3	1697.3	1257.8	1876.1	1704.7	2274.1	1480.8	1495.2	2153.1	0.000128475	0.000157886	0.000145094	0.000165681	0.000137665	0.000156011	0.000191173	0.00014722	0.000172857	0.000209735	1.20898	0.0369841	0.273793395273766	1.43198
O95071	E3 ubiquitin-protein ligase UBR5 OS=Homo sapiens GN=UBR5 PE=1 SV=2	0	8.533	1	cell proliferation;metabolic process;regulation of biological process;response to stimulus	cytosol;membrane;nucleus	catalytic activity;metal ion binding;protein binding;RNA binding	UBR5	Ubiquitin mediated proteolysis		Mesodermal Commitment Pathway; Tryptophan metabolism	3	0	81.9	86.1	97.6	54.9	96.2	94.5	73.6	67.6	53.9	67.2	7.04572e-06	6.60126e-06	8.34333e-06	7.23158e-06	7.05899e-06	8.64845e-06	6.18719e-06	6.72074e-06	6.23128e-06	6.54601e-06	0.894106	0.0371316	-0.161481592147589	1.43026
Q15785	Mitochondrial import receptor subunit TOM34 OS=Homo sapiens GN=TOMM34 PE=1 SV=2	0	75.977	44	transport	cytoplasm;cytosol;membrane;mitochondrion;nucleus	protein binding	TOMM34				0	0	981.5	1246.2	1054.9	859.8	1761.5	865.1	835.1	771.2	648.7	770.8	8.44368e-05	9.55457e-05	9.0178e-05	0.000113255	0.000129256	7.91722e-05	7.02028e-05	7.66721e-05	7.4995e-05	7.50843e-05	0.808078	0.0372207	-0.307433286724444	1.42922
O15126	Secretory carrier-associated membrane protein 1 OS=Homo sapiens GN=SCAMP1 PE=1 SV=2	0	31.411	17	transport	endosome;Golgi;membrane	protein binding	SCAMP1		Neutrophil degranulation		3	0	691	1221.2	889.1	535	1062.2	824.8	809.7	617.6	500.9	536.7	5.94456e-05	9.3629e-05	7.60046e-05	7.04716e-05	7.79424e-05	7.5484e-05	6.80675e-05	6.14013e-05	5.79081e-05	5.22804e-05	0.78758	0.0372347	-0.344502146506338	1.42905
Q9Y697	Cysteine desulfurase, mitochondrial OS=Homo sapiens GN=NFS1 PE=1 SV=3	0	68.545	20	cell organization and biogenesis;metabolic process	cytoplasm;cytosol;mitochondrion;nucleus;organelle lumen	catalytic activity;metal ion binding;protein binding	NFS1	Sulfur relay system; Thiamine metabolism; Metabolic pathways	Mitochondrial iron-sulfur cluster biogenesis		5	0	1855.1	2939.1	1396.7	1207.2	2694.9	2039.7	1347.6	1451.6	1114.6	1198	0.000159591	0.00022534	0.000119397	0.000159016	0.000197747	0.000186669	0.000113286	0.000144317	0.000128857	0.000116698	0.709163	0.0372985	-0.495810670632795	1.42831
O15247	Chloride intracellular channel protein 2 OS=Homo sapiens GN=CLIC2 PE=1 SV=3	0	16.831	21	metabolic process;regulation of biological process;response to stimulus;transport	cytoplasm;membrane;nucleus	antioxidant activity;catalytic activity;protein binding;transporter activity	CLIC2		Ion homeostasis; Stimuli-sensing channels		6	0	125.9	182.3	101.4	97.2	179.2	166.7	314.5	137.5	194	148.6	1.0831e-05	1.39769e-05	8.66817e-06	1.28034e-05	1.31494e-05	1.5256e-05	2.64385e-05	1.36701e-05	2.2428e-05	1.44753e-05	1.42193	0.0375355	0.507854961877748	1.42556
Q9BY32	Inosine triphosphate pyrophosphatase OS=Homo sapiens GN=ITPA PE=1 SV=2	0	9.127	24	cell organization and biogenesis;metabolic process	cytoplasm;cytosol	catalytic activity;metal ion binding;nucleotide binding;protein binding	ITPA	Purine metabolism; Metabolic pathways; Drug metabolism - other enzymes	Purine catabolism		7	0	382.7	640.9	588.1	303.6	594.6	401.9	620	488.7	424.5	672.3	3.2923e-05	4.91376e-05	5.02737e-05	3.9991e-05	4.36307e-05	3.67811e-05	5.21204e-05	4.85862e-05	4.90757e-05	6.54893e-05	1.21016	0.037702	0.275202661823878	1.42364
P14651	Homeobox protein Hox-B3 OS=Homo sapiens GN=HOXB3 PE=2 SV=2	0.022	1.844	1	cell differentiation;development;metabolic process;regulation of biological process	nucleus	DNA binding	HOXB3		Activation of anterior HOX genes in hindbrain development during early embryogenesis		3	0	80.4	68.4	50.5	60.8	110.9	83.7	63.9	49.7	39.4	29.4	6.91668e-06	5.2442e-06	4.31699e-06	8.00874e-06	8.13765e-06	7.66006e-06	5.37176e-06	4.94113e-06	4.55496e-06	2.86388e-06	0.651456	0.0377387	-0.618260991840628	1.42321
Q9BZH6	WD repeat-containing protein 11 OS=Homo sapiens GN=WDR11 PE=1 SV=1	0	33.709	6		cytoplasm;cytoskeleton;cytosol;membrane;nucleus	protein binding	WDR11				0	0	1090.2	1455.2	1588.7	715.8	1675.7	1324.1	2181.6	2126.7	1324.6	1071.2	9.37881e-05	0.00011157	0.00013581	9.42871e-05	0.00012296	0.000121179	0.000183396	0.000211435	0.000153135	0.000104347	1.4459	0.0377395	0.531966933291096	1.4232
O14656	Torsin-1A OS=Homo sapiens GN=TOR1A PE=1 SV=1	0	23.508	17	cell organization and biogenesis;cellular component movement;metabolic process;regulation of biological process;response to stimulus;transport	cytoplasm;cytoskeleton;cytosol;endoplasmic reticulum;membrane;nucleus;organelle lumen	catalytic activity;nucleotide binding;protein binding	TOR1A		Cargo recognition for clathrin-mediated endocytosis		4	0	357	401.1	374.4	209.6	424.1	346.7	426.1	363.8	264.1	462.5	3.07121e-05	3.07522e-05	3.20056e-05	2.76091e-05	3.11197e-05	3.17293e-05	3.58201e-05	3.61687e-05	3.05321e-05	4.50525e-05	1.16351	0.0379271	0.218488473079409	1.42105
Q96CN7	Isochorismatase domain-containing protein 1 OS=Homo sapiens GN=ISOC1 PE=1 SV=3	0	47.215	35	metabolic process	cytoplasm	catalytic activity;protein binding	ISOC1				0	0	2414.8	2417.2	2764.5	1295.8	2738.9	2199.9	1845.8	1678	1366.8	1968.4	0.000207741	0.000185326	0.000236323	0.000170686	0.000200976	0.00020133	0.000155167	0.000166825	0.000158013	0.000191744	0.807441	0.0380231	-0.30857102298608	1.41995
P26006	Integrin alpha-3 OS=Homo sapiens GN=ITGA3 PE=1 SV=5	0	89.68	13	cell differentiation;cell organization and biogenesis;cellular component movement;regulation of biological process;response to stimulus	cell surface;membrane	metal ion binding;protein binding	ITGA3	Arrhythmogenic right ventricular cardiomyopathy (ARVC); Dilated cardiomyopathy; Hematopoietic cell lineage; Pathways in cancer; Focal adhesion; Regulation of actin cytoskeleton; Small cell lung cancer; ECM-receptor interaction; PI3K-Akt signaling pathway; Hypertrophic cardiomyopathy (HCM)	Integrin cell surface interactions; Laminin interactions; Basigin interactions; MET activates PTK2 signaling	Integrin-mediated Cell Adhesion; Arrhythmogenic Right Ventricular Cardiomyopathy; Primary Focal Segmental Glomerulosclerosis FSGS; Focal Adhesion; Focal Adhesion-PI3K-Akt-mTOR-signaling pathway	26	0	2651.5	3649.9	3301.5	2788.7	5226.6	3293.1	2510.6	2204.2	2193.4	2451.7	0.000228104	0.000279836	0.000282228	0.000367335	0.000383519	0.000301378	0.000211054	0.00021914	0.000253575	0.000238822	0.78471	0.0380361	-0.349767834159266	1.4198
O75881	25-hydroxycholesterol 7-alpha-hydroxylase OS=Homo sapiens GN=CYP7B1 PE=1 SV=2	0.004	3.405	2	cellular component movement;metabolic process;regulation of biological process;response to stimulus	endoplasmic reticulum;membrane	catalytic activity;metal ion binding	CYP7B1	Steroid hormone biosynthesis; Primary bile acid biosynthesis	Defective CYP7B1 causes Spastic paraplegia 5A, autosomal recessive (SPG5A) and Congenital bile acid synthesis defect 3 (CBAS3); Endogenous sterols; Synthesis of bile acids and bile salts via 27-hydroxycholesterol; Synthesis of bile acids and bile salts via 7alpha-hydroxycholesterol	Oxidation by Cytochrome P450; Tryptophan metabolism; Metapathway biotransformation	20	0	123.7	107.2	97.2	61	113.9	98	178.7	81	96.7	143.5	1.06417e-05	8.21898e-06	8.30913e-06	8.03508e-06	8.35779e-06	8.96876e-06	1.50224e-05	8.05295e-06	1.11793e-05	1.39785e-05	1.50944	0.038106	0.594016038115185	1.41901
P46379	Large proline-rich protein BAG6 OS=Homo sapiens GN=BAG6 PE=1 SV=2	0	110.762	23	cell death;cell differentiation;cell organization and biogenesis;metabolic process;regulation of biological process;response to stimulus;transport	cytoplasm;cytosol;extracellular;membrane;nucleus	protein binding	BAG6				0	0	1689.2	2107	1823.4	1137.1	2289	1935.4	1869.1	1374.1	1181.2	1394.6	0.000145319	0.000161543	0.000155873	0.000149782	0.000167963	0.000177124	0.000157126	0.000136612	0.000136556	0.000135849	0.8606	0.0381645	-0.216585590872551	1.41834
P46776	60S ribosomal protein L27a OS=Homo sapiens GN=RPL27A PE=1 SV=2	0	37.242	35	cell organization and biogenesis;metabolic process;transport	cytosol;endoplasmic reticulum;membrane;ribosome	protein binding;RNA binding;structural molecule activity	RPL27A	Ribosome	Peptide chain elongation; Eukaryotic Translation Termination; Viral mRNA Translation; L13a-mediated translational silencing of Ceruloplasmin expression; Nonsense Mediated Decay (NMD) independent of the Exon Junction Complex (EJC); Selenocysteine synthesis; Nonsense Mediated Decay (NMD) enhanced by the Exon Junction Complex (EJC); GTP hydrolysis and joining of the 60S ribosomal subunit; Major path…	Cytoplasmic Ribosomal Proteins	34	0	1448	1577.8	1679.5	1434.7	2009.3	1179.2	1245.8	1065.1	817.9	1072.7	0.000124569	0.000120969	0.000143572	0.000188983	0.000147439	0.000107918	0.000104728	0.000105891	9.45559e-05	0.000104493	0.780265	0.0384014	-0.357963964892616	1.41565
Q9Y4B6	DDB1- and CUL4-associated factor 1 OS=Homo sapiens GN=DCAF1 PE=1 SV=3	0.001	6.002	1	cell differentiation;cell organization and biogenesis;metabolic process;regulation of biological process	cytoplasm;nucleus	catalytic activity;nucleotide binding;protein binding	VPRBP; DCAF1		Antigen processing: Ubiquitination & Proteasome degradation		4	0	294.4	311.8	357.6	141.4	368.8	251.5	272.6	158	161.9	187.2	2.53267e-05	2.39056e-05	3.05694e-05	1.86256e-05	2.70619e-05	2.30168e-05	2.29162e-05	1.57082e-05	1.8717e-05	1.82353e-05	0.750569	0.0384399	-0.413942754792221	1.41522
Q684P5	Rap1 GTPase-activating protein 2 OS=Homo sapiens GN=RAP1GAP2 PE=1 SV=2	0	26.971	8	cell organization and biogenesis;regulation of biological process	cytoplasm;cytosol;membrane	enzyme regulator activity;protein binding	RAP1GAP2		Rap1 signalling		3	1	2156.6	2262.9	1889.6	1858.3	2698.8	1511.3	1708.4	1331.7	972.8	1552	0.000185529	0.000173496	0.000161532	0.00024478	0.000198033	0.000138311	0.000143617	0.000132397	0.000112464	0.000151182	0.768787	0.0385348	-0.379343434913106	1.41415
Q9BU61	NADH dehydrogenase [ubiquinone] 1 alpha subcomplex assembly factor 3 OS=Homo sapiens GN=NDUFAF3 PE=1 SV=1	0	62.56	51	cell organization and biogenesis	membrane;mitochondrion;nucleus	protein binding	NDUFAF3		Complex I biogenesis		5	0	1310.4	1702.5	1240.4	622.7	1632.9	1309.8	997.2	1024.9	698.3	912.4	0.000112731	0.00013053	0.000106035	8.20237e-05	0.000119819	0.00011987	8.38297e-05	0.000101895	8.07292e-05	8.88777e-05	0.742665	0.0385833	-0.429216660953975	1.4136
P05141	ADP/ATP translocase 2 OS=Homo sapiens GN=SLC25A5 PE=1 SV=7	0	143.038	45	regulation of biological process;transport	membrane;mitochondrion;nucleus	protein binding;RNA binding;transporter activity	SLC25A5	cGMP-PKG signaling pathway; Huntington's disease; HTLV-I infection; Parkinson's disease; Calcium signaling pathway	Vpr-mediated induction of apoptosis by mitochondrial outer membrane permeabilization; Regulation of insulin secretion	Electron Transport Chain	15	0	1886	3654.7	3500.4	1477.8	1867.2	1473.5	1274.9	1251.2	807.4	1167	0.000162249	0.000280205	0.000299231	0.00019466	0.000137012	0.000134852	0.000107175	0.000124393	9.3342e-05	0.000113678	0.618794	0.0386089	-0.692469966880938	1.41331
Q96TA1	Niban-like protein 1 OS=Homo sapiens GN=FAM129B PE=1 SV=3	0	84.814	17	cell differentiation;cellular component movement;metabolic process;regulation of biological process;transport	cytoplasm;cytosol;membrane;nucleus	protein binding	FAM129B				0	0	2579.1	2298.8	2094.2	1359.3	3211.8	2643.5	3436.3	2100	2353.6	2655.7	0.000221876	0.000176248	0.000179023	0.000179051	0.000235676	0.000241928	0.000288873	0.00020878	0.000272095	0.000258694	1.32391	0.038659	0.404802537189985	1.41275
P04066	Tissue alpha-L-fucosidase OS=Homo sapiens GN=FUCA1 PE=1 SV=4	0	58.602	17	metabolic process;transport	cytoplasm;extracellular;organelle lumen;vacuole	catalytic activity	FUCA1	Lysosome; Other glycan degradation	Neutrophil degranulation; Reactions specific to the complex N-glycan synthesis pathway		11	0	1602.6	1623	1431.6	889.2	2059	1947.8	1782.6	2129.9	1531.1	1739	0.000137869	0.000124435	0.00012238	0.000117128	0.000151086	0.000178259	0.000149854	0.000211753	0.000177008	0.000169397	1.32063	0.0386665	0.401221711458637	1.41267
Q9BV38	WD repeat-containing protein 18 OS=Homo sapiens GN=WDR18 PE=1 SV=2	0	18.028	9	development;metabolic process	cytoplasm;nucleus	protein binding	WDR18		Major pathway of rRNA processing in the nucleolus and cytosol		4	0	199	201.6	209	127.5	218.4	181.8	198.1	127.5	134.8	132.1	1.71196e-05	1.54566e-05	1.78663e-05	1.67946e-05	1.60258e-05	1.6638e-05	1.66533e-05	1.26759e-05	1.5584e-05	1.2868e-05	0.851024	0.0388372	-0.232728512511885	1.41075
Q9NVE7	Pantothenate kinase 4 OS=Homo sapiens GN=PANK4 PE=1 SV=1	0	42.898	10	metabolic process	cytoplasm	catalytic activity;nucleotide binding	PANK4	Pantothenate and CoA biosynthesis; Metabolic pathways	Coenzyme A biosynthesis		7	0	1316.9	1312.6	1352.2	715.7	1717.8	1392.7	1461.3	1454.5	1155.1	1305	0.000113291	0.000100637	0.000115593	9.42739e-05	0.000126049	0.000127457	0.000122844	0.000144605	0.000133539	0.000127121	1.13883	0.039036	0.187557286103197	1.40853
Q7Z6K3	Protein prenyltransferase alpha subunit repeat-containing protein 1 OS=Homo sapiens GN=PTAR1 PE=1 SV=2	0.001	6.115	8	metabolic process	cytoplasm	catalytic activity	PTAR1				0	0	136.6	155.1	166.2	103.2	241.3	146.7	220.6	309.5	174.1	150.1	1.17515e-05	1.18915e-05	1.42076e-05	1.35938e-05	1.77062e-05	1.34257e-05	1.85448e-05	3.07702e-05	2.01274e-05	1.46214e-05	1.43127	0.0390731	0.517295345074245	1.40812
Q9NUP9	Protein lin-7 homolog C OS=Homo sapiens GN=LIN7C PE=1 SV=1	0	46.466	37	cell organization and biogenesis;transport	cytoplasm;membrane	protein binding	LIN7C		Dopamine Neurotransmitter Release Cycle; Neurexins and neuroligins		6	0	250	260.5	254.2	172.3	483.4	252.9	222	151.5	154.6	157.6	2.15071e-05	1.99724e-05	2.17303e-05	2.26958e-05	3.54711e-05	2.31449e-05	1.86625e-05	1.5062e-05	1.7873e-05	1.5352e-05	0.747871	0.0392764	-0.419139176831299	1.40587
Q9BTV4	Transmembrane protein 43 OS=Homo sapiens GN=TMEM43 PE=1 SV=1	0	67.955	35	cell organization and biogenesis	endoplasmic reticulum;Golgi;membrane;nucleus;organelle lumen	protein binding	TMEM43				0	0	2008.7	1795.1	1842.4	1111.2	2410.2	1578.3	1507.3	1168.5	1296.4	1371	0.000172805	0.00013763	0.000157497	0.00014637	0.000176856	0.000144443	0.000126711	0.000116171	0.000149874	0.00013355	0.856497	0.0393533	-0.223480548957756	1.40502
Q7Z7N9	Transmembrane protein 179B OS=Homo sapiens GN=TMEM179B PE=1 SV=1	0	14.756	7	transport	membrane		TMEM179B		Neutrophil degranulation		3	0	318.6	437.3	357.9	287	425.4	365.7	411.9	474.6	320.2	391.8	2.74086e-05	3.35276e-05	3.05951e-05	3.78044e-05	3.12151e-05	3.34681e-05	3.46264e-05	4.71843e-05	3.70177e-05	3.81656e-05	1.16233	0.0393596	0.217019952161202	1.40495
Q8TED1	Probable glutathione peroxidase 8 OS=Homo sapiens GN=GPX8 PE=1 SV=2	0.028	1.611	5	metabolic process;response to stimulus	membrane;organelle lumen	antioxidant activity;catalytic activity	GPX8	Glutathione metabolism; Arachidonic acid metabolism; Thyroid hormone synthesis	Detoxification of Reactive Oxygen Species		6	0	198.4	130.6	145.6	82	140.1	140.2	192.5	156.7	129	160.5	1.7068e-05	1.00131e-05	1.24466e-05	1.08013e-05	1.02803e-05	1.28308e-05	1.61825e-05	1.5579e-05	1.49135e-05	1.56344e-05	1.34264	0.039413	0.425068542769009	1.40436
Q9BZQ8	Protein Niban OS=Homo sapiens GN=FAM129A PE=1 SV=1	0	61.881	15	regulation of biological process;response to stimulus	cytoplasm;cytosol;membrane	protein binding	FAM129A				0	0	1717.4	816.8	722.2	447.6	734.1	1012.2	1390.3	2307.5	1269.1	1097.7	0.000147745	6.26238e-05	6.17372e-05	5.89591e-05	5.3867e-05	9.26345e-05	0.000116876	0.00022941	0.000146718	0.000106928	2.11959	0.0396016	1.08378405318993	1.40229
P61764	Syntaxin-binding protein 1 OS=Homo sapiens GN=STXBP1 PE=1 SV=1	0	172.943	51	cell communication;cell organization and biogenesis;regulation of biological process;response to stimulus;transport	cytoplasm;cytoskeleton;cytosol;membrane;mitochondrion;nucleus	protein binding;RNA binding	STXBP1	Synaptic vesicle cycle	Glutamate Neurotransmitter Release Cycle; Serotonin Neurotransmitter Release Cycle; Regulation of insulin secretion; Norepinephrine Neurotransmitter Release Cycle; Acetylcholine Neurotransmitter Release Cycle; Dopamine Neurotransmitter Release Cycle; Neurexins and neuroligins; GABA synthesis, release, reuptake and degradation	Synaptic Vesicle Pathway; EGF/EGFR Signaling Pathway; Insulin Signaling	18	0	6103.5	5395.3	3876.7	5097.9	9182.6	6274.8	3503.7	4420.3	2921.7	3281.7	0.000525074	0.000413656	0.000331399	0.000671509	0.000673804	0.000574257	0.000294539	0.000439463	0.000337772	0.000319673	0.598042	0.0397777	-0.741682289753377	1.40036
Q7RTP6	[F-actin]-monooxygenase MICAL3 OS=Homo sapiens GN=MICAL3 PE=1 SV=2	0.014	2.201	1	cell division;cell organization and biogenesis;metabolic process;transport	cytoplasm;cytoskeleton;cytosol;membrane;nucleus	catalytic activity;metal ion binding;nucleotide binding;protein binding	MICAL3				0	0	65.1	66.2	81.1	40.2	62.9	46.2	99.1	49.5	69.1	77.6	5.60044e-06	5.07553e-06	6.93283e-06	5.29525e-06	4.6155e-06	4.22813e-06	8.33085e-06	4.92125e-06	7.98852e-06	7.55908e-06	1.49917	0.0398942	0.584167704402474	1.39909
P80404	4-aminobutyrate aminotransferase, mitochondrial OS=Homo sapiens GN=ABAT PE=1 SV=3	0	221.887	51	metabolic process;regulation of biological process;response to stimulus	mitochondrion;organelle lumen	catalytic activity;metal ion binding;protein binding	ABAT	Butanoate metabolism; Propanoate metabolism; beta-Alanine metabolism; Alanine, aspartate and glutamate metabolism; GABAergic synapse; Metabolic pathways; Valine, leucine and isoleucine degradation	Degradation of GABA	Alanine and aspartate metabolism; Valproic acid pathway	14	0	7180.5	13794	3768.5	4447.3	7381.7	8231.2	3469.7	3913	2715.7	3616.8	0.000617726	0.00105758	0.00032215	0.00058581	0.000541657	0.000753303	0.000291681	0.000389027	0.000313957	0.000352316	0.553596	0.0399307	-0.853095430234713	1.39869
Q9NP61	ADP-ribosylation factor GTPase-activating protein 3 OS=Homo sapiens GN=ARFGAP3 PE=1 SV=1	0	37.182	14	regulation of biological process;transport	cytoplasm;cytosol;Golgi;membrane	enzyme regulator activity;metal ion binding;protein binding;transporter activity	ARFGAP3	Endocytosis	COPI-dependent Golgi-to-ER retrograde traffic; COPI-mediated anterograde transport		12	0	1115.4	1063.5	914.6	610.1	1381.8	857.5	1174.8	1080.7	773.7	1134.9	9.5956e-05	8.15382e-05	7.81845e-05	8.0364e-05	0.000101394	7.84767e-05	9.87597e-05	0.000107442	8.9446e-05	0.000110552	1.27362	0.039998	0.348936117870183	1.39796
Q00059	Transcription factor A, mitochondrial OS=Homo sapiens GN=TFAM PE=1 SV=1	0	25.278	28	cell organization and biogenesis;metabolic process;regulation of biological process	cytosol;mitochondrion;nucleus;organelle lumen	DNA binding;protein binding;RNA binding	TFAM	Huntington's disease	Mitochondrial transcription initiation; Transcriptional activation of mitochondrial biogenesis	Energy Metabolism; NAD metabolism, sirtuins and aging; Mitochondrial Gene Expression	10	0	1587.5	3253.4	1810.5	948.3	2298.2	1616.8	1166.6	1259	879.5	1048.3	0.00013657	0.000249437	0.00015477	0.000124913	0.000168638	0.000147966	9.80704e-05	0.000125169	0.000101677	0.000102116	0.67317	0.040141	-0.570958059791341	1.39641
O15079	Syntaphilin OS=Homo sapiens GN=SNPH PE=1 SV=2	0	11.262	4	cell differentiation;transport	cytoplasm;membrane;mitochondrion	protein binding	SNPH				0	0	79.1	93.5	38.3	68	79.8	100.7	43	49.3	38.8	32.8	6.80484e-06	7.16861e-06	3.27407e-06	8.95714e-06	5.85559e-06	9.21586e-06	3.6148e-06	4.90137e-06	4.4856e-06	3.19508e-06	0.579699	0.0403133	-0.786623729413696	1.39455
P04406	Glyceraldehyde-3-phosphate dehydrogenase OS=Homo sapiens GN=GAPDH PE=1 SV=3	0	1105.03	90	cell death;cell organization and biogenesis;defense response;metabolic process;regulation of biological process;response to stimulus	cytoplasm;cytoskeleton;cytosol;membrane;nucleus	catalytic activity;enzyme regulator activity;nucleotide binding;protein binding	GAPDH	HIF-1 signaling pathway; Carbon metabolism; Alzheimer's disease; Glycolysis / Gluconeogenesis; Biosynthesis of amino acids; Metabolic pathways	Gluconeogenesis; Glycolysis	Cori Cycle; Alzheimers Disease; Glycolysis and Gluconeogenesis; Sudden Infant Death Syndrome (SIDS) Susceptibility Pathways	15	0	51607.1	65784.4	89951.1	41627.3	78667.1	55337.5	106084	104653	60867.5	58701.7	0.00443967	0.00504367	0.00768946	0.00548326	0.00577246	0.00506438	0.00891794	0.0104045	0.00703678	0.00571818	1.51263	0.0403684	0.597063323646042	1.39396
A8MXV4	Nucleoside diphosphate-linked moiety X motif 19 OS=Homo sapiens GN=NUDT19 PE=1 SV=1	0	22.591	17	metabolic process	mitochondrion;organelle lumen	catalytic activity;metal ion binding;protein binding	NUDT19	Peroxisome	Peroxisomal lipid metabolism		5	0	623.4	692	481	282.2	710.9	637.2	403.3	382.6	288.4	466.6	5.363e-05	5.30554e-05	4.11182e-05	3.71721e-05	5.21646e-05	5.83153e-05	3.39035e-05	3.80378e-05	3.33414e-05	4.54519e-05	0.683722	0.0403982	-0.548518208814849	1.39364
P63208	S-phase kinase-associated protein 1 OS=Homo sapiens GN=SKP1 PE=1 SV=2	0	119.428	62	cell organization and biogenesis;cellular homeostasis;metabolic process;regulation of biological process;response to stimulus	cytoplasm;cytosol;nucleus	catalytic activity;protein binding	SKP1	TGF-beta signaling pathway; Ubiquitin mediated proteolysis; Protein processing in endoplasmic reticulum; Wnt signaling pathway; Oocyte meiosis; Circadian rhythm; Herpes simplex infection; Cell cycle	FBXL7 down-regulates AURKA during mitotic entry and in early mitosis; NOTCH1 Intracellular Domain Regulates Transcription; Downstream TCR signaling; Regulation of PLK1 Activity at G2/M Transition; NIK-->noncanonical NF-kB signaling; Constitutive Signaling by NOTCH1 HD+PEST Domain Mutants; MAP3K8 (TPL2)-dependent MAPK1/3 activation; Antigen processing: Ubiquitination & Proteasome degradation; Iron…	TNF alpha Signaling Pathway; TGF-beta Signaling Pathway; Notch Signaling Pathway	105	0	3305.8	3489.1	2840.7	2246.4	3594.9	2996.3	2907.8	2667.1	1743.1	2440.1	0.000284392	0.000267508	0.000242837	0.000295902	0.000263788	0.000274215	0.000244445	0.000265161	0.000201517	0.000237692	0.890006	0.0404359	-0.168113793024596	1.39323
Q9UJA5	tRNA (adenine(58)-N(1))-methyltransferase non-catalytic subunit TRM6 OS=Homo sapiens GN=TRMT6 PE=1 SV=1	0	16.16	8	metabolic process	nucleus	RNA binding	TRMT6		tRNA modification in the nucleus and cytosol		3	0	673.1	564.4	478.7	328.9	730.9	452.7	404	412.2	328.1	375.7	5.79056e-05	4.32723e-05	4.09216e-05	4.33236e-05	5.36322e-05	4.14302e-05	3.39623e-05	4.09806e-05	3.7931e-05	3.65973e-05	0.860644	0.0404954	-0.216511119428721	1.39259
Q15291	Retinoblastoma-binding protein 5 OS=Homo sapiens GN=RBBP5 PE=1 SV=2	0	15.763	7	cell organization and biogenesis;metabolic process;regulation of biological process;response to stimulus	nucleus	catalytic activity;DNA binding;protein binding	RBBP5		Deactivation of the beta-catenin transactivating complex; RUNX1 regulates genes involved in megakaryocyte differentiation and platelet function; PKMTs methylate histone lysines; Activation of anterior HOX genes in hindbrain development during early embryogenesis; Formation of the beta-catenin:TCF transactivating complex; Neddylation		19	0	230.9	246.9	252.2	195.8	273.4	196.6	203	162.4	158.9	174.5	1.98639e-05	1.89297e-05	2.15593e-05	2.57913e-05	2.00616e-05	1.79924e-05	1.70652e-05	1.61457e-05	1.83701e-05	1.69982e-05	0.853173	0.0405714	-0.229089672889146	1.39178
P01701	Immunoglobulin lambda variable 1-51 OS=Homo sapiens GN=IGLV1-51 PE=1 SV=2	0.002	4.303	7	cellular component movement;metabolic process;regulation of biological process;response to stimulus;transport	extracellular;membrane	catalytic activity	IGLV1-51		FCERI mediated Ca+2 mobilization; Scavenging of heme from plasma; Classical antibody-mediated complement activation; FCERI mediated MAPK activation; FCERI mediated NF-kB activation; CD22 mediated BCR regulation; Regulation of Complement cascade; Immunoregulatory interactions between a Lymphoid and a non-Lymphoid cell; Cell surface interactions at the vascular wall; FCGR activation; Regulation of …		26	0	520.9	705.4	933.1	339.2	648.5	451.3	957.4	552.6	691.3	802.3	4.48121e-05	5.40828e-05	7.9766e-05	4.46803e-05	4.75858e-05	4.13021e-05	8.0484e-05	5.4939e-05	7.99199e-05	7.81527e-05	1.71078	0.0406961	0.774654657253503	1.39045
P62273	40S ribosomal protein S29 OS=Homo sapiens GN=RPS29 PE=1 SV=2	0	14.804	34	cell organization and biogenesis;metabolic process;transport	cytosol;ribosome	metal ion binding;structural molecule activity	RPS29	Ribosome	Peptide chain elongation; Eukaryotic Translation Termination; Viral mRNA Translation; Formation of the ternary complex, and subsequently, the 43S complex; L13a-mediated translational silencing of Ceruloplasmin expression; Selenocysteine synthesis; Nonsense Mediated Decay (NMD) independent of the Exon Junction Complex (EJC); Nonsense Mediated Decay (NMD) enhanced by the Exon Junction Complex (EJC)…	Cytoplasmic Ribosomal Proteins	38	0	287.7	312.8	309.4	148.8	444.9	257.2	206.6	231.6	147.5	198.8	2.47503e-05	2.39823e-05	2.6449e-05	1.96003e-05	3.2646e-05	2.35384e-05	1.73679e-05	2.30255e-05	1.70522e-05	1.93653e-05	0.753769	0.0411963	-0.407805360068023	1.38514
Q03701	CCAAT/enhancer-binding protein zeta OS=Homo sapiens GN=CEBPZ PE=1 SV=3	0.012	2.326	1	metabolic process;regulation of biological process	nucleus	DNA binding;RNA binding	CEBPZ			Gastric cancer network 2	1	0	103.5	76.1	110.5	66.8	115.9	88.6	57.9	51.8	72.6	59.9	8.90393e-06	5.83456e-06	9.44608e-06	8.79908e-06	8.50455e-06	8.10849e-06	4.86737e-06	5.14991e-06	8.39315e-06	5.83491e-06	0.634828	0.041283	-0.655562254493455	1.38423
P00367	Glutamate dehydrogenase 1, mitochondrial OS=Homo sapiens GN=GLUD1 PE=1 SV=2	0	341.395	55	cell organization and biogenesis;metabolic process;regulation of biological process	cytoplasm;mitochondrion;organelle lumen	catalytic activity;nucleotide binding;protein binding	GLUD1	Arginine biosynthesis; Carbon metabolism; Proximal tubule bicarbonate reclamation; Alanine, aspartate and glutamate metabolism; Nitrogen metabolism; Metabolic pathways; D-Glutamine and D-glutamate metabolism	Transcriptional activation of mitochondrial biogenesis; Amino acid synthesis and interconversion (transamination)	Amino Acid metabolism; Urea cycle and metabolism of amino groups	15	29	12606.1	18934.4	10583.9	7818.5	21585.1	14853	10679.7	9210.4	7931.5	9100.8	0.00108448	0.00145169	0.000904764	0.00102987	0.00158388	0.00135932	0.00089779	0.00091569	0.000916946	0.000886517	0.742075	0.0415061	-0.430363625194776	1.38189
Q9H4A6	Golgi phosphoprotein 3 OS=Homo sapiens GN=GOLPH3 PE=1 SV=1	0	13.567	13	cell organization and biogenesis;cell proliferation;cellular component movement;metabolic process;regulation of biological process;transport	cytosol;endosome;Golgi;membrane;mitochondrion	protein binding	GOLPH3	Transcriptional misregulation in cancer			1	0	484.4	644.2	656.4	382.2	707.1	647.7	722	551	527.5	634.6	4.16721e-05	4.93906e-05	5.61123e-05	5.03444e-05	5.18858e-05	5.92762e-05	6.0695e-05	5.478e-05	6.09833e-05	6.18169e-05	1.19024	0.041572	0.251250505569583	1.3812
P82675	28S ribosomal protein S5, mitochondrial OS=Homo sapiens GN=MRPS5 PE=1 SV=2	0	29.604	11	cell organization and biogenesis;metabolic process	membrane;mitochondrion;ribosome	RNA binding;structural molecule activity	MRPS5	Ribosome	Mitochondrial translation initiation; Mitochondrial translation elongation; Mitochondrial translation termination		7	0	613	910.2	541.3	444.1	948.9	695.2	453.5	588.6	376.9	434.7	5.27353e-05	6.97847e-05	4.6273e-05	5.84981e-05	6.96287e-05	6.36233e-05	3.81235e-05	5.85181e-05	4.35727e-05	4.23445e-05	0.70354	0.0416014	-0.507296458619242	1.38089
Q99627	COP9 signalosome complex subunit 8 OS=Homo sapiens GN=COPS8 PE=1 SV=1	0	108.063	41	cell organization and biogenesis;metabolic process;regulation of biological process;response to stimulus	cytoplasm;cytosol;nucleus	protein binding	COPS8		Cargo recognition for clathrin-mediated endocytosis; DNA Damage Recognition in GG-NER; Formation of TC-NER Pre-Incision Complex; Neddylation		13	0	1488.6	1802.7	1430.5	786.1	1713.1	1341.4	1640.1	1796.6	1137.2	1477.4	0.000128062	0.000138212	0.000122286	0.000103547	0.000125704	0.000122762	0.000137875	0.000178617	0.00013147	0.000143915	1.13412	0.0417586	0.181568521793069	1.37925
Q9BQP9	BPI fold-containing family A member 3 OS=Homo sapiens GN=BPIFA3 PE=2 SV=3	0.012	2.295	3		extracellular		BPIFA3				0	0	162.3	259.5	158.1	58	161.9	134.6	118.9	100.4	47.9	52.3	1.39624e-05	1.98958e-05	1.35152e-05	7.63992e-06	1.18799e-05	1.23183e-05	9.99534e-06	9.98169e-06	5.53763e-06	5.09459e-06	0.600744	0.0417776	-0.735177381250621	1.37906
O95302	Peptidyl-prolyl cis-trans isomerase FKBP9 OS=Homo sapiens GN=FKBP9 PE=1 SV=2	0	29.845	12	metabolic process	cytoplasm;endoplasmic reticulum	catalytic activity;metal ion binding	FKBP9		Association of TriC/CCT with target proteins during biosynthesis		4	0	1751.5	1624.3	1625.3	980.1	1675.2	1638.9	2225.6	1329.1	1465.9	1666.4	0.000150679	0.000124534	0.000138939	0.000129101	0.000122923	0.000149989	0.000187095	0.000132138	0.00016947	0.000162325	1.23786	0.0419369	0.307845409295025	1.3774
Q8N428	Polypeptide N-acetylgalactosaminyltransferase 16 OS=Homo sapiens GN=GALNT16 PE=1 SV=2	0	13.333	8	metabolic process	Golgi;membrane	catalytic activity;metal ion binding	GALNT16; GALNTL1	Mucin type O-glycan biosynthesis; Metabolic pathways	O-linked glycosylation of mucins		6	0	519.2	1084.3	638.1	881.5	1698.6	1360.4	552.2	415.7	405	541.3	4.46659e-05	8.31329e-05	5.45479e-05	0.000116114	0.00012464	0.000124501	4.64208e-05	4.13286e-05	4.68213e-05	5.27285e-05	0.467974	0.0419924	-1.09550113915725	1.37683
P98160	Basement membrane-specific heparan sulfate proteoglycan core protein OS=Homo sapiens GN=HSPG2 PE=1 SV=4	0	373.675	19	cell differentiation;cell growth;cell organization and biogenesis;defense response;metabolic process;regulation of biological process;response to stimulus;transport	extracellular;membrane;organelle lumen	metal ion binding;protein binding	HSPG2	Hepatitis B; Proteoglycans in cancer; ECM-receptor interaction	Integrin cell surface interactions; Defective B4GALT7 causes EDS, progeroid type; Amyloid fiber formation; Retinoid metabolism and transport; Defective EXT2 causes exostoses 2; Non-integrin membrane-ECM interactions; Defective EXT1 causes exostoses 1, TRPS2 and CHDS; Signaling by GPCR; HS-GAG biosynthesis; A tetrasaccharide linker sequence is required for GAG synthesis; Laminin interactions; Degr…		32	0	9726.3	5701.6	7115	4664.1	8129.7	5641.7	10702.1	8275.8	9043.8	6199.6	0.000836737	0.00043714	0.000608225	0.000614368	0.000596544	0.000516317	0.000899673	0.000822773	0.00104554	0.000603908	1.42969	0.0420867	0.515702994074841	1.37586
Q07075	Glutamyl aminopeptidase OS=Homo sapiens GN=ENPEP PE=1 SV=3	0	23.007	6	cell communication;cell proliferation;cellular component movement;metabolic process	membrane	catalytic activity;metal ion binding	ENPEP	Renin-angiotensin system	Metabolism of Angiotensinogen to Angiotensins		4	0	904.6	1144.5	858.2	398.3	861.2	817.6	1056.5	781	799.5	1263.4	7.78212e-05	8.77484e-05	7.33632e-05	5.24652e-05	6.31934e-05	7.48251e-05	8.88148e-05	7.76464e-05	9.24287e-05	0.000123069	1.22306	0.0421383	0.290498186505439	1.37532
O15127	Secretory carrier-associated membrane protein 2 OS=Homo sapiens GN=SCAMP2 PE=1 SV=2	0	38.9	10	transport	endosome;Golgi;membrane	protein binding	SCAMP2			Serotonin Transporter Activity; Monoamine Transport	2	0	325	305.3	284.4	195.9	362.4	296	346.7	265	244.9	328.9	2.79592e-05	2.34072e-05	2.43119e-05	2.58045e-05	2.65923e-05	2.70893e-05	2.91454e-05	2.63461e-05	2.83124e-05	3.20384e-05	1.09659	0.0421764	0.133025156728286	1.37493
Q8N183	NADH dehydrogenase [ubiquinone] 1 alpha subcomplex assembly factor 2 OS=Homo sapiens GN=NDUFAF2 PE=1 SV=1	0	46.679	46	cell organization and biogenesis;metabolic process;regulation of biological process	membrane;mitochondrion	catalytic activity	NDUFAF2		Complex I biogenesis		5	0	2842.2	3837.9	1908	1213.1	3608.2	2990.5	1693.4	1771.6	1204.7	1834.8	0.00024451	0.00029425	0.000163105	0.000159793	0.000264764	0.000273685	0.000142356	0.000176131	0.000139273	0.000178729	0.625375	0.0421868	-0.677205786340389	1.37482
Q9Y6I9	Testis-expressed protein 264 OS=Homo sapiens GN=TEX264 PE=1 SV=1	0	18.452	17	transport	extracellular;organelle lumen	protein binding	TEX264		Platelet degranulation		4	0	396.3	394.2	430.4	235.2	443.5	329.1	371.4	258.8	241.6	302	3.4093e-05	3.02232e-05	3.67927e-05	3.09812e-05	3.25433e-05	3.01186e-05	3.12218e-05	2.57297e-05	2.79309e-05	2.94181e-05	0.902786	0.0432938	-0.147543584049068	1.36357
O15305	Phosphomannomutase 2 OS=Homo sapiens GN=PMM2 PE=1 SV=1	0	9.051	17	metabolic process;transport	cytoplasm;cytosol;nucleus	catalytic activity;protein binding	PMM2	Fructose and mannose metabolism; Amino sugar and nucleotide sugar metabolism; Metabolic pathways	Defective PMM2 causes PMM2-CDG (CDG-1a); Synthesis of GDP-mannose		13	0	909.9	998.9	928.1	533.5	1358	853.1	1142.1	955.1	753.5	971.2	7.82772e-05	7.65853e-05	7.93386e-05	7.02741e-05	9.96477e-05	7.8074e-05	9.60108e-05	9.49553e-05	8.71107e-05	9.46054e-05	1.2124	0.0434906	0.277869984033301	1.3616
Q99442	Translocation protein SEC62 OS=Homo sapiens GN=SEC62 PE=1 SV=1	0	27.975	12	cell organization and biogenesis;transport	cytosol;endoplasmic reticulum;membrane	receptor activity;transporter activity	SEC62	Protein export; Protein processing in endoplasmic reticulum	XBP1(S) activates chaperone genes		6	0	1877.6	2044.9	2248.2	1347.7	2023.7	1610.8	1761.1	1562.7	1087	1181.8	0.000161527	0.000156782	0.000192187	0.000177523	0.000148496	0.000147417	0.000148047	0.000155362	0.000125666	0.00011512	0.859899	0.0435401	-0.217760791630263	1.36111
P06737	Glycogen phosphorylase, liver form OS=Homo sapiens GN=PYGL PE=1 SV=4	0	110.326	28	cell death;metabolic process;transport	cytoplasm;cytosol;extracellular;organelle lumen	catalytic activity;nucleotide binding;protein binding	PYGL	Insulin signaling pathway; Glucagon signaling pathway; Starch and sucrose metabolism; Metabolic pathways; Insulin resistance	Neutrophil degranulation; Glycogen breakdown (glycogenolysis)	TNF alpha Signaling Pathway; Glycogen Metabolism	14	1	2961.8	2578.9	2488	1329.3	2120.7	2063.6	4059.9	1833.6	2276.1	3278.7	0.000254799	0.000197723	0.000212686	0.000175099	0.000155613	0.000188857	0.000341296	0.000182295	0.000263136	0.000319381	1.50685	0.0435582	0.591532971587729	1.36093
Q9UM47	Neurogenic locus notch homolog protein 3 OS=Homo sapiens GN=NOTCH3 PE=1 SV=2	0.009	2.644	0	cell differentiation;development;metabolic process;regulation of biological process;response to stimulus	cytoskeleton;cytosol;extracellular;membrane;nucleus	metal ion binding;protein binding;receptor activity	NOTCH3	Th1 and Th2 cell differentiation; Dorso-ventral axis formation; MicroRNAs in cancer; Breast cancer; Thyroid hormone signaling pathway; Notch signaling pathway; Endocrine resistance	Defective LFNG causes SCDO3; Pre-NOTCH Processing in Golgi; Notch-HLH transcription pathway; Pre-NOTCH Transcription and Translation; Signaling by NOTCH3; Pre-NOTCH Processing in the Endoplasmic Reticulum	Neural Crest Differentiation; Notch Signaling Pathway; Canonical and Non-canonical Notch signaling; Role of Osx and miRNAs in tooth development; Notch Signaling Pathway	27	0	47.5	39.7	31.1	19	35.7	26.9	52.2	29.1	43.4	39.4	4.08634e-06	3.04378e-06	2.65858e-06	2.50273e-06	2.61961e-06	2.46183e-06	4.3882e-06	2.8931e-06	5.01739e-06	3.83799e-06	1.55853	0.0436493	0.64018158337958	1.36002
Q8N111	Cell cycle exit and neuronal differentiation protein 1 OS=Homo sapiens GN=CEND1 PE=1 SV=1	0	32.842	26	cell differentiation;cellular component movement;regulation of biological process;response to stimulus	membrane;mitochondrion		CEND1				0	0	1098.6	1749.4	691.7	824.7	1321.8	2043.4	654.9	690.7	579	486	9.45107e-05	0.000134126	5.91299e-05	0.000108632	9.69914e-05	0.000187008	5.50543e-05	6.86688e-05	6.69371e-05	4.73417e-05	0.593276	0.0437198	-0.753223607418453	1.35932
Q8N128	Protein FAM177A1 OS=Homo sapiens GN=FAM177A1 PE=1 SV=1	0	15.585	21				FAM177A1				0	0	614.9	791.7	758.8	387.2	747.8	634.5	846.6	843.8	502.4	658.1	5.28988e-05	6.06993e-05	6.4866e-05	5.1003e-05	5.48723e-05	5.80682e-05	7.11695e-05	8.38899e-05	5.80815e-05	6.41061e-05	1.19776	0.0437387	0.26033943754106	1.35913
P84095	Rho-related GTP-binding protein RhoG OS=Homo sapiens GN=RHOG PE=1 SV=1	0	86.571	52	cell organization and biogenesis;cellular component movement;regulation of biological process;response to stimulus;transport	cytosol;membrane	catalytic activity;nucleotide binding;protein binding	RHOG	Salmonella infection; Bacterial invasion of epithelial cells; Shigellosis	G alpha (12/13) signalling events; Neutrophil degranulation; RHO GTPases activate KTN1; GPVI-mediated activation cascade; Sema4D induced cell migration and growth-cone collapse; Rho GTPase cycle	Brain-Derived Neurotrophic Factor (BDNF) signaling pathway	23	0	1975.4	1956.4	1337.2	1051.6	1708.4	1762.5	1593.5	1053.9	1025.6	922.5	0.00016994	0.000149996	0.00011431	0.00013852	0.000125359	0.0001613	0.000133958	0.000104778	0.000118568	8.98615e-05	0.774118	0.0440305	-0.369373796836923	1.35625
O94973	AP-2 complex subunit alpha-2 OS=Homo sapiens GN=AP2A2 PE=1 SV=2	0	195.512	42	cell organization and biogenesis;cellular component movement;metabolic process;regulation of biological process;response to stimulus;transport	cytosol;membrane	protein binding;transporter activity	AP2A2	Endocytosis; Huntington's disease; Endocrine and other factor-regulated calcium reabsorption; Synaptic vesicle cycle	Cargo recognition for clathrin-mediated endocytosis; Nef Mediated CD8 Down-regulation; Nef Mediated CD4 Down-regulation; Recycling pathway of L1; LDL clearance; EPH-ephrin mediated repulsion of cells; Neutrophil degranulation; Retrograde neurotrophin signalling; VLDLR internalisation and degradation; WNT5A-dependent internalization of FZD2, FZD5 and ROR2; MHC class II antigen presentation; WNT5A-…	Synaptic Vesicle Pathway	43	11	4636.3	5779.4	5260.9	3740	7109.5	5301	5213.3	3569.7	3144.2	4451.5	0.000398853	0.000443104	0.000449728	0.000492643	0.000521683	0.000485137	0.000438257	0.000354897	0.000363495	0.000433624	0.852658	0.0440535	-0.229961103034619	1.35602
O00154	Cytosolic acyl coenzyme A thioester hydrolase OS=Homo sapiens GN=ACOT7 PE=1 SV=3	0	164.5	42	metabolic process	cytoplasm;cytosol;mitochondrion	catalytic activity;protein binding	ACOT7	Fatty acid elongation; Biosynthesis of unsaturated fatty acids	Mitochondrial Fatty Acid Beta-Oxidation		6	0	3913.6	6603.4	3897.8	4951.3	5228.3	4185.3	3058	2999.2	2153.6	3167.7	0.00033668	0.00050628	0.000333203	0.000652199	0.000383644	0.00038303	0.000257071	0.000298178	0.000248974	0.000308568	0.724231	0.0440324	-0.465477951611469	1.35623
P60174	Triosephosphate isomerase OS=Homo sapiens GN=TPI1 PE=1 SV=3	0	540.42	78	development;metabolic process	cytosol;nucleus	catalytic activity;protein binding	TPI1	Carbon metabolism; Inositol phosphate metabolism; Fructose and mannose metabolism; Glycolysis / Gluconeogenesis; Biosynthesis of amino acids; Metabolic pathways	Gluconeogenesis; Glycolysis	Fatty Acid Beta Oxidation; Cori Cycle; Glycolysis and Gluconeogenesis	14	0	18213.6	19859.1	28035.5	17330.1	24115.7	15733.5	40251.1	30033.7	19780.8	19432.9	0.00156689	0.00152259	0.00239661	0.00228277	0.00176957	0.0014399	0.00338371	0.00298593	0.00228682	0.00189298	1.58034	0.0441782	0.66023929215848	1.35479
P14207	Folate receptor beta OS=Homo sapiens GN=FOLR2 PE=1 SV=4	0	26.522	29	cell communication;cellular component movement;defense response;metabolic process;regulation of biological process;response to stimulus;transport	cell surface;extracellular;membrane	transporter activity	FOLR2	Endocytosis; Antifolate resistance	Metabolism of folate and pterines; Post-translational modification: synthesis of GPI-anchored proteins	Folate Metabolism	10	0	1254.7	1535.9	1136.3	782.2	1173.8	1653.1	3090.3	1178.4	1630.9	1427.7	0.00010794	0.000117757	9.71365e-05	0.000103033	8.61315e-05	0.000151288	0.000259786	0.000117156	0.000188545	0.000139073	1.55289	0.044384	0.634958429130189	1.35277
O75306	NADH dehydrogenase [ubiquinone] iron-sulfur protein 2, mitochondrial OS=Homo sapiens GN=NDUFS2 PE=1 SV=2	0	109.368	29	cell organization and biogenesis;metabolic process;response to stimulus;transport	membrane;mitochondrion;organelle lumen	catalytic activity;metal ion binding;nucleotide binding;protein binding	NDUFS2	Huntington's disease; Parkinson's disease; Alzheimer's disease; Oxidative phosphorylation; Non-alcoholic fatty liver disease (NAFLD); Metabolic pathways	Complex I biogenesis	Electron Transport Chain; Oxidative phosphorylation	13	0	3133.7	3116.6	2424.5	1561.4	4088.1	2998.4	1994.5	2507.6	1402	1818.1	0.000269587	0.000238949	0.000207258	0.000205672	0.000299978	0.000274408	0.000167668	0.000249304	0.000162083	0.000177103	0.677968	0.0447718	-0.560711778019643	1.349
Q08AF3	Schlafen family member 5 OS=Homo sapiens GN=SLFN5 PE=1 SV=1	0.002	4.922	2	cell differentiation	nucleus	nucleotide binding	SLFN5				0	0	377.5	449.1	287.6	185.3	325	311.2	498.7	276.5	315.3	391.4	3.24757e-05	3.44323e-05	2.45855e-05	2.44082e-05	2.38479e-05	2.84804e-05	4.19233e-05	2.74894e-05	3.64513e-05	3.81266e-05	1.40538	0.0449073	0.490963329858705	1.34768
P83731	60S ribosomal protein L24 OS=Homo sapiens GN=RPL24 PE=1 SV=1	0	36.083	45	cell organization and biogenesis;cellular component movement;metabolic process;regulation of biological process;transport	cytoplasm;cytosol;membrane;ribosome	protein binding;RNA binding;structural molecule activity	RPL24	Ribosome	Peptide chain elongation; Eukaryotic Translation Termination; Viral mRNA Translation; L13a-mediated translational silencing of Ceruloplasmin expression; Nonsense Mediated Decay (NMD) independent of the Exon Junction Complex (EJC); Selenocysteine synthesis; Nonsense Mediated Decay (NMD) enhanced by the Exon Junction Complex (EJC); GTP hydrolysis and joining of the 60S ribosomal subunit; Major path…	Cytoplasmic Ribosomal Proteins	34	0	2164.6	2234.4	1758.2	1217.1	2868	1845.1	1500.7	1827.8	956.6	1257	0.000186217	0.000171311	0.0001503	0.00016032	0.000210449	0.00016886	0.000126157	0.000181718	0.000110591	0.000122445	0.730816	0.0449293	-0.452420145126041	1.34747
Q9P2R7	Succinate--CoA ligase [ADP-forming] subunit beta, mitochondrial OS=Homo sapiens GN=SUCLA2 PE=1 SV=3	0	107.503	34	metabolic process	mitochondrion;organelle lumen	catalytic activity;metal ion binding;nucleotide binding;protein binding	SUCLA2	Propanoate metabolism; Citrate cycle (TCA cycle); Carbon metabolism; Metabolic pathways	Citric acid cycle (TCA cycle)		8	0	8027.3	13414.6	5547	4529.1	9206	7049.1	4927.2	5772.1	3645.6	3855.1	0.000690575	0.00102849	0.000474185	0.000596585	0.000675521	0.000645119	0.000414206	0.000573857	0.000421461	0.000375529	0.632774	0.0452167	-0.660237708443658	1.3447
P04275	von Willebrand factor OS=Homo sapiens GN=VWF PE=1 SV=4	0	187.034	14	cell organization and biogenesis;coagulation;metabolic process;response to stimulus;transport	endoplasmic reticulum;extracellular;organelle lumen	protein binding	VWF	Focal adhesion; Complement and coagulation cascades; ECM-receptor interaction; PI3K-Akt signaling pathway; Platelet activation	Integrin cell surface interactions; Signaling by BRAF and RAF fusions; MAP2K and MAPK activation; Intrinsic Pathway of Fibrin Clot Formation; GRB2:SOS provides linkage to MAPK signaling for Integrins ; Platelet Adhesion to exposed collagen; Signaling by RAS mutants; Signaling by high-kinase activity BRAF mutants; GP1b-IX-V activation signalling; Signaling by moderate kinase activity BRAF mutants;…	Blood Clotting Cascade; Focal Adhesion; Focal Adhesion-PI3K-Akt-mTOR-signaling pathway; Complement and Coagulation Cascades	41	0	4211.2	5863.3	4203.6	2394.6	5367.5	4319.5	15620.3	3658	10152.7	4908.7	0.000362282	0.000449537	0.000359344	0.000315423	0.000393858	0.000395312	0.00131312	0.000363675	0.00117373	0.000478161	2.18464	0.0454703	1.12739640068771	1.34227
Q14392	Leucine-rich repeat-containing protein 32 OS=Homo sapiens GN=LRRC32 PE=1 SV=1	0	13.549	4	regulation of biological process	membrane	protein binding	LRRC32				0	0	219.7	176.6	134.2	115.8	169.7	163.8	244.6	140	183	204.7	1.89004e-05	1.35399e-05	1.14721e-05	1.52535e-05	1.24523e-05	1.49906e-05	2.05623e-05	1.39187e-05	2.11563e-05	1.994e-05	1.41962	0.0454913	0.505499725092881	1.34207
P19367	Hexokinase-1 OS=Homo sapiens GN=HK1 PE=1 SV=3	0	409.649	53	cellular homeostasis;metabolic process;regulation of biological process	cytosol;membrane;mitochondrion	catalytic activity;nucleotide binding;protein binding	HK1	Insulin signaling pathway; HIF-1 signaling pathway; Central carbon metabolism in cancer; Carbon metabolism; Galactose metabolism; Type II diabetes mellitus; Neomycin, kanamycin and gentamicin biosynthesis; Starch and sucrose metabolism; Fructose and mannose metabolism; Glycolysis / Gluconeogenesis; Carbohydrate digestion and absorption; Amino sugar and nucleotide sugar metabolism; Metabolic pathw…	Glycolysis; Defective HK1 causes hexokinase deficiency (HK deficiency)	Cori Cycle; Photodynamic therapy-induced HIF-1 survival signaling; Glycolysis and Gluconeogenesis; Glucuronidation	25	4	22242.1	28184.7	17994.2	13176.8	20790	20618.3	16789.9	18119.9	10455	11362.2	0.00191345	0.00216091	0.00153823	0.00173568	0.00152553	0.00188695	0.00141145	0.00180147	0.00120868	0.0011068	0.723267	0.0456203	-0.467399645059051	1.34084
Q8N584	Tetratricopeptide repeat protein 39C OS=Homo sapiens GN=TTC39C PE=2 SV=2	0	9.637	5			protein binding	TTC39C				0	0	179.8	169.2	138.3	89.3	219	158	251.4	231.6	118.1	163	1.54679e-05	1.29725e-05	1.18226e-05	1.17628e-05	1.60698e-05	1.44598e-05	2.1134e-05	2.30255e-05	1.36533e-05	1.5878e-05	1.34921	0.0458378	0.432112901470903	1.33878
Q96B54	Zinc finger protein 428 OS=Homo sapiens GN=ZNF428 PE=1 SV=2	0	8.847	22			metal ion binding	ZNF428				0	0	119.3	135	150.8	95.3	194.3	132.4	123.9	113.1	82.3	72.3	1.02632e-05	1.03504e-05	1.28911e-05	1.25532e-05	1.42574e-05	1.2117e-05	1.04157e-05	1.12443e-05	9.51455e-06	7.0428e-06	0.807868	0.0458485	-0.307809167124995	1.33868
Q9NX63	MICOS complex subunit MIC19 OS=Homo sapiens GN=CHCHD3 PE=1 SV=1	0	63.23	33	cell organization and biogenesis;metabolic process;regulation of biological process	cytoplasm;membrane;mitochondrion;nucleus	protein binding;structural molecule activity	CHCHD3		Cristae formation; Mitochondrial protein import; Metabolism of proteins		5	0	1917.2	2996	2410.7	1819	4037.6	2958.1	1778.6	2124.9	1494.7	1625.7	0.000164933	0.000229702	0.000206079	0.000239604	0.000296272	0.000270719	0.000149518	0.000211256	0.0001728	0.000158361	0.705639	0.0458669	-0.502998456230987	1.3385
Q9NRX3	NADH dehydrogenase [ubiquinone] 1 alpha subcomplex subunit 4-like 2 OS=Homo sapiens GN=NDUFA4L2 PE=3 SV=1	0	13.797	49	metabolic process;transport	membrane	catalytic activity;transporter activity	NDUFA4L2	Huntington's disease; Parkinson's disease; Alzheimer's disease; Oxidative phosphorylation; Non-alcoholic fatty liver disease (NAFLD); Metabolic pathways		Oxidative phosphorylation	7	0	951.9	1001.9	1774.5	522.3	1119.5	1357.4	2699.7	5026.8	1629	1217.5	8.18903e-05	7.68153e-05	0.000151693	6.87988e-05	8.2147e-05	0.000124227	0.000226951	0.00049976	0.000188326	0.000118598	2.5316	0.0458927	1.3400471981046	1.33826
Q2M3D2	Exocyst complex component 3-like protein 2 OS=Homo sapiens GN=EXOC3L2 PE=2 SV=1	0	11.158	11	transport		protein binding	EXOC3L2				0	0	42.1	63.6	44.1	44.4	66	74.2	147.6	51.9	67.1	75	3.62179e-06	4.87619e-06	3.76989e-06	5.84849e-06	4.84297e-06	6.79063e-06	1.2408e-05	5.15986e-06	7.75731e-06	7.30581e-06	1.54984	0.0460046	0.632117706755615	1.3372
Q9H2V7	Protein spinster homolog 1 OS=Homo sapiens GN=SPNS1 PE=1 SV=1	0	22.437	6	regulation of biological process;response to stimulus;transport	membrane;mitochondrion	protein binding;transporter activity	SPNS1				0	0	204.2	245.7	258.1	105	246.6	228.5	259.4	251.7	166.6	274.3	1.7567e-05	1.88377e-05	2.20637e-05	1.38309e-05	1.80951e-05	2.09119e-05	2.18065e-05	2.50238e-05	1.92603e-05	2.67198e-05	1.26799	0.0460027	0.342539001073986	1.33722
P63010	AP-2 complex subunit beta OS=Homo sapiens GN=AP2B1 PE=1 SV=1	0	204.239	32	cell organization and biogenesis;cellular component movement;metabolic process;regulation of biological process;response to stimulus;transport	cytosol;membrane	protein binding;transporter activity	AP2B1	Endocytosis; Huntington's disease; Endocrine and other factor-regulated calcium reabsorption; Synaptic vesicle cycle	Cargo recognition for clathrin-mediated endocytosis; Nef Mediated CD8 Down-regulation; Nef Mediated CD4 Down-regulation; Trafficking of GluR2-containing AMPA receptors; Recycling pathway of L1; LDL clearance; EPH-ephrin mediated repulsion of cells; Retrograde neurotrophin signalling; VLDLR internalisation and degradation; WNT5A-dependent internalization of FZD2, FZD5 and ROR2; MHC class II antige…	Synaptic Vesicle Pathway; EGF/EGFR Signaling Pathway	48	0	3036.9	3895.9	3574	2558.9	4995.9	3516	3687.4	2508.5	2025.2	2615.6	0.000261259	0.000298697	0.000305523	0.000337065	0.000366591	0.000321777	0.000309982	0.000249393	0.00023413	0.000254788	0.803731	0.0460934	-0.315215046818874	1.33636
P19801	Amiloride-sensitive amine oxidase [copper-containing] OS=Homo sapiens GN=AOC1 PE=1 SV=4	0	42.313	9	cell communication;metabolic process;response to stimulus;transport	extracellular;membrane;organelle lumen	catalytic activity;metal ion binding;protein binding;receptor activity	ABP1; AOC1	Histidine metabolism; Metabolic pathways; Tryptophan metabolism; Arginine and proline metabolism	Neutrophil degranulation; Phase I - Functionalization of compounds	Tryptophan metabolism	11	0	286.2	390.4	336.8	151	316.8	309.8	2492.1	1543.6	298.8	351	2.46213e-05	2.99318e-05	2.87913e-05	1.98901e-05	2.32462e-05	2.83523e-05	0.000209499	0.000153463	3.45437e-05	3.41912e-05	3.54907	0.0461079	1.82744297107847	1.33622
P34059	N-acetylgalactosamine-6-sulfatase OS=Homo sapiens GN=GALNS PE=1 SV=1	0	44.124	21	metabolic process;transport	extracellular;organelle lumen;vacuole	catalytic activity;metal ion binding	GALNS	Lysosome; Glycosaminoglycan degradation; Metabolic pathways	MPS IV - Morquio syndrome A; Neutrophil degranulation; Keratan sulfate degradation		16	1	1558.2	2026.1	1581.1	924.1	2474.9	2183	2490.8	3161.1	1712.4	1767.5	0.000134049	0.00015534	0.00013516	0.000121725	0.000181604	0.000199784	0.000209389	0.000314274	0.000197967	0.000172174	1.40226	0.0461699	0.487752114323281	1.33564
P63167	Dynein light chain 1, cytoplasmic OS=Homo sapiens GN=DYNLL1 PE=1 SV=1	0	56.72	58	cell communication;cell death;cell organization and biogenesis;cellular component movement;metabolic process;regulation of biological process;response to stimulus;transport	chromosome;cytoplasm;cytoskeleton;cytosol;membrane;mitochondrion;nucleus	catalytic activity;motor activity;protein binding	DYNLL1	Vasopressin-regulated water reabsorption	COPI-independent Golgi-to-ER retrograde traffic; Regulation of PLK1 Activity at G2/M Transition; Recruitment of NuMA to mitotic centrosomes; Loss of Nlp from mitotic centrosomes; Neutrophil degranulation; Separation of Sister Chromatids; COPI-mediated anterograde transport; HSP90 chaperone cycle for steroid hormone receptors (SHR); AURKA Activation by TPX2; Anchoring of the basal body to the plas…		55	5	2442.8	2187.6	2226.6	1287.6	2313.8	2061.9	2218.4	1359.6	1334.9	1333.6	0.00021015	0.000167722	0.000190341	0.000169606	0.000169783	0.000188701	0.00018649	0.00013517	0.000154325	0.000129907	0.807556	0.0462232	-0.308365691236903	1.33514
Q969Z0	FAST kinase domain-containing protein 4 OS=Homo sapiens GN=TBRG4 PE=1 SV=1	0	28.38	14	metabolic process;regulation of biological process	mitochondrion	catalytic activity;protein binding;RNA binding	TBRG4				0	0	777.8	1168.1	712.7	533	1170.2	1013.3	691	648.4	499.4	665.6	6.69128e-05	8.95578e-05	6.09251e-05	7.02082e-05	8.58673e-05	9.27352e-05	5.8089e-05	6.44634e-05	5.77347e-05	6.48367e-05	0.785212	0.046262	-0.348845227889899	1.33478
P34913	Bifunctional epoxide hydrolase 2 OS=Homo sapiens GN=EPHX2 PE=1 SV=2	0	93.575	28	cellular homeostasis;defense response;metabolic process;regulation of biological process;response to stimulus	cytoplasm;cytosol	catalytic activity;metal ion binding;protein binding	EPHX2	Peroxisome; Arachidonic acid metabolism; Metabolic pathways	Synthesis of epoxy (EET) and dihydroxyeicosatrienoic acids (DHET)	Arachidonate Epoxygenase / Epoxide Hydrolase; Metapathway biotransformation	10	0	3360.5	3499.5	1806.9	2036.8	2890	2337.7	1835.2	1707	1605.1	1860.7	0.000289098	0.000268305	0.000154463	0.000268293	0.000212063	0.000213942	0.000154276	0.000169709	0.000185563	0.000181252	0.727781	0.0464617	-0.458424141224479	1.3329
Q9NY33	Dipeptidyl peptidase 3 OS=Homo sapiens GN=DPP3 PE=1 SV=2	0	178.984	38	metabolic process	cytoplasm;cytosol;membrane	catalytic activity;metal ion binding;protein binding	DPP3				0	0	2814.9	3828.5	3563.6	1847.3	4520.7	2872.9	4671.7	5295	2425.5	3532.9	0.000242161	0.00029353	0.000304634	0.000243331	0.000331721	0.000262922	0.000392727	0.000526425	0.000280408	0.000344143	1.32423	0.0466385	0.405153297827208	1.33126
P45985	Dual specificity mitogen-activated protein kinase kinase 4 OS=Homo sapiens GN=MAP2K4 PE=1 SV=1	0	10.713	9	cell death;cell growth;metabolic process;regulation of biological process;response to stimulus	cytoplasm;cytosol;nucleus	catalytic activity;nucleotide binding;protein binding	MAP2K4	Chagas disease (American trypanosomiasis); TNF signaling pathway; Hepatitis B; Epstein-Barr virus infection; MAPK signaling pathway; ErbB signaling pathway; HTLV-I infection; Toll-like receptor signaling pathway; Fc epsilon RI signaling pathway; GnRH signaling pathway; Epithelial cell signaling in Helicobacter pylori infection; Influenza A	Uptake and function of anthrax toxins; MAP3K8 (TPL2)-dependent MAPK1/3 activation; FCERI mediated MAPK activation; Activated TLR4 signalling; Interleukin-1 family signaling; JNK (c-Jun kinases) phosphorylation and activation mediated by activated human TAK1; Oxidative Stress Induced Senescence	Regulation of toll-like receptor signaling pathway; MicroRNAs in cardiomyocyte hypertrophy; IL-1 signaling pathway; Signaling Pathways in Glioblastoma; TNF alpha Signaling Pathway; PDGF Pathway; Apoptosis; Structural Pathway of Interleukin 1 (IL-1); Cardiac Hypertrophic Response; Fas Ligand (FasL) pathway and Stress induction of Heat Shock Proteins (HSP) regulation; IL-6 signaling pathway; TGF-be…	70	0	462.9	525.3	318.5	184.7	622.2	413.8	576.4	573.5	331.6	497.6	3.98225e-05	4.02746e-05	2.72269e-05	2.43292e-05	4.5656e-05	3.78701e-05	4.84551e-05	5.70169e-05	3.83357e-05	4.84716e-05	1.24757	0.0466422	0.319117290967205	1.33122
P46109	Crk-like protein OS=Homo sapiens GN=CRKL PE=1 SV=1	0	112.675	49	metabolic process;regulation of biological process;response to stimulus	cytoplasm;cytosol;endosome	protein binding;RNA binding;signal transducer activity	CRKL	Insulin signaling pathway; MicroRNAs in cancer; Chronic myeloid leukemia; Neurotrophin signaling pathway; Rap1 signaling pathway; MAPK signaling pathway; ErbB signaling pathway; Pathways in cancer; Renal cell carcinoma; Focal adhesion; Regulation of actin cytoskeleton; Bacterial invasion of epithelial cells; Fc gamma R-mediated phagocytosis; Chemokine signaling pathway; Shigellosis	MET receptor recycling; Frs2-mediated activation; Regulation of signaling by CBL; MET activates RAP1 and RAC1; Downstream signal transduction	B Cell Receptor Signaling Pathway; IL-3 Signaling Pathway; Kit receptor signaling pathway; Signaling of Hepatocyte Growth Factor Receptor; MAPK Signaling Pathway; Chemokine signaling pathway; EGF/EGFR Signaling Pathway; IL-2 Signaling Pathway; Interferon type I signaling pathways; T-Cell antigen Receptor (TCR) Signaling Pathway	43	0	3096.4	2825	3236.6	1838.7	3437.8	2403.6	3877.1	3143.3	2162.8	2773.8	0.000266378	0.000216592	0.000276681	0.000242199	0.00025226	0.000219973	0.000325929	0.000312504	0.000250037	0.000270198	1.17847	0.0468212	0.236910334253278	1.32956
P08134	Rho-related GTP-binding protein RhoC OS=Homo sapiens GN=RHOC PE=1 SV=1	0	97.564	37	cell organization and biogenesis;cellular component movement;regulation of biological process;response to stimulus	cytosol;membrane;nucleus	catalytic activity;nucleotide binding;protein binding;signal transducer activity	RHOC		G alpha (12/13) signalling events; RHO GTPases Activate ROCKs; Sema4D induced cell migration and growth-cone collapse; Rho GTPase cycle; RHO GTPases Activate Formins; RHO GTPases activate CIT; RHO GTPases activate PKNs; RHO GTPases Activate Rhotekin and Rhophilins	Spinal Cord Injury; VEGFA-VEGFR2 Signaling Pathway	19	7	3542.7	4675.9	5444.5	2983.6	4121.7	3403.5	3724.6	2608.2	2052.7	2897.5	0.000304772	0.0003585	0.000465423	0.000393008	0.000302443	0.000311481	0.000313109	0.000259305	0.000237309	0.000282248	0.808311	0.0468961	-0.30701748507283	1.32886
A0A087WTJ2	GIMAP1-GIMAP5 readthrough OS=Homo sapiens GN=GIMAP1-GIMAP5 PE=1 SV=1	0	16.389	8		endoplasmic reticulum;membrane	nucleotide binding	GIMAP1-GIMAP5				0	0	56.4	90.5	63.8	48.5	68	60.5	131.3	56	74.6	72.4	4.852e-06	6.9386e-06	5.45394e-06	6.38855e-06	4.98972e-06	5.53684e-06	1.10378e-05	5.56747e-06	8.62437e-06	7.05255e-06	1.42637	0.0470451	0.512348296100369	1.32749
P49327	Fatty acid synthase OS=Homo sapiens GN=FASN PE=1 SV=3	0	561.579	35	cell differentiation;metabolic process;regulation of biological process;response to stimulus	cytoplasm;cytosol;Golgi;membrane;mitochondrion	catalytic activity;nucleotide binding;protein binding;RNA binding	FASN	Insulin signaling pathway; Fatty acid biosynthesis; AMPK signaling pathway; Metabolic pathways; Fatty acid metabolism	ChREBP activates metabolic gene expression; Fatty acyl-CoA biosynthesis; Vitamin B5 (pantothenate) metabolism; Activation of gene expression by SREBF (SREBP)	AMP-activated Protein Kinase (AMPK) Signaling; Sterol Regulatory Element-Binding Proteins (SREBP) signalling; SREBF and miR33 in cholesterol and lipid homeostasis; Liver X Receptor Pathway; Fatty Acid Biosynthesis; Angiopoietin Like Protein 8 Regulatory Pathway	23	0	27680.9	14302.7	20884	8563.5	27789	15206.3	11430	11322.9	7770	10777.9	0.00238134	0.00109658	0.00178527	0.00112801	0.00203911	0.00139165	0.000960864	0.00112571	0.000898275	0.00104988	0.632925	0.0470816	-0.659894577822598	1.32715
O95363	Phenylalanine--tRNA ligase, mitochondrial OS=Homo sapiens GN=FARS2 PE=1 SV=1	0	7.214	5	metabolic process	cytoplasm;mitochondrion;organelle lumen	catalytic activity;metal ion binding;nucleotide binding;protein binding;RNA binding	FARS2	Aminoacyl-tRNA biosynthesis	Mitochondrial tRNA aminoacylation		5	0	44.5	76.4	48.3	40.2	84.6	59.5	42.6	28.4	38.3	44.6	3.82826e-06	5.85756e-06	4.12892e-06	5.29525e-06	6.2078e-06	5.44532e-06	3.58117e-06	2.8235e-06	4.42779e-06	4.34452e-06	0.737921	0.0470863	-0.438460974330342	1.32711
A0A075B7D0	Immunoglobulin heavy variable 1/OR15-1 (non-functional) (Fragment) OS=Homo sapiens GN=IGHV1OR15-1 PE=1 SV=1	0.006	3.164	10	cell organization and biogenesis;defense response;metabolic process;regulation of biological process;response to stimulus		protein binding					0	0	252.9	406.2	290.3	140.9	269.7	224.2	400.6	187.3	390.1	465.4	2.17566e-05	3.11432e-05	2.48163e-05	1.85597e-05	1.97901e-05	2.05183e-05	3.36765e-05	1.86212e-05	4.50987e-05	4.5335e-05	1.8634	0.0472283	0.897941023909033	1.3258
Q96AG3	Solute carrier family 25 member 46 OS=Homo sapiens GN=SLC25A46 PE=1 SV=1	0	12.24	10	cell organization and biogenesis;transport	membrane;mitochondrion	protein binding	SLC25A46				0	0	541.6	641.6	357.6	481.9	458	443.6	265.5	399.6	233.7	228.7	4.65929e-05	4.91912e-05	3.05694e-05	6.34772e-05	3.36073e-05	4.05974e-05	2.23193e-05	3.97279e-05	2.70176e-05	2.22779e-05	0.565853	0.0473738	-0.821500245686377	1.32446
Q9HCU5	Prolactin regulatory element-binding protein OS=Homo sapiens GN=PREB PE=1 SV=2	0	34.159	19	cell organization and biogenesis;metabolic process;regulation of biological process;transport	endoplasmic reticulum;membrane;nucleus	DNA binding;enzyme regulator activity;protein binding	PREB	Protein processing in endoplasmic reticulum	XBP1(S) activates chaperone genes; Cargo concentration in the ER; COPII (Coat Protein 2) Mediated Vesicle Transport		13	0	865.4	791.7	806.8	463.2	891.2	686	735.9	602	487	585.3	7.44489e-05	6.06993e-05	6.89692e-05	6.1014e-05	6.53947e-05	6.27813e-05	6.18635e-05	5.98504e-05	5.63012e-05	5.70146e-05	0.911753	0.0478135	-0.133285116775517	1.32045
P0DJI9	Serum amyloid A-2 protein OS=Homo sapiens GN=SAA2 PE=1 SV=1	0.001	6.045	13	cellular component movement;defense response;response to stimulus	extracellular		SAA2			Selenium Micronutrient Network; Vitamin B12 Metabolism; Folate Metabolism	3	0	56	71.9	121	68	89.2	66.9	70.2	168.4	93.1	167.9	4.81758e-06	5.51255e-06	1.03437e-05	8.95714e-06	6.54534e-06	6.12255e-06	5.90137e-06	1.67422e-05	1.07631e-05	1.63553e-05	2.14072	0.0478032	1.09809498676643	1.32054
O15530	3-phosphoinositide-dependent protein kinase 1 OS=Homo sapiens GN=PDPK1 PE=1 SV=1	0	16.689	12	cell organization and biogenesis;cellular component movement;metabolic process;regulation of biological process;response to stimulus	cytoplasm;cytosol;membrane;nucleus	catalytic activity;enzyme regulator activity;nucleotide binding;protein binding	PDPK1	T cell receptor signaling pathway; Insulin signaling pathway; FoxO signaling pathway; PPAR signaling pathway; Neurotrophin signaling pathway; Non-small cell lung cancer; Endometrial cancer; Prostate cancer; Thyroid hormone signaling pathway; Toxoplasmosis; Apoptosis; Focal adhesion; Proteoglycans in cancer; Choline metabolism in cancer; AMPK signaling pathway; mTOR signaling pathway; Aldosterone-…	Downstream TCR signaling; Activation of AKT2; CTLA4 inhibitory signaling; G beta:gamma signalling through PI3Kgamma; Regulation of TP53 Degradation; Integrin alphaIIb beta3 signaling; FCERI mediated NF-kB activation; Constitutive Signaling by AKT1 E17K in Cancer; PIP3 activates AKT signaling; GPVI-mediated activation cascade; CD28 dependent PI3K/Akt signaling; VEGFR2 mediated vascular permeabilit…	MicroRNAs in cardiomyocyte hypertrophy; Integrin-mediated Cell Adhesion; Human Thyroid Stimulating Hormone (TSH) signaling pathway; Signaling Pathways in Glioblastoma; B Cell Receptor Signaling Pathway; Interleukin-11 Signaling Pathway; Brain-Derived Neurotrophic Factor (BDNF) signaling pathway; Cardiac Hypertrophic Response; Focal Adhesion; VEGFA-VEGFR2 Signaling Pathway; Angiopoietin Like Prote…	101	0	849	1275.4	936.5	677	1164.6	955.8	1321.6	1016.7	809.8	918.1	7.3038e-05	9.77845e-05	8.00566e-05	8.91763e-05	8.54564e-05	8.74729e-05	0.0001111	0.000101079	9.36195e-05	8.94329e-05	1.12589	0.0478445	0.171063202163487	1.32017
Q9H0R4	Haloacid dehalogenase-like hydrolase domain-containing protein 2 OS=Homo sapiens GN=HDHD2 PE=1 SV=1	0	56.481	57	metabolic process		catalytic activity;metal ion binding;protein binding	HDHD2				0	0	1687.9	1989.1	1370.5	834.3	1959.4	1532.1	1899.7	1773.3	1347.8	1469.5	0.000145207	0.000152504	0.000117157	0.000109896	0.000143777	0.000140215	0.000159699	0.0001763	0.000155817	0.000143145	1.111	0.0479865	0.15185835211845	1.31888
P33897	ATP-binding cassette sub-family D member 1 OS=Homo sapiens GN=ABCD1 PE=1 SV=2	0	10.477	3	cell organization and biogenesis;metabolic process;transport	cytoplasm;cytosol;membrane;mitochondrion	catalytic activity;nucleotide binding;protein binding;transporter activity	ABCD1	Peroxisome; ABC transporters	Defective ABCD1 causes adrenoleukodystrophy (ALD); ABC transporters in lipid homeostasis; Linoleic acid (LA) metabolism; Beta-oxidation of very long chain fatty acids; alpha-linolenic acid (ALA) metabolism		17	0	63.5	96.7	54.1	55.2	68.9	65.7	46.9	45.4	47.2	39.4	5.4628e-06	7.41395e-06	4.62473e-06	7.27109e-06	5.05577e-06	6.01273e-06	3.94265e-06	4.51363e-06	5.4567e-06	3.83799e-06	0.736897	0.0480551	-0.440464696522637	1.31826
O60343	TBC1 domain family member 4 OS=Homo sapiens GN=TBC1D4 PE=1 SV=2	0	66.047	12	cell organization and biogenesis;regulation of biological process;response to stimulus;transport	cytoplasm;cytosol;membrane	enzyme regulator activity;protein binding	TBC1D4	Thyroid hormone signaling pathway; Insulin resistance	Translocation of GLUT4 to the plasma membrane	Insulin Signaling	6	0	733	972.7	678	600.8	909.3	599.2	891.9	949	583.4	1041.9	6.30587e-05	7.45766e-05	5.79588e-05	7.9139e-05	6.67229e-05	5.48376e-05	7.49777e-05	9.43488e-05	6.74458e-05	0.000101492	1.3047	0.0481028	0.383721467204676	1.31783
P0DJI8	Serum amyloid A-1 protein OS=Homo sapiens GN=SAA1 PE=1 SV=1	0	12.561	16	cellular component movement;cellular homeostasis;defense response;metabolic process;regulation of biological process;response to stimulus;transport	extracellular;organelle lumen	protein binding	SAA1		Amyloid fiber formation; TRAF6 mediated NF-kB activation; G alpha (i) signalling events; Advanced glycosylation endproduct receptor signaling; TAK1 activates NFkB by phosphorylation and activation of IKKs complex; RIP-mediated NFkB activation via ZBP1; Formyl peptide receptors bind formyl peptides and many other ligands; Activated TLR4 signalling; Interleukin-1 family signaling; Scavenging by Cla…	Selenium Micronutrient Network; Vitamin B12 Metabolism; Folate Metabolism	49	0	122.4	104.1	124.6	64.3	119.3	106.5	96.3	224.7	108.4	185	1.05299e-05	7.98131e-06	1.06514e-05	8.46977e-06	8.75403e-06	9.74667e-06	8.09547e-06	2.23395e-05	1.25319e-05	1.8021e-05	1.65145	0.0481665	0.723731184264729	1.31725
P82932	28S ribosomal protein S6, mitochondrial OS=Homo sapiens GN=MRPS6 PE=1 SV=3	0	9.081	19	cell organization and biogenesis;metabolic process	membrane;mitochondrion;ribosome	protein binding;RNA binding;structural molecule activity	MRPS6	Ribosome	Mitochondrial translation initiation; Mitochondrial translation elongation; Mitochondrial translation termination		7	0	757.5	1081.8	589.3	363.2	1067.8	751.3	534.5	545.7	406.6	477.1	6.51664e-05	8.29412e-05	5.03763e-05	4.78417e-05	7.83534e-05	6.87575e-05	4.49328e-05	5.42531e-05	4.70063e-05	4.64747e-05	0.698016	0.0482319	-0.518668506493014	1.31667
O00442	RNA 3'-terminal phosphate cyclase OS=Homo sapiens GN=RTCA PE=1 SV=1	0	34.361	18	metabolic process	nucleus	catalytic activity;nucleotide binding;RNA binding	RTCA				0	0	627.9	767.3	610.2	360.4	968.7	772.4	922.3	861.2	526.7	744.9	5.40172e-05	5.88286e-05	5.21629e-05	4.74729e-05	7.10816e-05	7.06885e-05	7.75333e-05	8.56198e-05	6.08908e-05	7.25613e-05	1.33009	0.04827	0.411519706250361	1.31632
Q06265	Exosome complex component RRP45 OS=Homo sapiens GN=EXOSC9 PE=1 SV=3	0.008	2.807	2	metabolic process;regulation of biological process;response to stimulus	chromosome;cytoplasm;cytosol;nucleus	catalytic activity;protein binding;RNA binding	EXOSC9	RNA degradation	Major pathway of rRNA processing in the nucleolus and cytosol; mRNA decay by 3' to 5' exoribonuclease; ATF4 activates genes; Butyrate Response Factor 1 (BRF1) binds and destabilizes mRNA; Tristetraprolin (TTP, ZFP36) binds and destabilizes mRNA; KSRP (KHSRP) binds and destabilizes mRNA		15	0	79.7	79.4	91	43.8	101.3	73.7	106.6	82.8	61.2	77.7	6.85646e-06	6.08757e-06	7.77913e-06	5.76945e-06	7.43322e-06	6.74488e-06	8.96134e-06	8.23191e-06	7.07522e-06	7.56882e-06	1.1617	0.0484011	0.216243518295081	1.31514
P42566	Epidermal growth factor receptor substrate 15 OS=Homo sapiens GN=EPS15 PE=1 SV=2	0	72.359	23	cell organization and biogenesis;cell proliferation;metabolic process;regulation of biological process;response to stimulus;transport	cytoplasm;cytoskeleton;cytosol;endosome;membrane;nucleus	catalytic activity;DNA binding;metal ion binding;motor activity;protein binding	EPS15	Endocytosis	Cargo recognition for clathrin-mediated endocytosis; Negative regulation of MET activity; EGFR downregulation; InlB-mediated entry of Listeria monocytogenes into host cell	VEGFA-VEGFR2 Signaling Pathway; EGF/EGFR Signaling Pathway	17	0	974.7	1213.4	1009.3	897	1485.1	1282	1338.8	1373	1096.6	1166.3	8.38518e-05	9.30309e-05	8.62799e-05	0.000118155	0.000108974	0.000117326	0.000112546	0.000136503	0.000126776	0.00011361	1.19	0.0491492	0.250962607723137	1.30848
P46779	60S ribosomal protein L28 OS=Homo sapiens GN=RPL28 PE=1 SV=3	0	42.553	45	cell organization and biogenesis;metabolic process;regulation of biological process;transport	cytosol;membrane;ribosome	protein binding;RNA binding;structural molecule activity	RPL28	Ribosome	Peptide chain elongation; Eukaryotic Translation Termination; Viral mRNA Translation; L13a-mediated translational silencing of Ceruloplasmin expression; Nonsense Mediated Decay (NMD) independent of the Exon Junction Complex (EJC); Selenocysteine synthesis; Nonsense Mediated Decay (NMD) enhanced by the Exon Junction Complex (EJC); GTP hydrolysis and joining of the 60S ribosomal subunit; Major path…	Cytoplasmic Ribosomal Proteins	34	0	2979.9	3343	3004.8	1789.2	4578.9	3075.6	2656.3	2601.9	1740.6	2125.8	0.000256356	0.000256307	0.000256865	0.000235678	0.000335992	0.000281473	0.000223302	0.000258679	0.000201228	0.000207076	0.838583	0.0492862	-0.25397476637031	1.30727
P62424	60S ribosomal protein L7a OS=Homo sapiens GN=RPL7A PE=1 SV=2	0	131.937	47	cell organization and biogenesis;metabolic process;transport	cytoplasm;cytosol;membrane;nucleus;ribosome	protein binding;RNA binding;structural molecule activity	RPL7A	Ribosome	Peptide chain elongation; Eukaryotic Translation Termination; Viral mRNA Translation; L13a-mediated translational silencing of Ceruloplasmin expression; Nonsense Mediated Decay (NMD) independent of the Exon Junction Complex (EJC); Selenocysteine synthesis; Nonsense Mediated Decay (NMD) enhanced by the Exon Junction Complex (EJC); GTP hydrolysis and joining of the 60S ribosomal subunit; Major path…	Cytoplasmic Ribosomal Proteins	34	0	7435.9	7546.1	6765.5	5074.9	10705.7	7196.1	6139	6660.4	4100.9	4705.6	0.000639698	0.000578557	0.000578348	0.00066848	0.000785566	0.000658573	0.000516076	0.000662172	0.000474097	0.000458377	0.762686	0.0494019	-0.390838039194275	1.30626
P08962	CD63 antigen OS=Homo sapiens GN=CD63 PE=1 SV=2	0	8.902	3	cell differentiation;cellular component movement;regulation of biological process;response to stimulus;transport	cell surface;endosome;extracellular;membrane;organelle lumen;vacuole	protein binding	CD63	Lysosome; Proteoglycans in cancer	Platelet degranulation ; Neutrophil degranulation		9	0	446.1	423.7	611.8	223.9	665.6	462.7	402.3	313.3	259	198.8	3.83772e-05	3.24849e-05	5.22997e-05	2.94927e-05	4.88406e-05	4.23454e-05	3.38194e-05	3.1148e-05	2.99425e-05	1.93653e-05	0.756796	0.0494332	-0.402023570943638	1.30598
Q9H857	5'-nucleotidase domain-containing protein 2 OS=Homo sapiens GN=NT5DC2 PE=1 SV=1	0	132.234	34	metabolic process		catalytic activity;metal ion binding;receptor activity;signal transducer activity	NT5DC2				0	0	7055.3	6383.9	2427.4	2444.6	7158	5572.8	2888.6	3053.6	1855	3028.5	0.000606955	0.000489451	0.000207506	0.000322009	0.000525242	0.000510011	0.000242831	0.000303586	0.000214453	0.000295009	0.538128	0.0495422	-0.893977605787122	1.30502
Q12931	Heat shock protein 75 kDa, mitochondrial OS=Homo sapiens GN=TRAP1 PE=1 SV=3	0	195.684	39	metabolic process;regulation of biological process;response to stimulus	membrane;mitochondrion;organelle lumen	nucleotide binding;protein binding;RNA binding	TRAP1		Respiratory electron transport	TNF alpha Signaling Pathway; TGF-beta Signaling Pathway	6	0	6994.6	10767.9	8050.9	4530.7	11434.4	6914.8	6351.1	6816	3959.6	5098.9	0.000601734	0.000825571	0.000688231	0.000596796	0.000839037	0.000632829	0.000533906	0.000677641	0.000457762	0.000496688	0.780127	0.0499076	-0.358218665173054	1.30183
P06744	Glucose-6-phosphate isomerase OS=Homo sapiens GN=GPI PE=1 SV=4	0	412.523	59	metabolic process;regulation of biological process;response to stimulus;transport	cytoplasm;cytosol;extracellular;membrane;organelle lumen	catalytic activity;protein binding	GPI	Carbon metabolism; Starch and sucrose metabolism; Pentose phosphate pathway; Glycolysis / Gluconeogenesis; Amino sugar and nucleotide sugar metabolism; Metabolic pathways	Glycolysis; Neutrophil degranulation; Gluconeogenesis; TP53 Regulates Metabolic Genes	Cori Cycle; Glycolysis and Gluconeogenesis	21	0	17233.7	19708.9	18678.2	11050.2	22118.2	19220.7	28884	27107.4	16016.2	14781.6	0.00148259	0.00151107	0.0015967	0.00145556	0.001623	0.00175904	0.00242814	0.002695	0.0018516	0.00143989	1.37711	0.0499464	0.461639533604843	1.3015
O60936	Nucleolar protein 3 OS=Homo sapiens GN=NOL3 PE=1 SV=2	0	58.27	39	cell death;cell organization and biogenesis;cellular homeostasis;metabolic process;regulation of biological process;response to stimulus;transport	cytoplasm;cytosol;endoplasmic reticulum;membrane;mitochondrion;nucleus	enzyme regulator activity;metal ion binding;protein binding;RNA binding	NOL3				0	0	779.1	770.7	818	535.8	1102.8	804.4	1244.6	1536.2	761.1	714.2	6.70246e-05	5.90893e-05	6.99267e-05	7.0577e-05	8.09216e-05	7.36171e-05	0.000104627	0.000152728	8.79894e-05	6.95708e-05	1.3709	0.0503508	0.455125666019649	1.29799
P55263	Adenosine kinase OS=Homo sapiens GN=ADK PE=1 SV=2	0	41.365	27	metabolic process	cytoplasm;cytosol;nucleus	catalytic activity;metal ion binding;nucleotide binding;RNA binding	ADK	Purine metabolism; Metabolic pathways	Purine salvage		6	0	1600.9	1925.7	1910.2	1069.1	2453	1741.8	1671.1	1241.2	999.2	1515.5	0.000137723	0.000147643	0.000163293	0.000140825	0.000179997	0.000159406	0.000140481	0.000123399	0.000115516	0.000147626	0.859409	0.0503836	-0.21858394459043	1.29771
Q15031	Probable leucine--tRNA ligase, mitochondrial OS=Homo sapiens GN=LARS2 PE=1 SV=2	0	23.073	8	cell organization and biogenesis;metabolic process;regulation of biological process	mitochondrion;organelle lumen	catalytic activity;nucleotide binding	LARS2	Aminoacyl-tRNA biosynthesis	Mitochondrial tRNA aminoacylation	Amino Acid metabolism	6	0	545.3	1106.8	602.3	314.4	731.1	488.5	425.6	368	278.4	370.2	4.69112e-05	8.4858e-05	5.14876e-05	4.14136e-05	5.36469e-05	4.47065e-05	3.57781e-05	3.65863e-05	3.21853e-05	3.60615e-05	0.730086	0.0503644	-0.453861110047245	1.29788
Q8N4Q1	Mitochondrial intermembrane space import and assembly protein 40 OS=Homo sapiens GN=CHCHD4 PE=1 SV=1	0	10.972	29	metabolic process;transport	mitochondrion	catalytic activity;protein binding	CHCHD4		Mitochondrial protein import; Metabolism of proteins		2	0	126.7	200.4	113.4	82.9	211.9	204.6	98.3	114.8	83.5	66	1.08998e-05	1.53646e-05	9.69399e-06	1.09198e-05	1.55489e-05	1.87246e-05	8.2636e-06	1.14133e-05	9.65328e-06	6.42912e-06	0.681654	0.0504052	-0.552887523564392	1.29752
Q99447	Ethanolamine-phosphate cytidylyltransferase OS=Homo sapiens GN=PCYT2 PE=1 SV=1	0	20.188	15	metabolic process	membrane	catalytic activity	PCYT2	Glycerophospholipid metabolism; Metabolic pathways	Synthesis of PE	Kennedy pathway; One carbon metabolism and related pathways	9	0	839.8	1180	866.3	613	823.6	1322.8	746.7	514.6	517.4	600.7	7.22466e-05	9.04702e-05	7.40556e-05	8.0746e-05	6.04344e-05	0.00012106	6.27714e-05	5.11611e-05	5.98157e-05	5.85147e-05	0.7644	0.0504721	-0.38760015535953	1.29695
P50213	Isocitrate dehydrogenase [NAD] subunit alpha, mitochondrial OS=Homo sapiens GN=IDH3A PE=1 SV=1	0	145.992	47	metabolic process	mitochondrion;nucleus;organelle lumen	catalytic activity;metal ion binding;nucleotide binding	IDH3A	Citrate cycle (TCA cycle); Carbon metabolism; Biosynthesis of amino acids; 2-Oxocarboxylic acid metabolism; Metabolic pathways	Citric acid cycle (TCA cycle)	TCA Cycle and Deficiency of Pyruvate Dehydrogenase complex (PDHc); TCA Cycle	11	0	6933.3	11417.4	5401.4	4014.1	8315.2	6796.6	5201.8	4945.8	3735.5	4442.7	0.00059646	0.000875368	0.000461738	0.000528748	0.000610155	0.000622011	0.00043729	0.000491707	0.000431854	0.000432767	0.721073	0.0504817	-0.471783642711639	1.29687
Q8TCU4	Alstrom syndrome protein 1 OS=Homo sapiens GN=ALMS1 PE=1 SV=3	0.031	1.512	0	regulation of biological process;transport	cytoplasm;cytoskeleton;cytosol	protein binding	ALMS1		Regulation of PLK1 Activity at G2/M Transition; AURKA Activation by TPX2; Anchoring of the basal body to the plasma membrane; Recruitment of NuMA to mitotic centrosomes; Loss of Nlp from mitotic centrosomes; Recruitment of mitotic centrosome proteins and complexes		16	0	233.7	249	61.9	133.2	286.3	204.1	101.1	103.1	104.2	93.5	2.01048e-05	1.90907e-05	5.29152e-06	1.75455e-05	2.10082e-05	1.86788e-05	8.49898e-06	1.02501e-05	1.20464e-05	9.10792e-06	0.51253	0.0509151	-0.964291624255399	1.29315
Q7LBC6	Lysine-specific demethylase 3B OS=Homo sapiens GN=KDM3B PE=1 SV=2	0	11.402	2	cell organization and biogenesis;metabolic process;regulation of biological process;response to stimulus	chromosome;nucleus	antioxidant activity;catalytic activity;DNA binding;metal ion binding	KDM3B		HDMs demethylate histones		3	0	199.9	211.2	239.9	165.3	258.7	214.6	218.1	138.7	150	140.7	1.71971e-05	1.61926e-05	2.05078e-05	2.17738e-05	1.8983e-05	1.96398e-05	1.83346e-05	1.37894e-05	1.73412e-05	1.37057e-05	0.806019	0.0510316	-0.311113693066156	1.29216
P29966	Myristoylated alanine-rich C-kinase substrate OS=Homo sapiens GN=MARCKS PE=1 SV=4	0	56.153	30	cell organization and biogenesis;regulation of biological process	cytoplasm;cytoskeleton;membrane;nucleus	protein binding	MARCKS	MicroRNAs in cancer; Fc gamma R-mediated phagocytosis	Acetylcholine regulates insulin secretion	Brain-Derived Neurotrophic Factor (BDNF) signaling pathway	7	2	999	878.7	1556.6	523.8	1084.3	1238.3	1314.3	1449.5	1129.6	1184.8	8.59423e-05	6.73696e-05	0.000133066	6.89964e-05	7.95641e-05	0.000113327	0.000110487	0.000144108	0.000130591	0.000115412	1.48637	0.051025	0.571791263432122	1.29222
P13747	HLA class I histocompatibility antigen, alpha chain E OS=Homo sapiens GN=HLA-E PE=1 SV=3	0	63.666	20	defense response;regulation of biological process;response to stimulus	cell surface;membrane	protein binding	HLA-E	Viral carcinogenesis; Endocytosis; Allograft rejection; Epstein-Barr virus infection; Type I diabetes mellitus; Cell adhesion molecules (CAMs); Natural killer cell mediated cytotoxicity; HTLV-I infection; Phagosome; Autoimmune thyroid disease; Herpes simplex infection; Viral myocarditis; Graft-versus-host disease; Antigen processing and presentation	DAP12 signaling; Interferon alpha/beta signaling; Endosomal/Vacuolar pathway; Immunoregulatory interactions between a Lymphoid and a non-Lymphoid cell; Interferon gamma signaling; Antigen Presentation: Folding, assembly and peptide loading of class I MHC; ER-Phagosome pathway	Proteasome Degradation; Allograft Rejection	31	0	204.2	203	168.1	173.5	198.9	184.2	314.9	160.4	222.5	231	1.7567e-05	1.55639e-05	1.437e-05	2.28539e-05	1.45949e-05	1.68576e-05	2.64721e-05	1.59468e-05	2.57228e-05	2.25019e-05	1.48743	0.0510398	0.572819874764318	1.29209
Q687X5	Metalloreductase STEAP4 OS=Homo sapiens GN=STEAP4 PE=1 SV=1	0	47.577	18	cell differentiation;metabolic process;transport	endosome;Golgi;membrane	catalytic activity;metal ion binding	STEAP4			Copper homeostasis	1	0	610	858.5	704.3	519.3	722	592.3	1183	543.6	619.7	1173.7	5.24773e-05	6.58209e-05	6.0207e-05	6.84036e-05	5.29791e-05	5.42061e-05	9.9449e-05	5.40443e-05	7.16424e-05	0.000114331	1.49538	0.0511584	0.580514660226437	1.29108
Q7L311	Armadillo repeat-containing X-linked protein 2 OS=Homo sapiens GN=ARMCX2 PE=2 SV=1	0	18.269	7		membrane;mitochondrion	protein binding	ARMCX2				0	0	464.7	826.3	499.9	426.8	946	596	485.2	258.5	377.7	461.4	3.99774e-05	6.33521e-05	4.27339e-05	5.62192e-05	6.94159e-05	5.45447e-05	4.07884e-05	2.56999e-05	4.36652e-05	4.49454e-05	0.762465	0.0511771	-0.391257890238221	1.29092
Q9Y247	Protein FAM50B OS=Homo sapiens GN=FAM50B PE=1 SV=1	0.001	6.3	6		nucleus	protein binding	FAM50B				0	0	306.8	312.6	395.5	258.8	459.2	302.6	294.5	214.7	240.3	233	2.63935e-05	2.39669e-05	3.38093e-05	3.40898e-05	3.36953e-05	2.76933e-05	2.47572e-05	2.13453e-05	2.77806e-05	2.26967e-05	0.773008	0.0513499	-0.371445262326561	1.28946
Q969Y2	tRNA modification GTPase GTPBP3, mitochondrial OS=Homo sapiens GN=GTPBP3 PE=1 SV=2	0	8.477	4	metabolic process;regulation of biological process;response to stimulus	mitochondrion;nucleus	catalytic activity;nucleotide binding;protein binding	GTPBP3		tRNA modification in the mitochondrion		3	0	273.4	374.7	195.2	131.6	260.3	236.7	177.5	176.5	120.6	168.5	2.35201e-05	2.87281e-05	1.66867e-05	1.73347e-05	1.91004e-05	2.16623e-05	1.49216e-05	1.75475e-05	1.39423e-05	1.64137e-05	0.768725	0.0514515	-0.379460628438926	1.2886
Q9Y678	Coatomer subunit gamma-1 OS=Homo sapiens GN=COPG1 PE=1 SV=1	0	174.723	30	cellular component movement;transport	cytoplasm;cytosol;Golgi;membrane	protein binding;structural molecule activity	COPG1		COPI-dependent Golgi-to-ER retrograde traffic; COPI-mediated anterograde transport		11	3	4966	4853.2	3717.8	2511.6	5946.7	4559.3	6123.1	5009	3365.7	4587.8	0.000427217	0.000372093	0.000317816	0.000330835	0.000436359	0.000417258	0.000514739	0.000497991	0.000389102	0.000446902	1.19705	0.0515476	0.259482753643451	1.28779
P49908	Selenoprotein P OS=Homo sapiens GN=SELENOP PE=1 SV=3	0	8.069	6	metabolic process;reproduction;response to stimulus;transport	extracellular;organelle lumen		SEPP1; SELENOP		Platelet degranulation	Selenium Micronutrient Network; Integrin-mediated Cell Adhesion; Selenium Metabolism and Selenoproteins; Focal Adhesion; ESC Pluripotency Pathways	9	0	355.4	320.4	271.6	195.4	356	301.9	517.3	211.8	386.1	380.8	3.05745e-05	2.4565e-05	2.32177e-05	2.57386e-05	2.61227e-05	2.76293e-05	4.34869e-05	2.1057e-05	4.46363e-05	3.70941e-05	1.55378	0.0515679	0.63578055618583	1.28762
Q2TAY7	WD40 repeat-containing protein SMU1 OS=Homo sapiens GN=SMU1 PE=1 SV=2	0	23.4	8	cell organization and biogenesis;metabolic process;regulation of biological process	cytoplasm;nucleus;spliceosomal complex	protein binding	SMU1				0	0	408.9	420.1	448.6	229.9	442.5	410	552.7	371.5	311.4	417.9	3.5177e-05	3.22089e-05	3.83485e-05	3.0283e-05	3.24699e-05	3.75224e-05	4.64628e-05	3.69342e-05	3.60004e-05	4.0708e-05	1.14776	0.0516211	0.198818245711904	1.28717
Q15120	[Pyruvate dehydrogenase (acetyl-transferring)] kinase isozyme 3, mitochondrial OS=Homo sapiens GN=PDK3 PE=1 SV=1	0	21.458	10	cellular homeostasis;metabolic process;regulation of biological process;response to stimulus	mitochondrion;organelle lumen	catalytic activity;nucleotide binding;protein binding	PDK3		Regulation of pyruvate dehydrogenase (PDH) complex; Signaling by Retinoic Acid		8	0	594.4	739.8	475.8	347.6	804	515.4	675.3	697	589.3	527.1	5.11352e-05	5.67202e-05	4.06737e-05	4.57868e-05	5.89962e-05	4.71684e-05	5.67692e-05	6.92952e-05	6.81279e-05	5.13453e-05	1.27052	0.0517291	0.345423481286195	1.28627
P01137	Transforming growth factor beta-1 OS=Homo sapiens GN=TGFB1 PE=1 SV=2	0.003	3.652	5	cell death;cell differentiation;cell growth;cell organization and biogenesis;cell proliferation;cellular component movement;cellular homeostasis;defense response;metabolic process;regulation of biological process;response to stimulus;transport	cell surface;cytoplasm;extracellular;membrane;nucleus;organelle lumen	enzyme regulator activity;protein binding	TGFB1	Chagas disease (American trypanosomiasis); Endocytosis; TGF-beta signaling pathway; Inflammatory bowel disease (IBD); Amoebiasis; Osteoclast differentiation; Hepatitis B; Pancreatic cancer; FoxO signaling pathway; Dilated cardiomyopathy; Chronic myeloid leukemia; Cytokine-cytokine receptor interaction; Hippo signaling pathway; Leishmaniasis; MAPK signaling pathway; Colorectal cancer; Pathways in …	SMAD2/3 Phosphorylation Motif Mutants in Cancer; TGFBR2 Kinase Domain Mutants in Cancer; TGFBR1 LBD Mutants in Cancer; UCH proteinases; Transcriptional regulation of white adipocyte differentiation; Downregulation of TGF-beta receptor signaling; RUNX3 regulates p14-ARF; Molecules associated with elastic fibres; Syndecan interactions; Platelet degranulation ; ECM proteoglycans; TGFBR2 MSI Frameshi…	MicroRNAs in cardiomyocyte hypertrophy; TFs Regulate miRNAs related to cardiac hypertrophy; Cell Cycle; Interleukin-11 Signaling Pathway; Corticotropin-releasing hormone signaling pathway; Adipogenesis; Cardiac Hypertrophic Response; Differentiation Pathway; IL-3 Signaling Pathway; Extracellular vesicle-mediated signaling in recipient cells; TGF-beta Signaling Pathway; MAPK Signaling Pathway; End…	98	0	228.7	185.6	192.8	96.1	254.8	174.7	334	544.9	207.2	183.8	1.96747e-05	1.42299e-05	1.64815e-05	1.26586e-05	1.86968e-05	1.59882e-05	2.80778e-05	5.41735e-05	2.3954e-05	1.79041e-05	1.60247	0.0519718	0.680299101263476	1.28423
P21397	Amine oxidase [flavin-containing] A OS=Homo sapiens GN=MAOA PE=1 SV=1	0	103.711	34	metabolic process	membrane;mitochondrion	catalytic activity	MAOA	Dopaminergic synapse; Serotonergic synapse; Tyrosine metabolism; Glycine, serine and threonine metabolism; Amphetamine addiction; Histidine metabolism; Drug metabolism - cytochrome P450; Phenylalanine metabolism; Cocaine addiction; Alcoholism; Metabolic pathways; Tryptophan metabolism; Arginine and proline metabolism	Enzymatic degradation of dopamine by COMT; Enzymatic degradation of Dopamine by monoamine oxidase; Defective MAOA causes Brunner syndrome (BRUNS); Norepinephrine Neurotransmitter Release Cycle; Interleukin-4 and 13 signaling; Metabolism of serotonin; Biogenic amines are oxidatively deaminated to aldehydes by MAOA and MAOB	Serotonin Transporter Activity; Dopamine metabolism; Melatonin metabolism and effects; Amino Acid metabolism; Oxidative Stress; Biogenic Amine Synthesis; Sudden Infant Death Syndrome (SIDS) Susceptibility Pathways	43	0	4775.1	5280.5	2535.1	2359.1	4340.6	3741	2675.5	2458	2359.7	2603.7	0.000410794	0.000404854	0.000216713	0.000310747	0.000318506	0.000342369	0.000224916	0.000244372	0.000272801	0.000253629	0.753548	0.0520241	-0.408228023682155	1.2838
Q8TC12	Retinol dehydrogenase 11 OS=Homo sapiens GN=RDH11 PE=1 SV=2	0	72.551	32	metabolic process	endoplasmic reticulum;membrane	catalytic activity	RDH11	Retinol metabolism; Metabolic pathways	Signaling by GPCR; The canonical retinoid cycle in rods (twilight vision); RA biosynthesis pathway; Retinoid metabolism and transport		13	0	1625.2	1802.1	1456.4	1029	1558.3	1331.4	1215.2	1043.7	1109.2	1199.6	0.000139813	0.000138166	0.0001245	0.000135543	0.000114345	0.000121847	0.000102156	0.000103764	0.000128233	0.000116854	0.84839	0.0520753	-0.237200015307393	1.28337
Q9NZ09	Ubiquitin-associated protein 1 OS=Homo sapiens GN=UBAP1 PE=1 SV=1	0.001	6.792	4	metabolic process;transport	cytoplasm;cytosol;endosome;Golgi;membrane	protein binding	UBAP1		Budding and maturation of HIV virion; Endosomal Sorting Complex Required For Transport (ESCRT); Membrane binding and targetting of GAG proteins		12	0	54.1	74	66.2	58.5	73.8	47	78.3	61.5	69.4	84.9	4.65413e-06	5.67355e-06	5.6591e-06	7.70578e-06	5.41532e-06	4.30135e-06	6.5823e-06	6.11428e-06	8.02321e-06	8.27018e-06	1.31885	0.0521707	0.399281031656281	1.28257
O43837	Isocitrate dehydrogenase [NAD] subunit beta, mitochondrial OS=Homo sapiens GN=IDH3B PE=1 SV=2	0	130.174	51	metabolic process	mitochondrion;nucleus;organelle lumen	catalytic activity;metal ion binding;nucleotide binding	IDH3B	Citrate cycle (TCA cycle); Carbon metabolism; Biosynthesis of amino acids; 2-Oxocarboxylic acid metabolism; Metabolic pathways	Citric acid cycle (TCA cycle)	TCA Cycle	10	1	3275.7	5445.2	2496.6	2031.5	3775.3	3086.8	2288.5	2431.2	1760.1	2029	0.000281803	0.000417481	0.000213422	0.000267595	0.000277025	0.000282498	0.000192383	0.000241708	0.000203482	0.000197647	0.717803	0.0523867	-0.478339730230987	1.28078
Q9NWV4	UPF0587 protein C1orf123 OS=Homo sapiens GN=C1orf123 PE=1 SV=1	0	10.662	21				C1orf123				0	0	1052.3	994.8	967.4	543.1	1418	1084.6	1308.1	985.7	975.6	983.1	9.05276e-05	7.6271e-05	8.26981e-05	7.15386e-05	0.00010405	9.92604e-05	0.000109966	9.79975e-05	0.000112787	9.57646e-05	1.20053	0.0527077	0.263674488474348	1.27813
Q92538	Golgi-specific brefeldin A-resistance guanine nucleotide exchange factor 1 OS=Homo sapiens GN=GBF1 PE=1 SV=2	0	87.845	9	cell organization and biogenesis;cellular component movement;metabolic process;regulation of biological process;response to stimulus;transport	cytoplasm;cytosol;Golgi;membrane;mitochondrion;organelle lumen	protein binding	GBF1	Endocytosis	Clathrin derived vesicle budding; COPI-dependent Golgi-to-ER retrograde traffic; VxPx cargo-targeting to cilium; COPI-mediated anterograde transport		18	0	2377.9	2354.2	2163	1119.2	2504.6	1970.2	2602.2	2680	1732	1919.3	0.000204567	0.000180496	0.000184904	0.000147424	0.000183783	0.000180309	0.000218754	0.000266443	0.000200233	0.000186961	1.15018	0.0527354	0.201863888331774	1.2779
Q16134	Electron transfer flavoprotein-ubiquinone oxidoreductase, mitochondrial OS=Homo sapiens GN=ETFDH PE=1 SV=2	0	137.693	29	metabolic process;response to stimulus;transport	membrane;mitochondrion;organelle lumen	catalytic activity;metal ion binding;nucleotide binding	ETFDH		Respiratory electron transport		4	0	3291.9	4408.3	3484.6	2705.7	6025.7	3110.8	2540.8	3096.2	2209.1	2487.7	0.000283197	0.000337983	0.000297881	0.000356402	0.000442156	0.000284694	0.000213593	0.000307822	0.00025539	0.000242329	0.782745	0.0528117	-0.353385778051164	1.27727
P04179	Superoxide dismutase [Mn], mitochondrial OS=Homo sapiens GN=SOD2 PE=1 SV=3	0	127.092	54								0	0	5306	9766.7	3551.4	3988.7	5465	6368.5	3750.2	3110.4	2978.3	3331.6	0.000456466	0.000748809	0.000303591	0.000525402	0.000401012	0.000582832	0.000315261	0.000309233	0.000344316	0.000324534	0.65161	0.0529173	-0.617920023178663	1.2764
O43676	NADH dehydrogenase [ubiquinone] 1 beta subcomplex subunit 3 OS=Homo sapiens GN=NDUFB3 PE=1 SV=3	0	33.934	30	cell organization and biogenesis;metabolic process;transport	membrane;mitochondrion	catalytic activity;transporter activity	NDUFB3	Huntington's disease; Parkinson's disease; Alzheimer's disease; Oxidative phosphorylation; Non-alcoholic fatty liver disease (NAFLD); Metabolic pathways	Complex I biogenesis	Electron Transport Chain	12	0	2452.5	2154.6	1521.5	1553.7	3046.5	2042.1	1431.1	1830.7	962.4	1421.5	0.000210984	0.000165192	0.000130065	0.000204658	0.000223547	0.000186889	0.000120306	0.000182007	0.000111261	0.00013847	0.660905	0.052919	-0.597484483380375	1.27639
Q16626	Male-enhanced antigen 1 OS=Homo sapiens GN=MEA1 PE=1 SV=2	0.002	4.765	7	cell differentiation;development	cytoplasm	protein binding	MEA1				0	0	152.3	197.1	274.6	77.6	235.8	175.4	278.1	300	136	245.2	1.31021e-05	1.51116e-05	2.34742e-05	1.02217e-05	1.73026e-05	1.60523e-05	2.33785e-05	2.98258e-05	1.57227e-05	2.38851e-05	1.51662	0.0530788	0.600858112167685	1.27508
Q63HQ2	Pikachurin OS=Homo sapiens GN=EGFLAM PE=1 SV=2	0	17.757	6	cell organization and biogenesis;metabolic process;regulation of biological process	extracellular	metal ion binding;protein binding	EGFLAM				0	0	508.1	878.7	291.4	233	331.5	328.1	450.4	1108.6	672.1	580.6	4.3711e-05	6.73696e-05	2.49103e-05	3.06914e-05	2.43249e-05	3.00271e-05	3.78629e-05	0.000110216	7.77002e-05	5.65567e-05	2.21114	0.053073	1.14479044774842	1.27513
Q9UHY1	Nuclear receptor-binding protein OS=Homo sapiens GN=NRBP1 PE=1 SV=1	0	30.43	11	metabolic process;regulation of biological process;response to stimulus;transport	cytoplasm;cytosol;membrane	catalytic activity;nucleotide binding;protein binding	NRBP1		Nuclear Receptor transcription pathway		4	0	580.1	890.8	731.4	423.2	674.8	631.5	880.5	660.9	516.8	718.1	4.9905e-05	6.82973e-05	6.25237e-05	5.5745e-05	4.95157e-05	5.77936e-05	7.40193e-05	6.57061e-05	5.97463e-05	6.99507e-05	1.19481	0.0531203	0.256778580193242	1.27474
O95562	Vesicle transport protein SFT2B OS=Homo sapiens GN=SFT2D2 PE=1 SV=1	0.017	2.075	6	transport	membrane		SFT2D2			TYROBP Causal Network	1	0	90.6	74.4	132.4	49.3	132.8	95.5	72.1	52.4	59.6	50.1	7.79416e-06	5.70422e-06	1.13182e-05	6.49393e-06	9.74464e-06	8.73997e-06	6.0611e-06	5.20957e-06	6.89025e-06	4.88028e-06	0.68166	0.053175	-0.552875213498948	1.27429
O96000	NADH dehydrogenase [ubiquinone] 1 beta subcomplex subunit 10 OS=Homo sapiens GN=NDUFB10 PE=1 SV=3	0	54.756	38	cell organization and biogenesis;metabolic process;transport	membrane;mitochondrion	catalytic activity;protein binding	NDUFB10	Huntington's disease; Parkinson's disease; Alzheimer's disease; Oxidative phosphorylation; Non-alcoholic fatty liver disease (NAFLD); Metabolic pathways	Complex I biogenesis	Electron Transport Chain; Oxidative phosphorylation	13	0	2280.2	1949.8	1292.1	1040.3	2978.6	2131.9	1088	1669	801.2	862.7	0.000196162	0.00014949	0.000110455	0.000137031	0.000218565	0.000195107	9.14629e-05	0.000165931	9.26253e-05	8.40363e-05	0.534212	0.0531712	-0.904516453759333	1.27432
Q6P9B6	TLD domain-containing protein 1 OS=Homo sapiens GN=TLDC1 PE=1 SV=2	0	25.187	13	regulation of biological process	cytoplasm;membrane	protein binding	KIAA1609; TLDC1				0	0	300.2	391.1	337.8	214.7	339.3	326.7	324.9	352.1	277.9	443	2.58257e-05	2.99855e-05	2.88768e-05	2.82809e-05	2.48973e-05	2.98989e-05	2.73128e-05	3.50055e-05	3.21275e-05	4.3153e-05	1.17452	0.0532778	0.232075015377705	1.27345
Q15063	Periostin OS=Homo sapiens GN=POSTN PE=1 SV=2	0	98.518	23	cell communication;cell growth;cell organization and biogenesis;regulation of biological process;response to stimulus	cytoplasm;extracellular;Golgi	metal ion binding;protein binding	POSTN			Hypothesized Pathways in Pathogenesis of Cardiovascular Disease; Amplification and Expansion of Oncogenic Pathways as Metastatic Traits	2	0	3025	3022.8	3263.9	955.2	2759.6	3213.5	3582.8	3437.8	2218	3657.5	0.000260236	0.000231757	0.000279014	0.000125822	0.000202495	0.000294093	0.000301189	0.000341783	0.000256419	0.00035628	1.30687	0.0535945	0.386118923405448	1.27088
Q7KZN9	Cytochrome c oxidase assembly protein COX15 homolog OS=Homo sapiens GN=COX15 PE=1 SV=1	0	7.711	4	cell organization and biogenesis;metabolic process;transport	membrane;mitochondrion;nucleus	catalytic activity;transporter activity	COX15	Porphyrin and chlorophyll metabolism; Oxidative phosphorylation; Metabolic pathways	Heme biosynthesis	Electron Transport Chain	7	0	111.2	242.5	162.4	54.8	139.1	87.8	79.6	81	50.9	36.7	9.56635e-06	1.85924e-05	1.38828e-05	7.2184e-06	1.02069e-05	8.03528e-06	6.69158e-06	8.05295e-06	5.88446e-06	3.57498e-06	0.636012	0.0540101	-0.652873810700244	1.26753
P55789	FAD-linked sulfhydryl oxidase ALR OS=Homo sapiens GN=GFER PE=1 SV=2	0	36.979	19	metabolic process;regulation of biological process	cytoplasm;cytosol;extracellular;mitochondrion	catalytic activity;nucleotide binding;protein binding	GFER		Mitochondrial protein import; Metabolism of proteins		2	0	81.6	103	25.1	28.8	78.3	72	42.2	30.9	26.8	23.3	7.01991e-06	7.89697e-06	2.14567e-06	3.79361e-06	5.74552e-06	6.5893e-06	3.54755e-06	3.07205e-06	3.0983e-06	2.26967e-06	0.500239	0.0543189	-0.99931168631071	1.26505
O14841	5-oxoprolinase OS=Homo sapiens GN=OPLAH PE=1 SV=3	0	60.847	12	metabolic process	cytosol	catalytic activity;nucleotide binding	OPLAH	Glutathione metabolism	Defective OPLAH causes 5-oxoprolinase deficiency (OPLAHD); Glutathione synthesis and recycling	Glutathione metabolism	11	0	889.1	952.8	912.6	730.5	1207.1	891.5	1447.6	820	845.8	1017.8	7.64878e-05	7.30508e-05	7.80135e-05	9.62234e-05	8.85749e-05	8.15883e-05	0.000121693	8.15237e-05	9.77814e-05	9.91448e-05	1.23386	0.054501	0.303177481178171	1.2636
P56556	NADH dehydrogenase [ubiquinone] 1 alpha subcomplex subunit 6 OS=Homo sapiens GN=NDUFA6 PE=1 SV=3	0	30.165	38	cell organization and biogenesis;metabolic process;response to stimulus;transport	membrane;mitochondrion	catalytic activity	NDUFA6	Huntington's disease; Parkinson's disease; Alzheimer's disease; Oxidative phosphorylation; Non-alcoholic fatty liver disease (NAFLD); Metabolic pathways	Complex I biogenesis	Electron Transport Chain; Oxidative phosphorylation	13	0	2088.5	1197.2	970.1	1575.2	2278.1	1653.5	940.6	1008.8	690	993.8	0.00017967	9.17889e-05	8.29289e-05	0.00020749	0.000167163	0.000151325	7.90717e-05	0.000100294	7.97696e-05	9.68069e-05	0.554421	0.0548078	-0.850945868906903	1.26116
P21912	Succinate dehydrogenase [ubiquinone] iron-sulfur subunit, mitochondrial OS=Homo sapiens GN=SDHB PE=1 SV=3	0	77.582	46	metabolic process;transport	membrane;mitochondrion	catalytic activity;metal ion binding;protein binding	SDHB	Citrate cycle (TCA cycle); Carbon metabolism; Huntington's disease; Parkinson's disease; Alzheimer's disease; Oxidative phosphorylation; Non-alcoholic fatty liver disease (NAFLD); Metabolic pathways	Respiratory electron transport; Citric acid cycle (TCA cycle)	Electron Transport Chain; TCA Cycle	16	0	3732.9	5747.3	3109.8	2217.9	5421.2	3253.7	2629.5	3344.1	1721.6	2133.8	0.000321135	0.000440643	0.000265841	0.000292148	0.000397798	0.000297772	0.000221049	0.000332468	0.000199031	0.000207855	0.693003	0.0548951	-0.529066392839535	1.26047
P20231	Tryptase beta-2 OS=Homo sapiens GN=TPSB2 PE=1 SV=2	0	54.861	35	cell organization and biogenesis;defense response;metabolic process;response to stimulus	extracellular	catalytic activity;protein binding	TPSAB1; TPSB2		Activation of Matrix Metalloproteinases		3	0	711.3	1270.2	1081	657.8	1258.4	1112.4	8316	1256.1	2598.1	1683.6	6.11919e-05	9.73858e-05	9.24092e-05	8.66472e-05	9.23393e-05	0.000101805	0.000699086	0.00012488	0.000300362	0.000164001	2.51348	0.0549476	1.32968903102307	1.26005
Q9UHL4	Dipeptidyl peptidase 2 OS=Homo sapiens GN=DPP7 PE=1 SV=3	0	270.276	37	metabolic process;transport	cytosol;extracellular;Golgi;organelle lumen;vacuole	catalytic activity	DPP7		Neutrophil degranulation		3	0	4211.2	5917.7	4135.1	3417.7	10551.1	5247.1	6753.2	8414	6536.6	6113.3	0.000362282	0.000453708	0.000353489	0.000450189	0.000774222	0.000480204	0.000567709	0.000836513	0.000755684	0.000595502	1.49485	0.0549523	0.579996727738015	1.26001
Q9BV20	Methylthioribose-1-phosphate isomerase OS=Homo sapiens GN=MRI1 PE=1 SV=1	0	10.291	8	metabolic process	cytoplasm;cytosol;nucleus	catalytic activity;protein binding	MRI1	Metabolic pathways; Cysteine and methionine metabolism	Methionine salvage pathway		7	0	388.9	370.8	370	341.2	542.6	405.7	592.5	342.6	505.6	475.6	3.34564e-05	2.84291e-05	3.16294e-05	4.49438e-05	3.98151e-05	3.71288e-05	4.98086e-05	3.4061e-05	5.84515e-05	4.63286e-05	1.362	0.0554476	0.445727784260011	1.25612
Q5SNT2	Transmembrane protein 201 OS=Homo sapiens GN=TMEM201 PE=1 SV=1	0.01	2.472	2	cell organization and biogenesis;cellular component movement	cytoplasm;cytoskeleton;membrane;nucleus	protein binding	TMEM201				0	0	126.6	103.9	116.9	72.5	168.2	112.3	101.4	78.4	80.8	81.5	1.08912e-05	7.96597e-06	9.99319e-06	9.5499e-06	1.23422e-05	1.02775e-05	8.5242e-06	7.79446e-06	9.34114e-06	7.93898e-06	0.812168	0.0555227	-0.300149138902355	1.25553
P05496	ATP synthase F(0) complex subunit C1, mitochondrial OS=Homo sapiens GN=ATP5G1 PE=1 SV=2	0.004	3.374	5	cell organization and biogenesis;metabolic process;transport	membrane;mitochondrion	catalytic activity;protein binding;transporter activity	ATP5G1	Huntington's disease; Parkinson's disease; Alzheimer's disease; Oxidative phosphorylation; Metabolic pathways	Cristae formation; Mitochondrial protein import; Formation of ATP by chemiosmotic coupling; Metabolism of proteins	Electron Transport Chain; Oxidative phosphorylation	16	0	458.3	870.2	497.7	161.6	886.4	571.9	236.7	400.5	247.7	168.9	3.94268e-05	6.67179e-05	4.25458e-05	2.12864e-05	6.50425e-05	5.23391e-05	1.98982e-05	3.98174e-05	2.86361e-05	1.64527e-05	0.511507	0.0555319	-0.967173496802385	1.25546
Q8TED0	U3 small nucleolar RNA-associated protein 15 homolog OS=Homo sapiens GN=UTP15 PE=1 SV=3	0.001	5.445	2	metabolic process;regulation of biological process	cytoplasm;endoplasmic reticulum;nucleus	protein binding;RNA binding	UTP15	Ribosome biogenesis in eukaryotes	Major pathway of rRNA processing in the nucleolus and cytosol; rRNA modification in the nucleus and cytosol		6	0	54.2	57.5	64.6	29	59.7	53.2	75.7	49.3	41.7	72.9	4.66273e-06	4.4085e-06	5.52233e-06	3.81996e-06	4.38068e-06	4.86876e-06	6.36373e-06	4.90137e-06	4.82086e-06	7.10125e-06	1.24185	0.0556326	0.312488245507267	1.25467
Q96JY6	PDZ and LIM domain protein 2 OS=Homo sapiens GN=PDLIM2 PE=1 SV=1	0	44.592	23		cytoplasm;cytoskeleton;nucleus	metal ion binding;protein binding	PDLIM2				0	0	1271.4	620	514.7	390.7	568.2	702.8	904.4	1516.9	1046.1	717.4	0.000109376	4.75352e-05	4.39991e-05	5.14641e-05	4.16936e-05	6.43188e-05	7.60285e-05	0.000150809	0.000120938	6.98825e-05	1.98957	0.0561779	0.992458748941388	1.25043
P61254	60S ribosomal protein L26 OS=Homo sapiens GN=RPL26 PE=1 SV=1	0	59.553	48	cell organization and biogenesis;metabolic process;regulation of biological process;response to stimulus;transport	cytoplasm;cytosol;membrane;ribosome	protein binding;RNA binding;structural molecule activity	RPL26	Ribosome	Peptide chain elongation; Eukaryotic Translation Termination; Viral mRNA Translation; L13a-mediated translational silencing of Ceruloplasmin expression; Nonsense Mediated Decay (NMD) independent of the Exon Junction Complex (EJC); Selenocysteine synthesis; Nonsense Mediated Decay (NMD) enhanced by the Exon Junction Complex (EJC); GTP hydrolysis and joining of the 60S ribosomal subunit; Major path…	Cytoplasmic Ribosomal Proteins	34	9	4612	4726.9	4626.2	3095.4	7140.4	4350.1	3981.3	3927.6	2763.8	3424.1	0.000396763	0.00036241	0.00039547	0.000407734	0.00052395	0.000398112	0.000334688	0.000390479	0.000319518	0.000333545	0.840677	0.056189	-0.250376672346665	1.25035
P43897	Elongation factor Ts, mitochondrial OS=Homo sapiens GN=TSFM PE=1 SV=2	0	39.5	27	metabolic process;regulation of biological process	mitochondrion;nucleus;organelle lumen	protein binding;RNA binding	TSFM		Mitochondrial translation elongation		4	0	1656.2	2655.5	1543.6	1088.7	3419.2	1485.2	1413.3	992.9	984	1212.2	0.00014248	0.000203596	0.000131955	0.000143407	0.000250895	0.000135923	0.000118809	9.87133e-05	0.000113758	0.000118081	0.81095	0.056348	-0.302314242070049	1.24912
P09936	Ubiquitin carboxyl-terminal hydrolase isozyme L1 OS=Homo sapiens GN=UCHL1 PE=1 SV=2	0	434.69	86	cell communication;cell organization and biogenesis;cell proliferation;cellular component movement;metabolic process;regulation of biological process;response to stimulus;transport	cytoplasm;cytosol;endoplasmic reticulum;membrane	catalytic activity;protein binding	UCHL1	Parkinson's disease	UCH proteinases	Proteasome Degradation; Parkinsons Disease Pathway; Hepatitis C and Hepatocellular Carcinoma	8	0	19194.3	28378.1	17118.9	15215.4	33598.1	31713.3	16279.9	16324.1	13069.2	15458.4	0.00165125	0.00217574	0.00146341	0.00200421	0.00246537	0.00290234	0.00136857	0.00162293	0.00151091	0.00150582	0.721712	0.0564237	-0.47050463866921	1.24854
Q99538	Legumain OS=Homo sapiens GN=LGMN PE=1 SV=1	0	53.349	10	metabolic process;regulation of biological process;response to stimulus	endosome;organelle lumen;vacuole	catalytic activity	LGMN	Lysosome; Antigen processing and presentation	Vitamin D (calciferol) metabolism; MHC class II antigen presentation; Trafficking and processing of endosomal TLR		12	0	501.6	640.9	436.9	473.5	481.4	548.2	893.1	394.4	636.9	750.7	4.31518e-05	4.91376e-05	3.73484e-05	6.23707e-05	3.53243e-05	5.01702e-05	7.50786e-05	3.92109e-05	7.36308e-05	7.31263e-05	1.59018	0.0565261	0.669194613485703	1.24775
O75438	NADH dehydrogenase [ubiquinone] 1 beta subcomplex subunit 1 OS=Homo sapiens GN=NDUFB1 PE=1 SV=1	0	26.249	67	cell organization and biogenesis;metabolic process;transport	membrane;mitochondrion	catalytic activity	NDUFB1	Huntington's disease; Parkinson's disease; Alzheimer's disease; Oxidative phosphorylation; Non-alcoholic fatty liver disease (NAFLD); Metabolic pathways	Complex I biogenesis	Electron Transport Chain; Oxidative phosphorylation	13	0	1351.9	1214.6	715.5	903.3	1923.4	1106.2	600.6	1101.6	386.9	548.6	0.000116302	9.31229e-05	6.11645e-05	0.000118985	0.000141136	0.000101237	5.04895e-05	0.00010952	4.47288e-05	5.34396e-05	0.47775	0.0566148	-1.06567335508147	1.24707
Q92551	Inositol hexakisphosphate kinase 1 OS=Homo sapiens GN=IP6K1 PE=1 SV=3	0.001	5.78	6	metabolic process	cytoplasm;cytosol;nucleus	catalytic activity;nucleotide binding;protein binding	IP6K1	Phosphatidylinositol signaling system	Synthesis of IPs in the nucleus; Synthesis of pyrophosphates in the cytosol		5	0	93.9	118.7	91.8	71	157.6	109.7	93.9	68.5	70.8	80.9	8.07806e-06	9.10069e-06	7.84752e-06	9.35231e-06	1.15644e-05	1.00395e-05	7.89372e-06	6.81021e-06	8.18506e-06	7.88054e-06	0.854834	0.0567853	-0.226283443681163	1.24576
P86397	Hydroxyacyl-thioester dehydratase type 2, mitochondrial OS=Homo sapiens GN=HTD2 PE=1 SV=1	0	9.233	17	metabolic process	mitochondrion;nucleus;organelle lumen	catalytic activity;RNA binding	RPP14; HTD2		Fatty acyl-CoA biosynthesis		4	0	43.2	128.5	48.9	25.8	60.9	58.2	29.2	31.4	17.2	20.9	3.71642e-06	9.85205e-06	4.18021e-06	3.39845e-06	4.46874e-06	5.32635e-06	2.4547e-06	3.12176e-06	1.98846e-06	2.03589e-06	0.519206	0.0567982	-0.945620684948429	1.24567
P16989	Y-box-binding protein 3 OS=Homo sapiens GN=YBX3 PE=1 SV=4	0	57.483	19	metabolic process;regulation of biological process;response to stimulus	cytoplasm;cytosol;nucleus	DNA binding;protein binding;RNA binding	CSDA; YBX3	Tight junction		RalA downstream regulated genes; Apoptosis-related network due to altered Notch3 in ovarian cancer	3	0	356.6	345.7	354	281.6	434.6	277.1	521.8	336.6	345.5	323.9	3.06777e-05	2.65047e-05	3.02617e-05	3.70931e-05	3.18902e-05	2.53596e-05	4.38652e-05	3.34645e-05	3.99426e-05	3.15514e-05	1.20459	0.0569291	0.268545678300951	1.24467
P04180	Phosphatidylcholine-sterol acyltransferase OS=Homo sapiens GN=LCAT PE=1 SV=1	0	11.404	9	cell organization and biogenesis;metabolic process;regulation of biological process;transport	extracellular	catalytic activity;protein binding	LCAT	Glycerophospholipid metabolism	HDL remodeling	Composition of Lipid Particles; Statin Pathway	7	0	121.6	148.5	106.5	98.1	165.1	120.9	136.1	133	126.8	133.1	1.0461e-05	1.13854e-05	9.10414e-06	1.2922e-05	1.21148e-05	1.10645e-05	1.14413e-05	1.32228e-05	1.46591e-05	1.29654e-05	1.16651	0.0570798	0.222200178849288	1.24352
Q9UBP4	Dickkopf-related protein 3 OS=Homo sapiens GN=DKK3 PE=1 SV=2	0	134.144	57	development;regulation of biological process;response to stimulus	extracellular		DKK3			Regulation of Wnt/B-catenin Signaling by Small Molecule Compounds	1	0	2332.5	7059.2	2709.4	1565.4	3514.9	4727.9	2469	1247.9	1089.9	1361.5	0.000200661	0.000541226	0.000231613	0.000206199	0.000257917	0.000432688	0.000207557	0.000124065	0.000126001	0.000132625	0.528315	0.057132	-0.920529524931863	1.24312
O43719	HIV Tat-specific factor 1 OS=Homo sapiens GN=HTATSF1 PE=1 SV=1	0	73.993	17	metabolic process;regulation of biological process	nucleus;spliceosomal complex	RNA binding	HTATSF1				0	0	3154.6	2289	1434.9	1436.6	5950.5	3447.5	1652.1	1047.1	1181.4	1104.5	0.000271385	0.000175497	0.000122662	0.000189233	0.000436638	0.000315508	0.000138884	0.000104102	0.000136579	0.00010759	0.530092	0.0574456	-0.915685335140247	1.24074
P33316	Deoxyuridine 5'-triphosphate nucleotidohydrolase, mitochondrial OS=Homo sapiens GN=DUT PE=1 SV=4	0	68.552	46	metabolic process	mitochondrion;nucleus	catalytic activity;metal ion binding;protein binding;RNA binding	DUT	Metabolic pathways; Pyrimidine metabolism			2	0	1308.2	2693.9	1311.1	887	1320.7	1507.2	993.8	935.1	748.9	808.7	0.000112542	0.00020654	0.000112079	0.000116838	9.69107e-05	0.000137936	8.35439e-05	9.29669e-05	8.65789e-05	7.87762e-05	0.741663	0.0575374	-0.431164166671766	1.24005
Q9H2U1	ATP-dependent RNA helicase DHX36 OS=Homo sapiens GN=DHX36 PE=1 SV=2	0	18.196	5	metabolic process;regulation of biological process;response to stimulus	chromosome;cytoplasm;cytosol;nucleus	catalytic activity;DNA binding;nucleotide binding;protein binding;RNA binding	DHX36	RNA degradation	TRAF6 mediated IRF7 activation in TLR7/8 or 9 signaling; DEx/H-box helicases activate type I IFN and inflammatory cytokines production ; TRAF6 mediated IRF7 activation		12	0	113.7	144	111.5	66	142.4	120.8	139	118.9	91.9	112	9.78142e-06	1.10404e-05	9.53157e-06	8.6937e-06	1.04491e-05	1.10554e-05	1.16851e-05	1.18209e-05	1.06244e-05	1.091e-05	1.11688	0.057674	0.15947678315746	1.23902
Q6ICL3	Transport and Golgi organization protein 2 homolog OS=Homo sapiens GN=TANGO2 PE=1 SV=1	0	17.447	16		Golgi		C22orf25; TANGO2				0	0	134.5	184.2	131.7	87.6	232.3	144.5	193.7	180.4	117.6	170.3	1.15708e-05	1.41225e-05	1.12584e-05	1.15389e-05	1.70458e-05	1.32243e-05	1.62834e-05	1.79352e-05	1.35955e-05	1.65891e-05	1.32576	0.0578981	0.4068221414784	1.23734
P54578	Ubiquitin carboxyl-terminal hydrolase 14 OS=Homo sapiens GN=USP14 PE=1 SV=3	0	175.091	46	cell communication;metabolic process;regulation of biological process	cell surface;cytoplasm;cytosol;membrane;nucleus;proteasome	catalytic activity;enzyme regulator activity;protein binding	USP14		Ub-specific processing proteases		4	0	6799	7641.4	7007	2885.8	7374.3	5099.7	7901.8	7295.4	4685	6635.3	0.000584906	0.000585863	0.000598993	0.000380125	0.000541114	0.000466714	0.000664266	0.000725303	0.000541624	0.00064635	1.16394	0.0582283	0.219012612381577	1.23487
Q96G03	Phosphoglucomutase-2 OS=Homo sapiens GN=PGM2 PE=1 SV=4	0	97.618	37	metabolic process;transport	cytoplasm;cytosol;extracellular;organelle lumen	catalytic activity;metal ion binding;protein binding	PGM2	Purine metabolism; Galactose metabolism; Starch and sucrose metabolism; Pentose phosphate pathway; Glycolysis / Gluconeogenesis; Amino sugar and nucleotide sugar metabolism; Metabolic pathways	Neutrophil degranulation; Galactose catabolism; Glycogen breakdown (glycogenolysis); Glycogen synthesis; Pentose phosphate pathway (hexose monophosphate shunt)	Glucuronidation	18	1	2809.3	3559.5	3548	2826	3796.6	3167.1	5765.8	2916.8	3800	3406.7	0.000241679	0.000272906	0.000303301	0.000372248	0.000278588	0.000289847	0.000484703	0.000289986	0.000439311	0.00033185	1.35664	0.058392	0.440036641692309	1.23365
O75947	ATP synthase subunit d, mitochondrial OS=Homo sapiens GN=ATP5H PE=1 SV=3	0	104.039	70	cell organization and biogenesis;metabolic process;transport	cytosol;membrane;mitochondrion	catalytic activity;transporter activity	ATP5H	Huntington's disease; Parkinson's disease; Alzheimer's disease; Oxidative phosphorylation; Metabolic pathways	Cristae formation; Formation of ATP by chemiosmotic coupling	Electron Transport Chain; Oxidative phosphorylation	14	0	5571	9419.8	6694.6	6323.5	8899.4	5944.9	4384.9	6670.9	3251.4	3524.8	0.000479264	0.000722213	0.000572287	0.000832949	0.000653023	0.000544065	0.000368617	0.000663215	0.000375888	0.000343354	0.607606	0.0584728	-0.7187926200302	1.23305
Q9BZQ6	ER degradation-enhancing alpha-mannosidase-like protein 3 OS=Homo sapiens GN=EDEM3 PE=1 SV=2	0	15.23	4	metabolic process;regulation of biological process;response to stimulus	endoplasmic reticulum;membrane;organelle lumen	catalytic activity;metal ion binding	EDEM3	Protein processing in endoplasmic reticulum	ER Quality Control Compartment (ERQC)		7	0	218.4	225.8	212.8	129.8	277.2	215.1	286.6	299.6	168.9	196.5	1.87886e-05	1.7312e-05	1.81912e-05	1.70976e-05	2.03405e-05	1.96855e-05	2.40931e-05	2.9786e-05	1.95262e-05	1.91412e-05	1.17954	0.0586184	0.238229664262758	1.23197
Q96EY8	Cob(I)yrinic acid a,c-diamide adenosyltransferase, mitochondrial OS=Homo sapiens GN=MMAB PE=1 SV=1	0	39.822	29	metabolic process	mitochondrion;organelle lumen	catalytic activity;nucleotide binding;protein binding	MMAB	Porphyrin and chlorophyll metabolism; Metabolic pathways	Cobalamin (Cbl, vitamin B12) transport and metabolism; Defective MMAB causes methylmalonic aciduria type cblB	Vitamin B12 Metabolism	12	0	1293.7	2597.2	964.7	661.6	1699.4	1375.7	892.4	523.1	672.3	885.7	0.000111295	0.000199126	8.24673e-05	8.71477e-05	0.000124699	0.000125901	7.50197e-05	5.20062e-05	7.77234e-05	8.62768e-05	0.647233	0.0587286	-0.627642561794807	1.23115
O95628	CCR4-NOT transcription complex subunit 4 OS=Homo sapiens GN=CNOT4 PE=1 SV=3	0	9.602	6	metabolic process;regulation of biological process;response to stimulus	cytoplasm;cytosol;nucleus	catalytic activity;metal ion binding;protein binding;RNA binding	CNOT4	RNA degradation	TP53 regulates transcription of additional cell cycle genes whose exact role in the p53 pathway remain uncertain; Deadenylation of mRNA		10	0	95.3	89	110.1	57.1	132.2	95.3	116.7	92.7	89.3	97.3	8.1985e-06	6.8236e-06	9.41189e-06	7.52137e-06	9.70061e-06	8.72166e-06	9.8104e-06	9.21616e-06	1.03238e-05	9.47808e-06	1.13997	0.0587656	0.188995836774182	1.23088
Q8WWP7	GTPase IMAP family member 1 OS=Homo sapiens GN=GIMAP1 PE=1 SV=1	0	17.884	18		endoplasmic reticulum;Golgi;membrane	nucleotide binding	GIMAP1				0	2	561.6	552.5	453.2	293.9	485.6	469	683.7	354.5	597.9	570	4.83135e-05	4.236e-05	3.87418e-05	3.87133e-05	3.56325e-05	4.29219e-05	5.74753e-05	3.52441e-05	6.91221e-05	5.55242e-05	1.39331	0.0587599	0.478511795705674	1.23092
Q96DH6	RNA-binding protein Musashi homolog 2 OS=Homo sapiens GN=MSI2 PE=1 SV=1	0	57.041	26		cytoplasm	protein binding;RNA binding	MSI2	mRNA surveillance pathway			1	0	1164.7	1114.7	1435.1	927.9	1699.5	1102.6	1245.2	803.7	746.8	869.2	0.000100197	8.54636e-05	0.000122679	0.000122225	0.000124706	0.000100908	0.000104678	7.99032e-05	8.63362e-05	8.46695e-05	0.766384	0.0588445	-0.383861099607997	1.23029
O00423	Echinoderm microtubule-associated protein-like 1 OS=Homo sapiens GN=EML1 PE=1 SV=3	0	56.74	13	cell differentiation;cell organization and biogenesis;cell proliferation	cytoplasm;cytoskeleton;cytosol	metal ion binding;protein binding	EML1				0	0	1139.6	1032	988.8	610.7	1063.4	820.3	1864.1	756.3	1041.3	1048.7	9.80379e-05	7.91231e-05	8.45275e-05	8.04431e-05	7.80305e-05	7.50722e-05	0.000156706	7.51907e-05	0.000120383	0.000102155	1.39464	0.0594526	0.479894367283685	1.22583
A3KMH1	von Willebrand factor A domain-containing protein 8 OS=Homo sapiens GN=VWA8 PE=1 SV=2	0	75.049	10		mitochondrion	catalytic activity;nucleotide binding	VWA8				0	0	2124.8	3316.1	1749.9	1207.4	3542	2335.8	1758.2	1558.9	1328.2	1479.7	0.000182793	0.000254244	0.00014959	0.000159042	0.000259906	0.000213768	0.000147803	0.000154985	0.000153551	0.000144139	0.759919	0.0595607	-0.396082091645643	1.22504
Q5M8T2	Solute carrier family 35 member D3 OS=Homo sapiens GN=SLC35D3 PE=2 SV=1	0	63.422	22	regulation of biological process;transport	endoplasmic reticulum;endosome;membrane	transporter activity	SLC35D3				0	0	679.4	946.4	647.9	760.3	1747.7	1284.4	1643.8	3513.5	1513.2	1020.3	5.84476e-05	7.25601e-05	5.53857e-05	0.000100149	0.000128243	0.000117546	0.000138186	0.000349309	0.000174938	9.93883e-05	1.81302	0.0596257	0.858393916241349	1.22457
P00395	Cytochrome c oxidase subunit 1 OS=Homo sapiens GN=MT-CO1 PE=1 SV=1	0.004	3.348	2	metabolic process;response to stimulus;transport	membrane;mitochondrion	catalytic activity;metal ion binding;protein binding;transporter activity	COX1	Huntington's disease; Parkinson's disease; Alzheimer's disease; Oxidative phosphorylation; Non-alcoholic fatty liver disease (NAFLD); Metabolic pathways; Cardiac muscle contraction	TP53 Regulates Metabolic Genes; Respiratory electron transport	Electron Transport Chain; Effects of Nitric Oxide; Quercetin and Nf-kB/ AP-1 Induced Cell Apoptosis	19	0	325.5	345.6	204.3	136.3	308.6	370.5	161.1	231.6	131.9	137.2	2.80022e-05	2.6497e-05	1.74646e-05	1.79538e-05	2.26445e-05	3.39074e-05	1.35429e-05	2.30255e-05	1.52487e-05	1.33648e-05	0.585891	0.05967	-0.771295620590851	1.22424
Q9NR28	Diablo homolog, mitochondrial OS=Homo sapiens GN=DIABLO PE=1 SV=1	0	97.397	44	cell death;metabolic process;regulation of biological process;response to stimulus	cytoplasm;cytosol;mitochondrion	protein binding	DIABLO	Apoptosis - multiple species; Apoptosis	SMAC-mediated dissociation of IAP:caspase complexes ; SMAC binds to IAPs ; Release of apoptotic factors from the mitochondria	TNF alpha Signaling Pathway; Nanomaterial induced apoptosis; Apoptosis	13	0	3026.8	3668.1	3561.2	1205.1	2392	2273.1	1728.6	1997.4	1407.2	1407.2	0.00026039	0.000281232	0.000304429	0.000158739	0.000175521	0.00020803	0.000145315	0.00019858	0.000162684	0.000137077	0.657527	0.0596883	-0.604878115423321	1.22411
Q9Y2G3	Probable phospholipid-transporting ATPase IF OS=Homo sapiens GN=ATP11B PE=1 SV=2	0.036	1.373	1	cell organization and biogenesis;transport	endoplasmic reticulum;endosome;Golgi;membrane	catalytic activity;metal ion binding;nucleotide binding;protein binding;transporter activity	ATP11B		Neutrophil degranulation; Ion transport by P-type ATPases		6	0	104.2	133.4	125.6	86.7	133.2	107.6	149.9	103.3	95.4	156.2	8.96415e-06	1.02277e-05	1.07369e-05	1.14204e-05	9.77399e-06	9.84734e-06	1.26014e-05	1.027e-05	1.1029e-05	1.52156e-05	1.1771	0.059825	0.235238177678546	1.22312
P46782	40S ribosomal protein S5 OS=Homo sapiens GN=RPS5 PE=1 SV=4	0	61.725	33	cell organization and biogenesis;metabolic process;regulation of biological process;transport	cytosol;membrane;ribosome	protein binding;RNA binding;structural molecule activity	RPS5	Ribosome	Peptide chain elongation; Eukaryotic Translation Termination; Viral mRNA Translation; Formation of the ternary complex, and subsequently, the 43S complex; L13a-mediated translational silencing of Ceruloplasmin expression; Selenocysteine synthesis; Nonsense Mediated Decay (NMD) independent of the Exon Junction Complex (EJC); Nonsense Mediated Decay (NMD) enhanced by the Exon Junction Complex (EJC)…	Cytoplasmic Ribosomal Proteins	38	0	1202.9	1308	1685.8	857.3	1738.1	1165.4	1220.2	1061.3	744.2	873.1	0.000103483	0.000100284	0.00014411	0.000112926	0.000127539	0.000106655	0.000102576	0.000105514	8.60356e-05	8.50494e-05	0.858963	0.0598471	-0.219332474740869	1.22296
Q99623	Prohibitin-2 OS=Homo sapiens GN=PHB2 PE=1 SV=2	0	190.503	67	cell organization and biogenesis;metabolic process;regulation of biological process;response to stimulus;transport	cell surface;cytoplasm;membrane;mitochondrion;nucleus	protein binding	PHB2		Processing of SMDT1		3	0	6309.1	12744.5	9426.3	4173.7	9709.7	6398.6	5333.8	5922.5	3679.3	5229.1	0.000542761	0.000977116	0.000805807	0.000549771	0.000712481	0.000585587	0.000448387	0.00058881	0.000425357	0.000509371	0.737833	0.0599793	-0.438633733773995	1.222
H3BN98	Uncharacterized protein (Fragment) OS=Homo sapiens PE=4 SV=2	0	58.797	26	cell organization and biogenesis;metabolic process;transport	membrane;ribosome	structural molecule activity					0	7	2276	2698.2	2537.8	1768	3480.2	2283.6	2040.8	2306.8	1511.8	1590.5	0.0001958	0.00020687	0.000216944	0.000232886	0.000255371	0.00020899	0.00017156	0.00022934	0.000174776	0.000154932	0.813122	0.0600844	-0.298455811220763	1.22124
O14949	Cytochrome b-c1 complex subunit 8 OS=Homo sapiens GN=UQCRQ PE=1 SV=4	0	32.269	46	metabolic process;transport	membrane;mitochondrion	catalytic activity;transporter activity	UQCRQ	Huntington's disease; Parkinson's disease; Alzheimer's disease; Oxidative phosphorylation; Non-alcoholic fatty liver disease (NAFLD); Metabolic pathways; Cardiac muscle contraction	Respiratory electron transport	Electron Transport Chain	12	0	628.4	1130	696.1	1027.2	1061.2	890	515.4	694.4	369.8	375.6	5.40602e-05	8.66367e-05	5.95061e-05	0.000135306	7.78691e-05	8.1451e-05	4.33272e-05	6.90367e-05	4.27519e-05	3.65875e-05	0.54029	0.0601414	-0.888193745614843	1.22083
Q9Y2Q0	Phospholipid-transporting ATPase IA OS=Homo sapiens GN=ATP8A1 PE=1 SV=1	0	124.623	21	cell organization and biogenesis;regulation of biological process;response to stimulus;transport	endoplasmic reticulum;Golgi;membrane	catalytic activity;metal ion binding;nucleotide binding;protein binding;transporter activity	ATP8A1		Neutrophil degranulation; Ion transport by P-type ATPases	Peptide GPCRs	7	2	5061.9	7976.7	4138.7	4787.5	6530.4	4426.7	4507.8	3694.1	2962.6	3588.5	0.000435467	0.000611571	0.000353796	0.000630622	0.00047919	0.000405123	0.000378949	0.000367264	0.000342501	0.000349559	0.783708	0.0602024	-0.351612281971182	1.22039
P30038	Delta-1-pyrroline-5-carboxylate dehydrogenase, mitochondrial OS=Homo sapiens GN=ALDH4A1 PE=1 SV=3	0	145.179	41	metabolic process	mitochondrion;organelle lumen	catalytic activity;protein binding	ALDH4A1	Alanine, aspartate and glutamate metabolism; Metabolic pathways; Arginine and proline metabolism	Glyoxylate metabolism and glycine degradation; Proline catabolism		8	0	3572.6	4158.8	3427.9	4867.6	12998.9	8585.2	2726.7	2475.6	2078	2192.2	0.000307345	0.000318854	0.000293034	0.000641173	0.000953837	0.0007857	0.00022922	0.000246122	0.000240234	0.000213544	0.489001	0.0603821	-1.03209095769058	1.21909
Q16822	Phosphoenolpyruvate carboxykinase [GTP], mitochondrial OS=Homo sapiens GN=PCK2 PE=1 SV=3	0	118.316	35	cellular homeostasis;metabolic process;regulation of biological process;response to stimulus	mitochondrion;organelle lumen	catalytic activity;metal ion binding;nucleotide binding;protein binding	PCK2	Citrate cycle (TCA cycle); Insulin signaling pathway; FoxO signaling pathway; PPAR signaling pathway; Pyruvate metabolism; Proximal tubule bicarbonate reclamation; Glucagon signaling pathway; AMPK signaling pathway; Glycolysis / Gluconeogenesis; Metabolic pathways; Insulin resistance; Adipocytokine signaling pathway; PI3K-Akt signaling pathway	Gluconeogenesis	Adipogenesis; Transcription factor regulation in adipogenesis; PPAR signaling pathway; DNA Damage Response (only ATM dependent)	21	0	3406.3	4778.2	3690	2036.5	4848.2	2957.7	2775.8	2725.7	2223.7	2907.7	0.000293038	0.000366343	0.000315439	0.000268253	0.000355753	0.000270683	0.000233348	0.000270987	0.000257078	0.000283242	0.867846	0.0604793	-0.204489299418098	1.21839
P05204	Non-histone chromosomal protein HMG-17 OS=Homo sapiens GN=HMGN2 PE=1 SV=3	0	30.418	29		chromosome;cytoplasm;nucleus	DNA binding;protein binding;RNA binding	HMGN2				0	0	615.2	370.2	960.6	396.5	545.2	497.2	1119.8	570.9	1198.2	648.7	5.29246e-05	2.83831e-05	8.21168e-05	5.22281e-05	4.00059e-05	4.55027e-05	9.41361e-05	5.67584e-05	0.000138522	6.31904e-05	1.6098	0.0607333	0.68687700127525	1.21657
P48728	Aminomethyltransferase, mitochondrial OS=Homo sapiens GN=AMT PE=1 SV=1	0	16.639	9	metabolic process	mitochondrion;organelle lumen	catalytic activity	AMT	Carbon metabolism; Glycine, serine and threonine metabolism; One carbon pool by folate; Metabolic pathways; Glyoxylate and dicarboxylate metabolism	Glycine degradation	One Carbon Metabolism; Trans-sulfuration and one carbon metabolism	11	0	556.9	1026.4	449.3	617.1	678.3	440.3	407.4	334.3	279.4	400.6	4.79092e-05	7.86937e-05	3.84084e-05	8.12861e-05	4.97725e-05	4.02954e-05	3.42481e-05	3.32358e-05	3.23009e-05	3.90228e-05	0.690856	0.060773	-0.533543008088867	1.21629
Q14444	Caprin-1 OS=Homo sapiens GN=CAPRIN1 PE=1 SV=2	0	71.793	17	cell differentiation;regulation of biological process	cytoplasm;cytosol;membrane	protein binding;RNA binding	CAPRIN1				0	0	2064.2	1901.7	2717	1103.6	2929.6	2427.7	1975.7	1490.3	1199.2	1252.3	0.00017758	0.000145803	0.000232263	0.000145369	0.000214969	0.000222178	0.000166087	0.000148164	0.000138637	0.000121988	0.730614	0.0611408	-0.452817992394143	1.21367
P33527	Multidrug resistance-associated protein 1 OS=Homo sapiens GN=ABCC1 PE=1 SV=3	0	20.662	4	cell organization and biogenesis;cellular component movement;metabolic process;response to stimulus;transport	membrane	catalytic activity;nucleotide binding;transporter activity	ABCC1	MicroRNAs in cancer; Antifolate resistance; Sphingolipid signaling pathway; Vitamin digestion and absorption; ABC transporters	Cobalamin (Cbl, vitamin B12) transport and metabolism; Synthesis of Leukotrienes (LT) and Eoxins (EX); ABC-family proteins mediated transport	Irinotecan Pathway	16	0	358.1	461.5	427.6	211.7	548.7	419	461.9	501.7	306.8	649.8	3.08067e-05	3.5383e-05	3.65534e-05	2.78857e-05	4.02627e-05	3.8346e-05	3.88297e-05	4.98786e-05	3.54686e-05	6.32976e-05	1.23315	0.0611749	0.302347142992848	1.21343
O14672	Disintegrin and metalloproteinase domain-containing protein 10 OS=Homo sapiens GN=ADAM10 PE=1 SV=1	0	37.709	16	cell communication;cell organization and biogenesis;metabolic process;regulation of biological process;response to stimulus;transport	cell surface;cytoplasm;Golgi;membrane;nucleus;organelle lumen	catalytic activity;metal ion binding;protein binding	ADAM10	Alzheimer's disease; Epithelial cell signaling in Helicobacter pylori infection	Collagen degradation; Post-translational protein phosphorylation; Activated NOTCH1 Transmits Signal to the Nucleus; Regulation of Insulin-like Growth Factor (IGF) transport and uptake by Insulin-like Growth Factor Binding Proteins (IGFBPs); Constitutive Signaling by NOTCH1 t(7;9)(NOTCH1:M1580_K2555) Translocation Mutant; Signaling by NOTCH4; Constitutive Signaling by NOTCH1 HD+PEST Domain Mutants…	Alzheimers Disease; Copper homeostasis; Canonical and Non-canonical Notch signaling; Hypertrophy Model	41	0	417	607.6	578.8	413.5	697.2	434.9	714.1	437.4	528.4	694.6	3.58738e-05	4.65845e-05	4.94787e-05	5.44673e-05	5.11594e-05	3.98012e-05	6.00309e-05	4.3486e-05	6.10873e-05	6.76616e-05	1.26082	0.0613729	0.334361395978578	1.21202
P22392	Nucleoside diphosphate kinase B OS=Homo sapiens GN=NME2 PE=1 SV=1	0	103.651	76	cell organization and biogenesis;cellular homeostasis;metabolic process;regulation of biological process;response to stimulus;transport	cytoplasm;cytosol;extracellular;membrane;nucleus;organelle lumen	catalytic activity;DNA binding;metal ion binding;nucleotide binding;protein binding	NME2; NME1-NME2	Purine metabolism; Metabolic pathways; Pyrimidine metabolism	Interconversion of nucleotide di- and triphosphates; Neutrophil degranulation	Nucleotide Metabolism	10	9	10029.2	10534.2	15623.7	6868.8	13187.9	10420.7	10209.7	8248.5	5793.1	6324.4	0.000862795	0.000807653	0.00133559	0.000904777	0.000967706	0.000953682	0.00085828	0.000820059	0.00066973	0.000616065	0.801626	0.0613986	-0.31899862788472	1.21184
Q8NFU3	Thiosulfate:glutathione sulfurtransferase OS=Homo sapiens GN=TSTD1 PE=1 SV=3	0	10.515	22	metabolic process	cytoplasm;cytosol;mitochondrion	catalytic activity	TSTD1		Sulfide oxidation to sulfate		5	0	146.9	355.5	250.3	150.1	514.7	230.5	162.4	190.5	76.6	117.1	1.26376e-05	2.72561e-05	2.13969e-05	1.97716e-05	3.77678e-05	2.10949e-05	1.36522e-05	1.89394e-05	8.85558e-06	1.14068e-05	0.589737	0.061388	-0.76185541850353	1.21192
Q86UU1	Pleckstrin homology-like domain family B member 1 OS=Homo sapiens GN=PHLDB1 PE=1 SV=1	0	17.318	3	metabolic process;regulation of biological process		protein binding	PHLDB1				0	0	382.1	313.2	216.6	184.7	377	281.3	532.9	251.1	314.5	323.2	3.28714e-05	2.40129e-05	1.8516e-05	2.43292e-05	2.76636e-05	2.5744e-05	4.47983e-05	2.49642e-05	3.63588e-05	3.14832e-05	1.35486	0.0616707	0.438139227532234	1.20992
O75964	ATP synthase subunit g, mitochondrial OS=Homo sapiens GN=ATP5L PE=1 SV=3	0	69.813	53	cell organization and biogenesis;metabolic process;transport	membrane;mitochondrion	catalytic activity;transporter activity	ATP5L	Oxidative phosphorylation; Metabolic pathways	Cristae formation; Formation of ATP by chemiosmotic coupling	Electron Transport Chain; Oxidative phosphorylation	11	0	2439.7	4072.7	2658.1	1425.5	3503	2480.1	1778.1	2517.9	1244.6	1413.8	0.000209883	0.000312252	0.000227227	0.000187771	0.000257044	0.000226974	0.000149476	0.000250328	0.000143886	0.000137719	0.645886	0.0617143	-0.630649121643997	1.20961
P00742	Coagulation factor X OS=Homo sapiens GN=F10 PE=1 SV=2	0	15.421	7	coagulation;metabolic process;regulation of biological process;response to stimulus;transport	extracellular;membrane;organelle lumen	catalytic activity;metal ion binding;protein binding	F10	Complement and coagulation cascades	Extrinsic Pathway of Fibrin Clot Formation; Transport of gamma-carboxylated protein precursors from the endoplasmic reticulum to the Golgi apparatus; Common Pathway of Fibrin Clot Formation; Intrinsic Pathway of Fibrin Clot Formation; Removal of aminoterminal propeptides from gamma-carboxylated proteins; Gamma-carboxylation of protein precursors	Blood Clotting Cascade; Complement and Coagulation Cascades	15	0	685.6	652	609.5	358.1	844.2	614.2	723.5	567.9	546.2	669.4	5.8981e-05	4.99886e-05	5.21031e-05	4.71699e-05	6.1946e-05	5.62104e-05	6.08211e-05	5.64602e-05	6.31452e-05	6.52068e-05	1.14451	0.0619292	0.194736003565823	1.2081
P00846	ATP synthase subunit a OS=Homo sapiens GN=MT-ATP6 PE=1 SV=1	0	13.309	4	cell organization and biogenesis;metabolic process;response to stimulus;transport	membrane;mitochondrion	catalytic activity;transporter activity	ATP6	Huntington's disease; Parkinson's disease; Alzheimer's disease; Oxidative phosphorylation; Metabolic pathways	Cristae formation; Formation of ATP by chemiosmotic coupling	Electron Transport Chain; Oxidative phosphorylation	14	0	559.5	914	598.1	461.9	643.9	570.3	401.3	563.2	285.9	444	4.81328e-05	7.0076e-05	5.11285e-05	6.08427e-05	4.72483e-05	5.21927e-05	3.37353e-05	5.59929e-05	3.30524e-05	4.32504e-05	0.745111	0.0619547	-0.424473475229745	1.20793
Q9BW91	ADP-ribose pyrophosphatase, mitochondrial OS=Homo sapiens GN=NUDT9 PE=1 SV=1	0	20.972	14	metabolic process	membrane;mitochondrion;organelle lumen	catalytic activity	NUDT9	Purine metabolism	Phosphate bond hydrolysis by NUDT proteins		6	0	581.7	739.7	686.3	323.8	808.6	717.6	509.7	500.6	402.4	472	5.00427e-05	5.67125e-05	5.86683e-05	4.26518e-05	5.93337e-05	6.56733e-05	4.2848e-05	4.97692e-05	4.65207e-05	4.59779e-05	0.801681	0.0621012	-0.318899419792444	1.2069
Q6ZVK8	8-oxo-dGDP phosphatase NUDT18 OS=Homo sapiens GN=NUDT18 PE=1 SV=3	0.003	3.629	4	metabolic process	cytosol	catalytic activity;metal ion binding;protein binding	NUDT18		Phosphate bond hydrolysis by NUDT proteins		5	0	64.4	79.9	63.9	62.2	69.2	48.9	85.9	67	64.2	81.2	5.54022e-06	6.1259e-06	5.46249e-06	8.19315e-06	5.07778e-06	4.47523e-06	7.22119e-06	6.66109e-06	7.42204e-06	7.90976e-06	1.33088	0.0621239	0.412375772859187	1.20674
Q8TAF3	WD repeat-containing protein 48 OS=Homo sapiens GN=WDR48 PE=1 SV=1	0	13.21	4	metabolic process;regulation of biological process;response to stimulus	cytoplasm;endosome;nucleus;vacuole	catalytic activity;protein binding	WDR48	Fanconi anemia pathway	Ub-specific processing proteases		5	0	161.2	146.5	127.9	103.5	222.2	167.6	133.1	123.1	97.5	89	1.38678e-05	1.12321e-05	1.09335e-05	1.36333e-05	1.63047e-05	1.53384e-05	1.11891e-05	1.22385e-05	1.12718e-05	8.66957e-06	0.816727	0.0623657	-0.292073954838722	1.20505
Q13614	Myotubularin-related protein 2 OS=Homo sapiens GN=MTMR2 PE=1 SV=4	0	8.364	7	cell organization and biogenesis;metabolic process;regulation of biological process	cytoplasm;cytosol;endosome;membrane;nucleus	catalytic activity;protein binding	MTMR2	Phosphatidylinositol signaling system; Inositol phosphate metabolism; Metabolic pathways	Synthesis of PIPs at the plasma membrane; Synthesis of PIPs at the ER membrane; Synthesis of PIPs at the early endosome membrane; Synthesis of PIPs at the late endosome membrane		11	0	263.9	274.8	277.3	149.6	332.7	277.1	349.2	279.3	201.8	249.9	2.27029e-05	2.10688e-05	2.3705e-05	1.97057e-05	2.4413e-05	2.53596e-05	2.93555e-05	2.77678e-05	2.33297e-05	2.4343e-05	1.12289	0.0624	0.167212583299411	1.20482
Q9Y2S6	Translation machinery-associated protein 7 OS=Homo sapiens GN=TMA7 PE=1 SV=1	0	11.585	16				TMA7				0	0	783.6	806	757.2	506.8	1011.8	981.7	647.8	641.9	550.3	524.9	6.74118e-05	6.17957e-05	6.47292e-05	6.67571e-05	7.42442e-05	8.98432e-05	5.44574e-05	6.38172e-05	6.36192e-05	5.1131e-05	0.880059	0.0624553	-0.184327142656924	1.20443
Q8TEW0	Partitioning defective 3 homolog OS=Homo sapiens GN=PARD3 PE=1 SV=2	0	13.615	3	cell differentiation;cell division;cell organization and biogenesis;regulation of biological process;response to stimulus;transport	cytoplasm;cytoskeleton;cytosol;membrane	protein binding	PARD3	Endocytosis; Tight junction; Hippo signaling pathway; Rap1 signaling pathway; Neuroactive ligand-receptor interaction; Adherens junction; Chemokine signaling pathway	Tight junction interactions; TGF-beta receptor signaling in EMT (epithelial to mesenchymal transition)	Chemokine signaling pathway	16	0	136.5	128.1	122.7	95.3	150.7	115.4	176.5	131.7	123.1	104.9	1.17429e-05	9.82138e-06	1.0489e-05	1.25532e-05	1.10581e-05	1.05612e-05	1.48375e-05	1.30935e-05	1.42314e-05	1.02184e-05	1.26391	0.0626808	0.337895768155161	1.20287
O75323	Protein NipSnap homolog 2 OS=Homo sapiens GN=NIPSNAP2 PE=1 SV=1	0	42.575	28	metabolic process;regulation of biological process	cytoplasm;membrane;mitochondrion	protein binding	GBAS; NIPSNAP2				0	0	2952.3	4251.3	2631.4	1590	2527.8	2131.7	1997.4	1894	1410.1	1839.8	0.000253981	0.000325946	0.000224945	0.000209439	0.000185486	0.000195089	0.000167912	0.0001883	0.000163019	0.000179216	0.799127	0.0627815	-0.323502907160328	1.20217
O75157	TSC22 domain family protein 2 OS=Homo sapiens GN=TSC22D2 PE=1 SV=3	0.001	6.713	4	cell organization and biogenesis;metabolic process;regulation of biological process;reproduction;response to stimulus	cytoplasm;nucleus		TSC22D2				0	0	223.3	230	241.2	145.7	223	252.4	280.6	225.4	223.9	199.1	1.92101e-05	1.7634e-05	2.0619e-05	1.9192e-05	1.63634e-05	2.30991e-05	2.35887e-05	2.24091e-05	2.58847e-05	1.93945e-05	1.19779	0.0628235	0.260377709932974	1.20188
Q96J87	CUGBP Elav-like family member 6 OS=Homo sapiens GN=CELF6 PE=1 SV=1	0	16.301	10	metabolic process;regulation of biological process	cytoplasm;cytosol;nucleus	RNA binding	CELF6				0	2	657.1	665.5	277.3	513.4	629	744.8	333.2	291.1	345.4	375.2	5.65292e-05	5.10236e-05	2.3705e-05	6.76264e-05	4.6155e-05	6.81626e-05	2.80105e-05	2.89409e-05	3.99311e-05	3.65486e-05	0.608905	0.0629218	-0.715710550400146	1.2012
O15075	Serine/threonine-protein kinase DCLK1 OS=Homo sapiens GN=DCLK1 PE=1 SV=2	0	37.135	9	cell differentiation;cell growth;cell organization and biogenesis;cellular component movement;development;metabolic process;regulation of biological process;response to stimulus;transport		catalytic activity;nucleotide binding;signal transducer activity	DCLK1				0	1	753.9	767.3	1086	372.4	1221.1	840.4	530.6	488.1	530.8	543.6	6.48567e-05	5.88286e-05	9.28366e-05	4.90535e-05	8.96022e-05	7.69117e-05	4.4605e-05	4.85265e-05	6.13648e-05	5.29525e-05	0.715808	0.0629879	-0.482354692652404	1.20074
P30566	Adenylosuccinate lyase OS=Homo sapiens GN=ADSL PE=1 SV=2	0	40.096	16	cell organization and biogenesis;metabolic process;response to stimulus	cytosol;mitochondrion	catalytic activity	ADSL	Purine metabolism; Alanine, aspartate and glutamate metabolism; Metabolic pathways	Purine ribonucleoside monophosphate biosynthesis	Nucleotide Metabolism	8	0	1296.1	1481.9	1707.4	831	1558.4	955.5	1594.3	1235.3	1190.9	1897	0.000111501	0.000113617	0.000145957	0.000109462	0.000114353	8.74454e-05	0.000134025	0.000122813	0.000137678	0.000184788	1.20693	0.0633526	0.271347825387218	1.19824
Q5VZ89	DENN domain-containing protein 4C OS=Homo sapiens GN=DENND4C PE=1 SV=3	0	17.345	4	cell organization and biogenesis;response to stimulus;transport	cytoplasm;cytosol;membrane		DENND4C		RAB GEFs exchange GTP for GDP on RABs		4	0	450.6	580.5	490.6	353.7	647.9	447.8	521.3	486.6	415.3	558.9	3.87644e-05	4.45067e-05	4.19389e-05	4.65903e-05	4.75418e-05	4.09818e-05	4.38231e-05	4.83774e-05	4.80121e-05	5.44429e-05	1.11503	0.063517	0.157082173154438	1.19711
Q9NW07	Zinc finger protein 358 OS=Homo sapiens GN=ZNF358 PE=1 SV=2	0.008	2.816	4	metabolic process;regulation of biological process	nucleus	DNA binding;metal ion binding	ZNF358				0	0	54.6	60.8	82.3	53.6	70.3	61.3	54.8	50.5	32.3	44.1	4.69715e-06	4.66151e-06	7.03541e-06	7.06034e-06	5.15849e-06	5.61005e-06	4.60677e-06	5.02067e-06	3.73414e-06	4.29582e-06	0.826721	0.0636861	-0.274527033256896	1.19596
Q8N8R5	UPF0565 protein C2orf69 OS=Homo sapiens GN=C2orf69 PE=1 SV=1	0	11.11	7		extracellular		C2orf69				0	0	171.6	183.3	105.8	128	227.3	157.8	123.6	98.1	112.9	109.5	1.47625e-05	1.40535e-05	9.0443e-06	1.68605e-05	1.66789e-05	1.44415e-05	1.03904e-05	9.75302e-06	1.30522e-05	1.06665e-05	0.721029	0.0637827	-0.471870086313541	1.1953
Q6UXV4	MICOS complex subunit MIC27 OS=Homo sapiens GN=APOOL PE=1 SV=1	0	50.611	36	cell organization and biogenesis;transport	extracellular;membrane;mitochondrion;organelle lumen	protein binding	APOOL		Platelet degranulation ; Cristae formation		7	0	988.8	1271	936.2	804.5	1410	1131.3	889.8	944.4	710.8	791.4	8.50648e-05	9.74471e-05	8.0031e-05	0.000105971	0.000103463	0.000103534	7.48011e-05	9.38915e-05	8.21743e-05	7.7091e-05	0.792717	0.0637762	-0.335121731500079	1.19534
Q13303	Voltage-gated potassium channel subunit beta-2 OS=Homo sapiens GN=KCNAB2 PE=1 SV=2	0	18.855	17	cell differentiation;metabolic process;regulation of biological process;transport	cytoplasm;cytoskeleton;cytosol;membrane	catalytic activity;transporter activity	KCNAB2		Voltage gated Potassium channels; Neutrophil degranulation	Metapathway biotransformation	7	0	285.5	426	368.4	199	657.1	599.6	582.1	1049.2	338.5	662.7	2.45611e-05	3.26613e-05	3.14926e-05	2.62128e-05	4.82169e-05	5.48742e-05	4.89343e-05	0.000104311	3.91334e-05	6.45542e-05	1.769	0.0638033	0.822936809698021	1.19516
P38646	Stress-70 protein, mitochondrial OS=Homo sapiens GN=HSPA9 PE=1 SV=2	0	704.041	64	cell differentiation;cell organization and biogenesis;metabolic process;regulation of biological process;response to stimulus	cytoplasm;mitochondrion;nucleus;organelle lumen	nucleotide binding;protein binding;RNA binding	HSPA9	Tuberculosis; RNA degradation	Gene and protein expression by JAK-STAT signaling after Interleukin-12 stimulation; Mitochondrial protein import; Regulation of HSF1-mediated heat shock response; Interleukin-12 family signaling; Cristae formation; Metabolism of proteins	Parkin-Ubiquitin Proteasomal System pathway	17	1	21192.3	33852.2	20095.3	14545.1	34248.6	24070.8	17428.6	21955.8	12493	13695.5	0.00182314	0.00259544	0.00171785	0.00191592	0.0025131	0.00220291	0.00146514	0.00218283	0.00144429	0.00133409	0.706373	0.0639374	-0.501498387206279	1.19424
Q9Y426	C2 domain-containing protein 2 OS=Homo sapiens GN=C2CD2 PE=1 SV=2	0.003	3.845	2		cytosol;membrane;nucleus	protein binding	C2CD2				0	0	372.4	347.7	349	197.9	395.8	380.8	341.7	337.2	369.1	409.2	3.20369e-05	2.6658e-05	2.98342e-05	2.60679e-05	2.90431e-05	3.48501e-05	2.87251e-05	3.35241e-05	4.2671e-05	3.98605e-05	1.2464	0.0641126	0.317765523922128	1.19306
O15294	UDP-N-acetylglucosamine--peptide N-acetylglucosaminyltransferase 110 kDa subunit OS=Homo sapiens GN=OGT PE=1 SV=3	0	32.488	9	cell death;cell organization and biogenesis;metabolic process;regulation of biological process;response to stimulus	cytoplasm;cytosol;membrane;mitochondrion;nucleus	catalytic activity;protein binding	OGT	Other types of O-glycan biosynthesis; Insulin resistance	HATs acetylate histones; UCH proteinases	Ectoderm Differentiation	10	0	910.4	1135.4	1048.6	894.4	1190.8	1098.6	1013.8	548.9	692.2	797.4	7.83202e-05	8.70507e-05	8.96395e-05	0.000117813	8.73789e-05	0.000100542	8.52252e-05	5.45712e-05	8.0024e-05	7.76754e-05	0.890864	0.0641404	-0.166722112197782	1.19287
Q96P63	Serpin B12 OS=Homo sapiens GN=SERPINB12 PE=1 SV=1	0.001	6.844	4	cell differentiation;regulation of biological process;transport	cytoplasm;membrane	enzyme regulator activity;protein binding	SERPINB12		Neutrophil degranulation		3	0	42.8	65.5	39.1	26.1	58.3	49.7	59.3	46	45.3	92.9	3.68201e-06	5.02186e-06	3.34246e-06	3.43796e-06	4.27796e-06	4.54844e-06	4.98506e-06	4.57328e-06	5.23705e-06	9.04947e-06	1.28419	0.0641473	0.360858965369113	1.19282
Q14642	Type I inositol 1,4,5-trisphosphate 5-phosphatase OS=Homo sapiens GN=INPP5A PE=1 SV=1	0.001	6.946	5	metabolic process;regulation of biological process;response to stimulus	membrane	catalytic activity;protein binding	INPP5A	Phosphatidylinositol signaling system; Inositol phosphate metabolism; Metabolic pathways	Synthesis of IP2, IP, and Ins in the cytosol		6	0	206.9	156.3	150.9	88.2	305.7	184.4	339.3	535.9	200.5	161.1	1.77993e-05	1.19835e-05	1.28997e-05	1.16179e-05	2.24317e-05	1.68759e-05	2.85233e-05	5.32787e-05	2.31794e-05	1.56929e-05	1.73641	0.0641549	0.796110296962916	1.19277
P20839	Inosine-5'-monophosphate dehydrogenase 1 OS=Homo sapiens GN=IMPDH1 PE=1 SV=2	0	9.567	7	cell proliferation;metabolic process;transport	cytoplasm;cytosol;extracellular;nucleus;organelle lumen	catalytic activity;DNA binding;metal ion binding;RNA binding	IMPDH1	Purine metabolism; Metabolic pathways; Drug metabolism - other enzymes	Neutrophil degranulation; Purine ribonucleoside monophosphate biosynthesis	Nucleotide Metabolism	11	0	163	161.9	166.7	138.3	164.1	161.3	422	199	169.3	149.4	1.40226e-05	1.24128e-05	1.42503e-05	1.82172e-05	1.20414e-05	1.47619e-05	3.54755e-05	1.97844e-05	1.95725e-05	1.45532e-05	1.39203	0.064447	0.477193391655022	1.1908
Q2MKA7	R-spondin-1 OS=Homo sapiens GN=RSPO1 PE=1 SV=1	0.025	1.741	3	regulation of biological process;response to stimulus	extracellular;nucleus	protein binding	RSPO1		Regulation of FZD by ubiquitination		4	0	47.9	71.3	57.6	32	49.2	66.6	302.2	861	87.7	161.4	4.12076e-06	5.46654e-06	4.92393e-06	4.21513e-06	3.61021e-06	6.0951e-06	2.54045e-05	8.55999e-05	1.01388e-05	1.57221e-05	4.50009	0.0648059	2.16995418270344	1.18839
Q658P3	Metalloreductase STEAP3 OS=Homo sapiens GN=STEAP3 PE=1 SV=2	0	11.323	3	cell death;metabolic process;regulation of biological process;transport	cytoplasm;endosome;membrane	catalytic activity;metal ion binding;nucleotide binding;protein binding	STEAP3	p53 signaling pathway	Transferrin endocytosis and recycling; TP53 Regulates Transcription of Genes Involved in Cytochrome C Release	Iron metabolism in placenta; Copper homeostasis	12	0	167.7	205	216.8	116.4	292.3	171.2	376.9	169.3	179.2	229.6	1.44269e-05	1.57173e-05	1.85331e-05	1.53325e-05	2.14485e-05	1.56679e-05	3.16841e-05	1.68317e-05	2.0717e-05	2.23655e-05	1.3727	0.0652394	0.457020095956502	1.18549
Q9Y2R9	28S ribosomal protein S7, mitochondrial OS=Homo sapiens GN=MRPS7 PE=1 SV=2	0	19.466	11	cell organization and biogenesis;metabolic process	membrane;mitochondrion;ribosome	RNA binding;structural molecule activity	MRPS7	Ribosome	Mitochondrial translation initiation; Mitochondrial translation elongation; Mitochondrial translation termination		7	0	347.4	483.4	290	219.9	435.7	351.2	270.4	297.8	199.3	276.2	2.98862e-05	3.70621e-05	2.47906e-05	2.89658e-05	3.19709e-05	3.21411e-05	2.27312e-05	2.9607e-05	2.30407e-05	2.69049e-05	0.807434	0.0652211	-0.308583447121436	1.18561
O43674	NADH dehydrogenase [ubiquinone] 1 beta subcomplex subunit 5, mitochondrial OS=Homo sapiens GN=NDUFB5 PE=1 SV=1	0	17.745	21	cell organization and biogenesis;metabolic process;transport	membrane;mitochondrion	catalytic activity	NDUFB5	Huntington's disease; Parkinson's disease; Alzheimer's disease; Oxidative phosphorylation; Non-alcoholic fatty liver disease (NAFLD); Metabolic pathways	Complex I biogenesis	Electron Transport Chain; Oxidative phosphorylation	13	0	919.6	827.4	496.4	541.2	1328.7	851	322	830.6	249.8	272.9	7.91116e-05	6.34365e-05	4.24347e-05	7.12883e-05	9.74978e-05	7.78818e-05	2.7069e-05	8.25776e-05	2.88789e-05	2.65834e-05	0.375061	0.0652742	-1.41480318571177	1.18526
Q07020	60S ribosomal protein L18 OS=Homo sapiens GN=RPL18 PE=1 SV=2	0	80.324	46	cell organization and biogenesis;metabolic process;transport	cytoplasm;cytosol;endoplasmic reticulum;membrane;nucleus;ribosome	RNA binding;structural molecule activity	RPL18	Ribosome	Peptide chain elongation; Eukaryotic Translation Termination; Viral mRNA Translation; L13a-mediated translational silencing of Ceruloplasmin expression; Nonsense Mediated Decay (NMD) independent of the Exon Junction Complex (EJC); Selenocysteine synthesis; Nonsense Mediated Decay (NMD) enhanced by the Exon Junction Complex (EJC); GTP hydrolysis and joining of the 60S ribosomal subunit; Major path…	Cytoplasmic Ribosomal Proteins	34	0	2605.3	2904.4	2997.5	2105.4	3856.5	2659.6	2738.2	2448.6	1640.1	2059.6	0.00022413	0.000222679	0.000256241	0.000277329	0.000282983	0.000243401	0.000230187	0.000243438	0.000189609	0.000200627	0.862246	0.0653765	-0.213828745788068	1.18458
P01034	Cystatin-C OS=Homo sapiens GN=CST3 PE=1 SV=1	0	127.542	64	cell death;cell organization and biogenesis;defense response;metabolic process;regulation of biological process;response to stimulus;transport	cytoplasm;endoplasmic reticulum;endosome;extracellular;membrane;organelle lumen;vacuole	enzyme regulator activity;protein binding	CST3	Salivary secretion	Post-translational protein phosphorylation; Regulation of Insulin-like Growth Factor (IGF) transport and uptake by Insulin-like Growth Factor Binding Proteins (IGFBPs); Neutrophil degranulation; Amyloid fiber formation		9	0	2979.3	5230.1	1661	2183.1	3591.1	4017.2	2360.5	2154.1	1386.5	1676.8	0.000256304	0.00040099	0.00014199	0.000287564	0.000263509	0.000367646	0.000198436	0.000214159	0.000160291	0.000163339	0.656491	0.0654341	-0.607152802496418	1.1842
Q96BQ5	Coiled-coil domain-containing protein 127 OS=Homo sapiens GN=CCDC127 PE=1 SV=1	0	14.495	7				CCDC127				0	0	455.4	377.1	323.7	249.9	452.7	415.1	315	331.8	223.2	242.7	3.91773e-05	2.89121e-05	2.76715e-05	3.29175e-05	3.32184e-05	3.79891e-05	2.64805e-05	3.29873e-05	2.58037e-05	2.36416e-05	0.790558	0.0654341	-0.33905621701181	1.1842
Q09161	Nuclear cap-binding protein subunit 1 OS=Homo sapiens GN=NCBP1 PE=1 SV=1	0	32.375	9	cell organization and biogenesis;metabolic process;regulation of biological process;response to stimulus;transport	cytoplasm;cytosol;mitochondrion;nucleus	protein binding;RNA binding	NCBP1	Spliceosome; mRNA surveillance pathway; RNA transport	Signaling by FGFR2 IIIa TM; RNA polymerase II transcribes snRNA genes; Abortive elongation of HIV-1 transcript in the absence of Tat; Formation of HIV-1 elongation complex containing HIV-1 Tat; Formation of the HIV-1 Early Elongation Complex; SLBP independent Processing of Histone Pre-mRNAs; mRNA Splicing - Major Pathway; FGFR2 alternative splicing; mRNA Splicing - Minor Pathway; Cleavage of Grow…	mRNA Processing	61	0	747.5	721.4	757.8	387.5	824.7	659.9	936.3	616.5	572.8	673.6	6.43062e-05	5.53095e-05	6.47805e-05	5.10425e-05	6.05151e-05	6.03927e-05	7.87102e-05	6.12919e-05	6.62204e-05	6.5616e-05	1.09039	0.0656767	0.124840278573895	1.18259
Q96MM6	Heat shock 70 kDa protein 12B OS=Homo sapiens GN=HSPA12B PE=1 SV=2	0	30.029	7			nucleotide binding;protein binding	HSPA12B		Regulation of HSF1-mediated heat shock response		4	0	70.8	77.6	70.4	61.8	65.6	68.7	106.6	56	84.4	85.2	6.0908e-06	5.94956e-06	6.01814e-06	8.14046e-06	4.81362e-06	6.28729e-06	8.96134e-06	5.56747e-06	9.75733e-06	8.2994e-06	1.42545	0.0656212	0.51142206670165	1.18296
A0A075B6R9	Immunoglobulin kappa variable 2D-24 (non-functional) (Fragment) OS=Homo sapiens GN=IGKV2D-24 PE=4 SV=1	0	27.666	38	response to stimulus							0	0	846.5	850.6	811	478.3	656.8	924.5	1456.5	518.7	836.5	1249.5	7.2823e-05	6.52152e-05	6.93283e-05	6.3003e-05	4.81949e-05	8.46084e-05	0.000122441	5.15687e-05	9.67062e-05	0.000121715	1.62342	0.0656653	0.699039833319733	1.18266
Q15526	Surfeit locus protein 1 OS=Homo sapiens GN=SURF1 PE=1 SV=1	0	25.156	18	cell organization and biogenesis;metabolic process;transport	membrane;mitochondrion	catalytic activity;protein binding;transporter activity	SURF1		TP53 Regulates Metabolic Genes; Respiratory electron transport	Electron Transport Chain; Type II diabetes mellitus	11	0	299.6	479.2	363.7	188.8	435.3	277.5	273.7	276.4	206.9	196.3	2.57741e-05	3.67401e-05	3.10909e-05	2.48692e-05	3.19416e-05	2.53962e-05	2.30086e-05	2.74795e-05	2.39193e-05	1.91218e-05	0.825253	0.0657259	-0.277092088085075	1.18226
Q9H1N7	Adenosine 3'-phospho 5'-phosphosulfate transporter 2 OS=Homo sapiens GN=SLC35B3 PE=1 SV=1	0.021	1.904	2	metabolic process;transport	Golgi;membrane	transporter activity	SLC35B3		Transport and synthesis of PAPS; Transport of nucleotide sugars		11	0	61.4	81.5	80.5	32	67.9	62.2	87.7	78.2	48.4	68.5	5.28214e-06	6.24858e-06	6.88154e-06	4.21513e-06	4.98239e-06	5.69242e-06	7.37251e-06	7.77458e-06	5.59543e-06	6.67264e-06	1.27979	0.0658006	0.355909886681365	1.18177
Q9UI32	Glutaminase liver isoform, mitochondrial OS=Homo sapiens GN=GLS2 PE=1 SV=2	0.001	6.282	2	metabolic process;regulation of biological process;transport	mitochondrion;organelle lumen	catalytic activity;protein binding	GLS2	Arginine biosynthesis; Glutamatergic synapse; Central carbon metabolism in cancer; MicroRNAs in cancer; Proximal tubule bicarbonate reclamation; Alanine, aspartate and glutamate metabolism; GABAergic synapse; Metabolic pathways; D-Glutamine and D-glutamate metabolism	Amino acid synthesis and interconversion (transamination); TP53 Regulates Metabolic Genes; Glutamate Neurotransmitter Release Cycle		21	0	49.6	108.9	55.8	44.7	88	53.8	51.3	46.2	34.9	35.9	4.267e-06	8.34932e-06	4.77006e-06	5.888e-06	6.45729e-06	4.92367e-06	4.31254e-06	4.59317e-06	4.03472e-06	3.49705e-06	0.772061	0.065947	-0.373214177844895	1.1808
P46734	Dual specificity mitogen-activated protein kinase kinase 3 OS=Homo sapiens GN=MAP2K3 PE=1 SV=2	0.002	5.011	7	defense response;metabolic process;regulation of biological process;response to stimulus	cytoplasm;cytosol;membrane	catalytic activity;nucleotide binding;protein binding	MAP2K3	TNF signaling pathway; Epstein-Barr virus infection; Rap1 signaling pathway; MAPK signaling pathway; Toxoplasmosis; Toll-like receptor signaling pathway; Fc epsilon RI signaling pathway; Inflammatory mediator regulation of TRP channels; Amyotrophic lateral sclerosis (ALS); GnRH signaling pathway; Influenza A	Activated TLR4 signalling; activated TAK1 mediates p38 MAPK activation; Oxidative Stress Induced Senescence	Regulation of toll-like receptor signaling pathway; Physiological and Pathological Hypertrophy of the Heart; MicroRNAs in cardiomyocyte hypertrophy; Integrin-mediated Cell Adhesion; IL-1 signaling pathway; Human Thyroid Stimulating Hormone (TSH) signaling pathway; Signaling Pathways in Glioblastoma; TNF alpha Signaling Pathway; Structural Pathway of Interleukin 1 (IL-1); Cardiac Hypertrophic Resp…	62	2	532.9	424.4	470.3	307.4	659.8	403.3	628.4	429.5	532.5	455.5	4.58445e-05	3.25386e-05	4.02036e-05	4.04916e-05	4.8415e-05	3.69092e-05	5.28265e-05	4.27005e-05	6.15613e-05	4.43706e-05	1.2045	0.066015	0.268432911201879	1.18036
Q5JSH3	WD repeat-containing protein 44 OS=Homo sapiens GN=WDR44 PE=1 SV=1	0	32.153	8		cytoplasm;cytosol;endosome;Golgi;membrane	protein binding	WDR44			Ectoderm Differentiation	1	0	638.7	792.5	624.7	446	687.3	682.3	631.7	483.8	455.2	532.4	5.49463e-05	6.07607e-05	5.34024e-05	5.87483e-05	5.04329e-05	6.24427e-05	5.31039e-05	4.8099e-05	5.26248e-05	5.18615e-05	0.919009	0.0662163	-0.121848970517196	1.17903
Q9H6Z4	Ran-binding protein 3 OS=Homo sapiens GN=RANBP3 PE=1 SV=1	0	40.862	16	cell organization and biogenesis;metabolic process;regulation of biological process;transport	cytoplasm;nucleus	enzyme regulator activity;protein binding	RANBP3	HTLV-I infection			1	0	858.6	884.4	938.2	594.4	1039.8	895.6	852.7	738.8	609.7	653.6	7.38639e-05	6.78066e-05	8.0202e-05	7.8296e-05	7.62988e-05	8.19635e-05	7.16823e-05	7.34509e-05	7.04863e-05	6.36677e-05	0.919621	0.0662827	-0.120888068288319	1.1786
[truncated: 4,953 more rows]
