# Supplementary material for: Impaired oxygen-sensitive regulation of mitochondrial biogenesis within the von Hippel-Lindau syndrome
Source: Nat Metab. Author manuscript; Available in PMC 2022 Jul 2. (PMC9236906; doi:10.1038/s42255-022-00593-x)
Supplement: Data_set_2 [file EMS145242-supplement-Data_set_2.xlsx]

## Sheet: Sheet1
							Intensity									Normalized intensity
Accession	Description	Sum PEP Score	Coverage [%]	# Peptides	Gene Symbol	Cellular Component	L188V-1	L188V-2	L188V-3	PRC3-1	PRC3-2	PRC3-3	WT-1	WT-2	WT-3	L188V-1	L188V-2	L188V-3	pRC3-1	pRC3-2	pRC3-3	WT-1	WT-2	WT-3	pRC3/WT	p value, pRC3/WT	Log2 pRC3/WT	-Log10 p value, pRC3/WT	L188V/WT	p value, L188V/WT	Log2 L188V/WT	-Log10 p value,L188V/WT
P31943	Heterogeneous nuclear ribonucleoprotein H OS=Homo sapiens GN=HNRNPH1 PE=1 SV=4	260.351	52	17	HNRNPH1	cytosol;membrane;nucleus;spliceosomal complex	5761.9	11287.7	6335.9	9048.8	6572.5	6566.7	11921.5	7705.7	10104.4	0.000512408	0.000506213	0.000521015	0.000546779	0.000548357	0.000547276	0.000467396	0.000467136	0.000467999	1.1709	1.16912e-08	0.227621804648133	7.93214	1.0963	0.000443521	0.132646301348733	3.35309
P11717	Cation-independent mannose-6-phosphate receptor OS=Homo sapiens GN=IGF2R PE=1 SV=3	382.752	32	66	IGF2R	cell surface;cytoplasm;endosome;Golgi;membrane;nucleus;vacuole	8787.3	17889.7	9653.2	14693.2	10603.2	10658.8	19962.2	12892.5	16869.7	0.000781458	0.000802289	0.000793804	0.000887845	0.000884646	0.000888316	0.000782641	0.000781571	0.000781342	1.13597	1.08982e-07	0.183930414689092	6.96264	1.01565	0.153277	0.0224057493320743	0.814523
O14974	Protein phosphatase 1 regulatory subunit 12A OS=Homo sapiens GN=PPP1R12A PE=1 SV=1	194.556	38	37	PPP1R12A	chromosome;cytoplasm;cytoskeleton;cytosol	4530.4	10013.8	5425.5	7939.3	5720.8	5691.6	8681.3	5654.6	7420.3	0.00040289	0.000449083	0.000446151	0.000479737	0.000477298	0.000474344	0.00034036	0.000342794	0.000343681	1.39238	2.11479e-07	0.477548051219926	6.67473	1.30151	0.00378362	0.380189745537545	2.42209
O00401	Neural Wiskott-Aldrich syndrome protein OS=Homo sapiens GN=WASL PE=1 SV=2	64.154	25	12	WASL; ASB15	cytoplasm;cytoskeleton;cytosol;membrane;nucleus	1861.4	4298.7	2312	2808.3	2038.9	2054.2	3461.9	2231.6	2911.4	0.000165535	0.000192781	0.000190121	0.000169693	0.00017011	0.000171199	0.000135728	0.000135284	0.000134845	1.25742	2.82057e-07	0.330468678097974	6.54966	1.40534	0.00540711	0.490921561373908	2.26703
Q9NW13	RNA-binding protein 28 OS=Homo sapiens GN=RBM28 PE=1 SV=3	23.873	10	6	RBM28	nucleus;spliceosomal complex	838.5	1670	896.4	1186.4	850.3	853.6	1365.4	893.2	1159.7	7.45681e-05	7.48935e-05	7.3713e-05	7.16889e-05	7.09422e-05	7.11399e-05	5.35321e-05	5.41477e-05	5.3713e-05	1.32444	4.46722e-07	0.405387478101601	6.34996	1.38827	8.23383e-07	0.473286507398446	6.0844
Q8N697	Solute carrier family 15 member 4 OS=Homo sapiens GN=SLC15A4 PE=1 SV=1	17.499	6	3	SLC15A4	membrane	617.5	708.7	415.2	717.6	522.5	516.5	611	401.9	538.1	5.49145e-05	3.17826e-05	3.41428e-05	4.33614e-05	4.35932e-05	4.30457e-05	2.3955e-05	2.4364e-05	2.49228e-05	1.77973	5.04203e-07	0.831657141564765	6.29739	1.40136	0.0971723	0.486828486333079	1.01246
Q27J81	Inverted formin-2 OS=Homo sapiens GN=INF2 PE=1 SV=2	193.867	28	28	INF2	cytoplasm	2166.2	4857.8	2500.1	4871	3489.3	3488.5	5793.4	3741.8	4887.9	0.000192641	0.000217855	0.000205589	0.000294333	0.000291119	0.000290735	0.000227137	0.000226836	0.00022639	1.28339	5.99354e-07	0.359961309365283	6.22232	0.906332	0.0423041	-0.141888026716115	1.37362
Q9UKV5	E3 ubiquitin-protein ligase AMFR OS=Homo sapiens GN=AMFR PE=1 SV=2	38.176	19	7	AMFR	cytoplasm;endoplasmic reticulum;Golgi;membrane;nucleus	510.1	1108.4	575.3	746.8	541.9	539.8	1320.5	858.5	1125.5	4.53634e-05	4.97077e-05	4.73082e-05	4.51258e-05	4.52118e-05	4.49875e-05	5.17717e-05	5.20441e-05	5.2129e-05	0.867068	6.76635e-07	-0.205782377959045	6.16965	0.909002	0.0230463	-0.137645043971315	1.6374
Q5ZPR3	CD276 antigen OS=Homo sapiens GN=CD276 PE=1 SV=1	51.577	27	7	CD276	membrane	775.7	1815.9	960.1	1353.7	980.4	969.8	1394.7	919.4	1179	6.89833e-05	8.14366e-05	7.89511e-05	8.17981e-05	8.17967e-05	8.08242e-05	5.46808e-05	5.5736e-05	5.46069e-05	1.49589	6.92555e-07	0.581008295011758	6.15955	1.44385	0.00495617	0.52992499357542	2.30485
Q01995	Transgelin OS=Homo sapiens GN=TAGLN PE=1 SV=4	22.703	38	7	TAGLN	cytoplasm	441.8	763.2	382.3	2041.9	1446.7	1488.3	1226.7	843.8	1053.1	3.92894e-05	3.42268e-05	3.14374e-05	0.000123383	0.000120701	0.000124036	4.80942e-05	5.1153e-05	4.87757e-05	2.5296	7.46574e-07	1.33890814473852	6.12693	0.701718	0.00441317	-0.511037664237351	2.35525
O94819	Kelch repeat and BTB domain-containing protein 11 OS=Homo sapiens GN=KBTBD11 PE=1 SV=1	52.696	26	11	KBTBD11		477.7	876.8	496.6	967.5	693.2	686.7	981.1	628.9	828.7	4.2482e-05	3.93213e-05	4.08365e-05	5.84617e-05	5.78351e-05	5.72303e-05	3.84652e-05	3.81253e-05	3.83823e-05	1.50682	7.72408e-07	0.591502388892009	6.11215	1.06394	0.0496764	0.0894174999364539	1.30385
P62140	Serine/threonine-protein phosphatase PP1-beta catalytic subunit OS=Homo sapiens GN=PPP1CB PE=1 SV=3	127.594	44	15	PPP1CB	cytoplasm;cytosol;nucleus	962.4	1836.5	962.2	1411.4	1018.7	1015.3	1864	1196.9	1568.6	8.55866e-05	8.23604e-05	7.91238e-05	8.52846e-05	8.49922e-05	8.46162e-05	7.30803e-05	7.25586e-05	7.26518e-05	1.16986	1.07946e-06	0.226332401524356	5.96679	1.13363	0.00687084	0.180953087778915	2.16299
P41091	Eukaryotic translation initiation factor 2 subunit 3 OS=Homo sapiens GN=EIF2S3 PE=1 SV=3	180.598	55	24	EIF2S3	cytoplasm;cytosol;nucleus	4219.9	8704.7	4761.1	7353	5307.6	5335.8	12780.4	8242.8	10868.2	0.000375277	0.000390374	0.000391516	0.000444309	0.000442824	0.000444691	0.00050107	0.000499696	0.000503375	0.88672	1.19764e-06	-0.173449650230973	5.92167	0.779081	2.6921e-05	-0.360154729693284	4.56991
Q96EY1	DnaJ homolog subfamily A member 3, mitochondrial OS=Homo sapiens GN=DNAJA3 PE=1 SV=2	88.657	33	14	DNAJA3	cytoplasm;cytosol;membrane;mitochondrion;nucleus;organelle lumen	2010	4233.9	2338.6	2507.8	1833	1844.7	5295.6	3389.7	4509.4	0.00017875	0.000189875	0.000192308	0.000151535	0.000152931	0.000153739	0.00020762	0.000205491	0.000208859	0.73659	1.28593e-06	-0.441066629884856	5.89078	0.914532	0.00900379	-0.128895180191491	2.04557
Q96DX5	Ankyrin repeat and SOCS box protein 9 OS=Homo sapiens GN=ASB9 PE=1 SV=1	1.609	3	1	ASB9	cytosol;mitochondrion	102.5	186.8	119.4	151.2	113	112.2	344.6	222.2	293.3	9.11536e-06	8.37731e-06	9.81853e-06	9.13634e-06	9.42782e-06	9.35087e-06	1.35104e-05	1.34702e-05	1.35846e-05	0.692121	1.44057e-06	-0.530902901662089	5.84147	0.67469	0.000450982	-0.567703246208511	3.34584
P51452	Dual specificity protein phosphatase 3 OS=Homo sapiens GN=DUSP3 PE=1 SV=1	60.171	45	7	DUSP3	cytosol;nucleus	1153	2801.6	1440.7	2326.1	1699.6	1664.3	2474.3	1608.1	2118.3	0.000102537	0.000125642	0.000118472	0.000140556	0.000141801	0.000138705	9.70078e-05	9.74865e-05	9.81118e-05	1.4418	1.47784e-06	0.527869825336423	5.83037	1.21527	0.0578525	0.281271447820747	1.23768
O95336	6-phosphogluconolactonase OS=Homo sapiens GN=PGLS PE=1 SV=2	86.845	41	8	PGLS	cytoplasm;cytosol	1908.4	4019.9	2121	2794.6	2022.7	2048.8	5297.4	3451.7	4528.2	0.000169715	0.000180278	0.000174415	0.000168865	0.000168758	0.000170749	0.000207691	0.000209249	0.00020973	0.807004	1.57024e-06	-0.309351450996449	5.80404	0.833524	0.000397038	-0.262703839106863	3.40117
P27797	Calreticulin OS=Homo sapiens GN=CALR PE=1 SV=1	354.714	73	29	CALR	cell surface;cytoplasm;cytosol;endoplasmic reticulum;extracellular;Golgi;membrane;nucleus;organelle lumen	17087.3	24905.4	14553	24656.5	17802.3	17652.5	29279.4	19119.4	24633.3	0.00151958	0.00111692	0.00119673	0.00148988	0.00148528	0.00147118	0.00114793	0.00115906	0.00114092	1.29388	1.72769e-06	0.371698392289313	5.76253	1.0425	0.356068	0.0600538368832582	0.448467
O60828	Polyglutamine-binding protein 1 OS=Homo sapiens GN=PQBP1 PE=1 SV=1	32.193	31	6	PQBP1	cytoplasm;cytosol;membrane;nucleus;spliceosomal complex	727.8	1655.4	945.7	1253.5	918.1	907	2434	1588.4	2054.3	6.47235e-05	7.42387e-05	7.7767e-05	7.57434e-05	7.65989e-05	7.55903e-05	9.54278e-05	9.62922e-05	9.51476e-05	0.793725	1.89228e-06	-0.333288721796671	5.72302	0.777957	0.00393362	-0.362237527469146	2.40521
P07919	Cytochrome b-c1 complex subunit 6, mitochondrial OS=Homo sapiens GN=UQCRH PE=1 SV=2	20.684	53	6	UQCRH	membrane;mitochondrion	685.8	1426.6	859.6	981.9	709.5	717.7	1964.9	1251.8	1662.6	6.09884e-05	6.39779e-05	7.06868e-05	5.93319e-05	5.9195e-05	5.98139e-05	7.70362e-05	7.58868e-05	7.70055e-05	0.770488	2.17027e-06	-0.376154739169971	5.66349	0.830822	0.0168156	-0.267388540738075	1.77429
Q658P3	Metalloreductase STEAP3 OS=Homo sapiens GN=STEAP3 PE=1 SV=2	33.259	13	6	STEAP3	cytoplasm;endosome;membrane	737.1	1479.3	797.9	1319.6	947.7	960.6	1693.3	1085.7	1426.2	6.55506e-05	6.63413e-05	6.56131e-05	7.97376e-05	7.90685e-05	8.00574e-05	6.63878e-05	6.58175e-05	6.60563e-05	1.20711	2.24315e-06	0.271562743168023	5.64914	0.99329	0.451866	-0.00971329713831694	0.344991
Q9P2B2	Prostaglandin F2 receptor negative regulator OS=Homo sapiens GN=PTGFRN PE=1 SV=2	79.397	24	19	PTGFRN	cell surface;endoplasmic reticulum;Golgi;membrane	1862.2	3219	1768.4	3093.8	2206.8	2263.9	3302.4	2156	2829.9	0.000165606	0.000144361	0.000145419	0.000186945	0.000184118	0.000188676	0.000129474	0.000130701	0.000131071	1.43032	2.39563e-06	0.516336586788517	5.62058	1.11261	0.0367311	0.153946081348141	1.43497
P49247	Ribose-5-phosphate isomerase OS=Homo sapiens GN=RPIA PE=1 SV=3	25.985	23	6	LOC101060545; RPIA	cytosol	439.3	745.4	438.9	505.9	366.9	374.5	1032.2	660.4	868.5	3.90671e-05	3.34285e-05	3.60917e-05	3.05693e-05	3.06112e-05	3.12112e-05	4.04686e-05	4.00349e-05	4.02257e-05	0.760986	2.58958e-06	-0.39405828778061	5.58677	0.89723	0.0683682	-0.156450418141736	1.16515
Q5VW38	Protein GPR107 OS=Homo sapiens GN=GPR107 PE=1 SV=1	37.217	14	7	GPR107	endosome;Golgi;membrane	588.3	1458.1	788.3	964.4	694.1	693.4	853.2	582.3	757.9	5.23177e-05	6.53905e-05	6.48236e-05	5.82744e-05	5.79102e-05	5.77887e-05	3.34507e-05	3.53003e-05	3.51031e-05	1.64971	2.66952e-06	0.722216678846861	5.57357	1.84666	0.00367606	0.884920428453557	2.43462
Q8WTS6	Histone-lysine N-methyltransferase SETD7 OS=Homo sapiens GN=SETD7 PE=1 SV=1	61.377	37	9	SETD7	chromosome;nucleus	748.6	1817.8	950.6	1677.2	1190	1175.7	1496.6	991.5	1283.7	6.65733e-05	8.15218e-05	7.81699e-05	0.000101346	9.92841e-05	9.79841e-05	5.86759e-05	6.01069e-05	5.94563e-05	1.66987	2.93632e-06	0.739734145306626	5.5322	1.31475	0.0244451	0.394785382554067	1.61181
P07947	Tyrosine-protein kinase Yes OS=Homo sapiens GN=YES1 PE=1 SV=3	27.211	13	7	YES1	cytoplasm;cytoskeleton;cytosol;Golgi;membrane	214.1	416.1	244	338.3	246.8	250.7	715	454.8	602.2	1.904e-05	1.86606e-05	2.00647e-05	2.0442e-05	2.0591e-05	2.08936e-05	2.80324e-05	2.7571e-05	2.78917e-05	0.738249	2.94503e-06	-0.437819657006657	5.53091	0.68264	4.12186e-05	-0.550802447531975	4.38491
Q92979	Ribosomal RNA small subunit methyltransferase NEP1 OS=Homo sapiens GN=EMG1 PE=1 SV=4	47.267	37	7	EMG1	cytoplasm;nucleus	963.7	2312.6	1234.8	1398.3	1008.1	1026.3	2630.3	1716.1	2232.6	8.57022e-05	0.000103712	0.00010154	8.44931e-05	8.41078e-05	8.55329e-05	0.000103124	0.000104034	0.000103406	0.817102	3.064e-06	-0.291412508320146	5.51371	0.98196	0.314115	-0.0262642476354278	0.502911
P52292	Importin subunit alpha-1 OS=Homo sapiens GN=KPNA2 PE=1 SV=1	97.987	22	11	KPNA2	cytoplasm;cytosol;membrane;nucleus	2234.2	5612.3	2911.5	3919	2827.4	2815.6	6716.1	4328.1	5658.5	0.000198688	0.000251691	0.000239419	0.000236808	0.000235896	0.000234655	0.000263312	0.000262379	0.000262081	0.899066	3.2099e-06	-0.15350171714689	5.49351	0.912494	0.111178	-0.132112593961891	0.95398
P13987	CD59 glycoprotein OS=Homo sapiens GN=CD59 PE=1 SV=1	46.315	28	7	CD59	cell surface;extracellular;membrane	1800.9	3692.7	2048.7	3054.9	2182.3	2164.3	3311.8	2175.7	2846.1	0.000160155	0.000165604	0.000168469	0.000184594	0.000182074	0.000180375	0.000129843	0.000131896	0.000131821	1.38122	3.3265e-06	0.465943745635125	5.47801	1.25628	0.000186593	0.329161405027316	3.72911
Q5VWJ9	Sorting nexin-30 OS=Homo sapiens GN=SNX30 PE=1 SV=1	28.824	16	7	SNX30	cytoplasm;endosome	604.4	1591.8	816	1309.7	953.8	957.5	1541.6	1015.8	1338.5	5.37495e-05	7.13865e-05	6.71015e-05	7.91393e-05	7.95775e-05	7.97991e-05	6.04402e-05	6.158e-05	6.19944e-05	1.29226	3.52088e-06	0.369898424783729	5.45335	1.08966	0.634255	0.123883298276003	0.197736
Q9NS86	LanC-like protein 2 OS=Homo sapiens GN=LANCL2 PE=1 SV=1	31.15	14	5	LANCL2	cytoplasm;cytoskeleton;cytosol;membrane;nucleus	644.9	1476.9	797.4	1274.4	927.2	928.2	2110.5	1362.6	1779.7	5.73512e-05	6.62336e-05	6.5572e-05	7.70063e-05	7.73582e-05	7.73572e-05	8.27446e-05	8.26037e-05	8.24291e-05	0.936485	3.53438e-06	-0.0946720066826538	5.45169	0.793814	0.00239536	-0.33312798139677	2.62063
Q12774	Rho guanine nucleotide exchange factor 5 OS=Homo sapiens GN=ARHGEF5 PE=1 SV=3	50.693	10	12	ARHGEF5	cytoplasm;cytosol;membrane;nucleus	1063.1	2142.9	1084.8	1428.2	1038.3	1040.4	1614.2	1066.5	1348.7	9.45419e-05	9.61013e-05	8.92055e-05	8.62998e-05	8.66275e-05	8.6708e-05	6.32866e-05	6.46535e-05	6.24668e-05	1.36881	3.75498e-06	0.452924744562266	5.42539	1.49387	0.000166484	0.579053515144154	3.77863
Q14699	Raftlin OS=Homo sapiens GN=RFTN1 PE=1 SV=4	36.881	15	5	RFTN1	cytoplasm;endosome;membrane	322.1	667.2	343.9	630.8	457.2	468.8	665.6	424.3	550.8	2.86445e-05	2.99215e-05	2.82797e-05	3.81164e-05	3.81451e-05	3.90703e-05	2.60956e-05	2.5722e-05	2.5511e-05	1.48298	3.75939e-06	0.568496840929911	5.42488	1.11362	0.00381721	0.155254906336838	2.41825
Q86V48	Leucine zipper protein 1 OS=Homo sapiens GN=LUZP1 PE=1 SV=2	194.429	42	40	LUZP1	membrane;nucleus	3582.8	8264	4472.1	5649.3	4039.9	4034.6	7041.1	4582.2	6006.5	0.00031862	0.000370611	0.000367751	0.000341362	0.000337057	0.000336248	0.000276054	0.000277783	0.000278199	1.21338	3.78207e-06	0.279035268715066	5.42227	1.32388	0.0113314	0.404770638923998	1.94572
P05161	Ubiquitin-like protein ISG15 OS=Homo sapiens GN=ISG15 PE=1 SV=5	39.162	31	6	ISG15	cytoplasm;cytosol;extracellular	2233.3	3547.6	2127.5	2060.5	1467.8	1513	1986.7	1314.8	1664.9	0.000198608	0.000159097	0.000174949	0.000124507	0.000122462	0.000126095	7.78909e-05	7.9706e-05	7.7112e-05	1.59848	3.79749e-06	0.676698877645688	5.4205	2.24608	0.000990434	1.16740833726821	3.00417
A3KMH1	von Willebrand factor A domain-containing protein 8 OS=Homo sapiens GN=VWA8 PE=1 SV=2	115.781	17	28	VWA8	mitochondrion	3025.2	6632.8	3516.6	4294.5	3124.5	3162.2	7907.5	5102.6	6733.6	0.000269032	0.000297457	0.000289178	0.000259498	0.000260683	0.000263541	0.000310023	0.000309331	0.000311876	0.840852	4.15465e-06	-0.250075573257915	5.38147	0.932763	0.0410608	-0.100417166159454	1.38657
Q9H4M9	EH domain-containing protein 1 OS=Homo sapiens GN=EHD1 PE=1 SV=2	217.679	53	29	EHD1	endosome;membrane	7436.3	15049.1	8199	8006.6	5854.8	5890.1	15338.5	9904.9	13143.3	0.000661313	0.000674898	0.000674222	0.000483803	0.000488478	0.000490887	0.000601364	0.000600456	0.000608749	0.812283	4.17796e-06	-0.299944872472807	5.37904	1.12115	0.000204624	0.164985703039509	3.68904
Q13617	Cullin-2 OS=Homo sapiens GN=CUL2 PE=1 SV=2	139.91	38	32	CUL2	cytosol	4375.7	9623.6	5266	5742.2	4262.9	4320.2	12591.2	8083	10632.2	0.000389133	0.000431584	0.000433035	0.000346976	0.000355662	0.00036005	0.000493653	0.000490009	0.000492444	0.722239	4.18619e-06	-0.469452373866421	5.37818	0.876411	0.00682198	-0.190319866970202	2.16609
P04792	Heat shock protein beta-1 OS=Homo sapiens GN=HSPB1 PE=1 SV=2	403.461	90	21	HSPB1	cytoplasm;cytoskeleton;cytosol;membrane;nucleus;proteasome	18898.4	30687.7	17497.9	22345.7	16295.4	16007	27163.1	17733.4	23016.6	0.00168064	0.00137623	0.00143889	0.00135025	0.00135956	0.00133404	0.00106496	0.00107504	0.00106604	1.2666	4.24496e-06	0.340960873422666	5.37213	1.34975	0.00981032	0.432690213801435	2.00832
Q96IJ6	Mannose-1-phosphate guanyltransferase alpha OS=Homo sapiens GN=GMPPA PE=1 SV=1	46.806	28	10	GMPPA	cytoplasm	1536.3	3310.2	1806.4	2182.7	1575.5	1597.9	3939.8	2528.3	3331.4	0.000136624	0.000148451	0.000148544	0.000131891	0.000131447	0.000133171	0.000154464	0.000153271	0.000154298	0.854779	4.32653e-06	-0.226376365491959	5.36386	0.962102	0.0757842	-0.0557385047414344	1.12042
Q5T2W1	Na(+)/H(+) exchange regulatory cofactor NHE-RF3 OS=Homo sapiens GN=PDZK1 PE=1 SV=2	129.316	56	22	PDZK1	membrane	2877	6444.4	3618.8	6430.9	4617.4	4579.8	7934.2	5122.7	6650.5	0.000255853	0.000289008	0.000297582	0.000388591	0.000385239	0.000381685	0.00031107	0.000310549	0.000308027	1.24051	4.38107e-06	0.310932426895027	5.35842	0.930636	0.0849468	-0.103711205199551	1.07085
Q13444	Disintegrin and metalloproteinase domain-containing protein 15 OS=Homo sapiens GN=ADAM15 PE=1 SV=4	32.311	11	7	ADAM15	cell surface;membrane	380.4	760.1	414.5	644.9	475.1	471.6	782.9	510	674.2	3.38291e-05	3.40877e-05	3.40853e-05	3.89684e-05	3.96385e-05	3.93036e-05	3.06945e-05	3.09173e-05	3.12265e-05	1.27125	4.58095e-06	0.346248973808741	5.33904	1.10247	6.54106e-05	0.140733474670835	4.18435
P51149	Ras-related protein Rab-7a OS=Homo sapiens GN=RAB7A PE=1 SV=1	146.422	68	15	RAB7A	cytoplasm;cytosol;endosome;Golgi;membrane;vacuole	3985	8603.9	4524.8	5685.4	4127.5	4147.4	10301.3	6749.7	8727.3	0.000354387	0.000385854	0.000372084	0.000343543	0.000344366	0.000345649	0.000403874	0.000409181	0.000404216	0.851934	4.66335e-06	-0.231186518791681	5.3313	0.920508	0.0195226	-0.119498204642491	1.70946
Q04724	Transducin-like enhancer protein 1 OS=Homo sapiens GN=TLE1 PE=1 SV=2	31.926	14	7	TLE1	cytosol;nucleus	596.9	1365.8	735.4	1038.4	742.3	749.2	1372.7	885.3	1166.1	5.30825e-05	6.12512e-05	6.04736e-05	6.27459e-05	6.19316e-05	6.24391e-05	5.38183e-05	5.36688e-05	5.40095e-05	1.16018	4.89852e-06	0.214353565947359	5.30994	1.12366	0.163715	0.168207960366355	0.785912
Q86VI3	Ras GTPase-activating-like protein IQGAP3 OS=Homo sapiens GN=IQGAP3 PE=1 SV=2	75.334	13	18	IQGAP3	cytoplasm;cytosol	1147.5	2230.8	1142.6	2009.8	1443.5	1439.1	2151	1371.9	1868.5	0.000102048	0.000100043	9.39585e-05	0.000121443	0.000120434	0.000119936	8.43324e-05	8.31675e-05	8.6542e-05	1.42809	4.95062e-06	0.514084320197959	5.30534	1.1863	0.00595416	0.24646542938773	2.22518
Q9UJY5	ADP-ribosylation factor-binding protein GGA1 OS=Homo sapiens GN=GGA1 PE=1 SV=1	19.46	12	6	GGA1	endosome;Golgi;membrane	431	1043.8	570.4	668.9	473.4	489.8	1509.2	982.2	1255.4	3.8329e-05	4.68107e-05	4.69053e-05	4.04187e-05	3.94967e-05	4.08205e-05	5.91699e-05	5.95431e-05	5.81455e-05	0.683094	5.2403e-06	-0.549843104800018	5.28064	0.791123	0.00652416	-0.338026920132076	2.18548
Q15386	Ubiquitin-protein ligase E3C OS=Homo sapiens GN=UBE3C PE=1 SV=3	90.382	21	20	UBE3C	cytoplasm;nucleus;proteasome	2694.3	6090.5	3249.2	4716	3400.4	3352.5	4784.9	3219.6	4156.2	0.000239605	0.000273137	0.000267189	0.000284967	0.000283702	0.000279401	0.000187598	0.000195179	0.0001925	1.47378	5.25868e-06	0.559520042109676	5.27912	1.388	0.00296254	0.473002630422491	2.52834
Q8WUH6	Transmembrane protein 263 OS=Homo sapiens GN=TMEM263 PE=1 SV=1	37.896	59	4	C12orf23; TMEM263	membrane	515.3	1088.7	618.4	810.4	575.2	562.6	715	457.2	594.2	4.58258e-05	4.88243e-05	5.08524e-05	4.89689e-05	4.79901e-05	4.68877e-05	2.80324e-05	2.77164e-05	2.75212e-05	1.73147	5.2766e-06	0.791994388230989	5.27765	1.76156	0.000145432	0.816856310664659	3.83734
Q9H845	Acyl-CoA dehydrogenase family member 9, mitochondrial OS=Homo sapiens GN=ACAD9 PE=1 SV=1	106.94	34	19	ACAD9	membrane;mitochondrion;nucleus	2553	5931.5	3273.7	4286.7	3113	3152.4	7753.5	5031.5	6532.7	0.000227039	0.000266006	0.000269204	0.000259026	0.000259724	0.000262724	0.000303985	0.00030502	0.000302571	0.854397	5.40745e-06	-0.227021388813043	5.26701	0.875064	0.0214378	-0.192538935031521	1.66882
Q9NRY4	Rho GTPase-activating protein 35 OS=Homo sapiens GN=ARHGAP35 PE=1 SV=3	81.371	17	20	ARHGAP35	cytoplasm;cytoskeleton;cytosol;membrane;nucleus	1846.9	3629.6	2002.3	3486.8	2515.3	2522.8	4137.4	2750.2	3515.8	0.000164245	0.000162774	0.000164654	0.000210692	0.000209857	0.000210253	0.000162212	0.000166723	0.000162839	1.29117	5.42662e-06	0.368679877876456	5.26547	1.00864	0.983578	0.0124082152492023	0.0071913
P61221	ATP-binding cassette sub-family E member 1 OS=Homo sapiens GN=ABCE1 PE=1 SV=1	80.901	29	18	ABCE1	cytoplasm;cytosol;membrane;mitochondrion;organelle lumen	3155.7	6267.4	3457.8	4472.4	3226.3	3219	7941.3	5074.4	6667.9	0.000280638	0.00028107	0.000284343	0.000270247	0.000269177	0.000268275	0.000311348	0.000307621	0.000308833	0.871594	5.43066e-06	-0.19827121665029	5.26515	0.910106	7.03764e-05	-0.135893698615422	4.15257
Q03252	Lamin-B2 OS=Homo sapiens GN=LMNB2 PE=1 SV=4	316.062	65	55	LMNB2	membrane;nucleus	8585.8	17597.8	9826	16110	11580.1	11448.5	19260.8	12616.8	16443.6	0.000763538	0.000789198	0.000808014	0.000973456	0.000966151	0.00095413	0.000755142	0.000764858	0.000761607	1.26857	5.47397e-06	0.343202185291251	5.2617	1.03623	0.116347	0.0513405948944401	0.934246
Q9Y4K1	Beta/gamma crystallin domain-containing protein 1 OS=Homo sapiens GN=CRYBG1 PE=1 SV=3	79.747	12	15	AIM1; CRYBG1		1358	2808.6	1463.1	2634.9	1916	1847.9	2340.5	1540.2	2039.4	0.000120767	0.000125956	0.000120314	0.000159215	0.000159856	0.000154006	9.1762e-05	9.33702e-05	9.44575e-05	1.7052	5.63578e-06	0.769944336545717	5.24905	1.29343	0.000121895	0.371196702080279	3.91402
Q9Y5A7	NEDD8 ultimate buster 1 OS=Homo sapiens GN=NUB1 PE=1 SV=2	45.562	15	7	NUB1	cytosol;nucleus	957.5	2338.9	1258.8	1495.7	1064.5	1065.9	1482.2	999.8	1300.5	8.51508e-05	0.000104891	0.000103514	9.03785e-05	8.88134e-05	8.88332e-05	5.81114e-05	6.061e-05	6.02344e-05	1.47479	5.85779e-06	0.560512738359657	5.23227	1.71852	0.00398108	0.781165845064447	2.4
Q02809	Procollagen-lysine,2-oxoglutarate 5-dioxygenase 1 OS=Homo sapiens GN=PLOD1 PE=1 SV=2	224.785	46	29	PLOD1	endoplasmic reticulum;membrane	4648.6	9149	4925.9	7277.3	5337	5257.9	8376	5568	7178.5	0.000413402	0.0004103	0.000405068	0.000439735	0.000445277	0.000438199	0.000328391	0.000337544	0.000332482	1.32258	5.86648e-06	0.403359241099979	5.23162	1.23405	2.84064e-05	0.303403346556661	4.54658
Q07157	Tight junction protein ZO-1 OS=Homo sapiens GN=TJP1 PE=1 SV=3	203.109	27	37	TJP1	cytoplasm;cytosol;membrane	4376.6	9618.1	5310.2	8352.7	5884.7	5906.9	8785.7	5669.3	7291.1	0.000389213	0.000431337	0.000436669	0.000504717	0.000490972	0.000492287	0.000344454	0.000343685	0.000337697	1.43238	5.96217e-06	0.518413077174528	5.2246	1.25504	0.00704423	0.327728469089476	2.15217
O43148	mRNA cap guanine-N7 methyltransferase OS=Homo sapiens GN=RNMT PE=1 SV=1	63.692	30	13	RNMT	nucleus	1743.4	3835.6	2099.9	2541.7	1838.6	1863.4	5209.5	3353	4495.1	0.000155041	0.000172013	0.000172679	0.000153584	0.000153398	0.000155298	0.000204244	0.000203266	0.000208196	0.75196	6.05785e-06	-0.411272704049681	5.21768	0.842191	0.00292203	-0.247780858310692	2.53432
Q07954	Prolow-density lipoprotein receptor-related protein 1 OS=Homo sapiens GN=LRP1 PE=1 SV=2	58.907	4	16	LRP1	cytoplasm;cytosol;endosome;membrane;nucleus	793.4	1491.6	768.7	1566.2	1093.1	1102.1	1401.9	934.8	1196.9	7.05573e-05	6.68929e-05	6.32119e-05	9.46385e-05	9.11995e-05	9.18502e-05	5.49631e-05	5.66696e-05	5.5436e-05	1.65687	6.0619e-06	0.728459555827406	5.21739	1.20667	0.00681399	0.27102977812013	2.1666
P49189	4-trimethylaminobutyraldehyde dehydrogenase OS=Homo sapiens GN=ALDH9A1 PE=1 SV=3	172.373	41	21	ALDH9A1	cytoplasm;cytosol	4863.6	9850.4	5513.2	6553.8	4825.6	5002.6	15819.5	10150.7	13187.2	0.000432522	0.000441755	0.000453363	0.000396017	0.00040261	0.000416922	0.000620222	0.000615357	0.000610782	0.65427	6.3111e-06	-0.6120428653514	5.19989	0.717884	1.27412e-05	-0.478177848418022	4.89479
Q9BPX6	Calcium uptake protein 1, mitochondrial OS=Homo sapiens GN=MICU1 PE=1 SV=1	32.284	18	10	MICU1	membrane;mitochondrion	1064.8	2449.4	1342.9	1339.4	942.7	993.6	3041.2	1956.9	2555.5	9.4693e-05	0.000109847	0.00011043	8.0934e-05	7.86514e-05	8.28077e-05	0.000119234	0.000118631	0.000118361	0.68223	6.55981e-06	-0.551669332488053	5.18311	0.92595	0.0560133	-0.110994484789643	1.25171
O95352	Ubiquitin-like modifier-activating enzyme ATG7 OS=Homo sapiens GN=ATG7 PE=1 SV=1	51.047	18	12	ATG7	cytoplasm;cytosol;extracellular;organelle lumen	1582.8	3330.1	1819	2030.9	1508.3	1514.1	4125.8	2652	3504.5	0.000140759	0.000149343	0.00014958	0.000122718	0.000125841	0.000126187	0.000161757	0.00016077	0.000162316	0.777961	6.63006e-06	-0.362229741888066	5.17848	0.923256	0.00685777	-0.1151966087532	2.16382
Q9NXH8	Torsin-4A OS=Homo sapiens GN=TOR4A PE=1 SV=2	43.615	25	9	TOR4A	extracellular;membrane;organelle lumen	1103.8	2304.1	1221.5	1619.5	1154.5	1159.5	1831.4	1196.1	1596.6	9.81613e-05	0.000103331	0.000100447	9.78592e-05	9.63223e-05	9.6634e-05	7.18022e-05	7.25101e-05	7.39486e-05	1.3327	6.66823e-06	0.414347311390077	5.17599	1.38528	6.73253e-05	0.470174472470075	4.17182
O15498	Synaptobrevin homolog YKT6 OS=Homo sapiens GN=YKT6 PE=1 SV=1	87.991	68	12	YKT6	cytoplasm;cytosol;endoplasmic reticulum;endosome;Golgi;membrane;mitochondrion	1967.4	3504.5	1931.9	2444.6	1758.3	1789	4525	2902.8	3848	0.000174962	0.000157164	0.000158864	0.000147716	0.000146699	0.000149097	0.000177408	0.000175974	0.000178225	0.832637	6.72294e-06	-0.264240919972537	5.17244	0.895476	0.0766745	-0.159274132198321	1.11535
Q9BXJ9	N-alpha-acetyltransferase 15, NatA auxiliary subunit OS=Homo sapiens GN=NAA15 PE=1 SV=1	184.5	39	36	NAA15	cytoplasm;cytosol;membrane;nucleus	6651.7	13477.6	7289.8	9585.7	6959.7	6935.6	16129	10348	13590.7	0.000591538	0.000604422	0.000599456	0.000579221	0.000580662	0.00057802	0.000632356	0.000627318	0.000629471	0.920171	6.78936e-06	-0.120025701628579	5.16817	0.952317	0.00148539	-0.0704854655869711	2.82816
P26639	Threonine--tRNA ligase, cytoplasmic OS=Homo sapiens GN=TARS PE=1 SV=3	300.298	52	41	TARS	cytoplasm;cytoskeleton;cytosol	10433	20879.7	11169.6	13975.7	10193.7	10432.6	28771.3	18360.3	24177.4	0.00092781	0.000936379	0.000918501	0.000844489	0.000850481	0.000869464	0.00112801	0.00111304	0.00111981	0.759488	6.81901e-06	-0.396900650629294	5.16628	0.828544	8.88708e-06	-0.271349579732883	5.05124
Q96KB5	Lymphokine-activated killer T-cell-originated protein kinase OS=Homo sapiens GN=PBK PE=1 SV=3	24.133	26	8	PBK	nucleus	849.4	1373.6	867.7	1242.8	910.8	913.5	1579.2	1029.3	1358.6	7.55374e-05	6.1601e-05	7.13529e-05	7.50969e-05	7.59899e-05	7.61321e-05	6.19144e-05	6.23984e-05	6.29253e-05	1.21782	6.83098e-06	0.284298780863981	5.16552	1.14351	0.162134	0.193463322580519	0.790126
Q9UBB4	Ataxin-10 OS=Homo sapiens GN=ATXN10 PE=1 SV=1	149.185	38	18	ATXN10	cytoplasm;cytosol;membrane	3371.6	7324.7	3984.5	5345.8	3894.7	3930.6	10647.7	6836.2	8823.4	0.000299838	0.000328486	0.000327654	0.000323023	0.000324943	0.00032758	0.000417455	0.000414425	0.000408667	0.784081	6.88362e-06	-0.350926284133884	5.16218	0.790623	0.000627631	-0.338937287941889	3.2023
Q01650	Large neutral amino acids transporter small subunit 1 OS=Homo sapiens GN=SLC7A5 PE=1 SV=2	35.009	7	4	SLC7A5	cytoplasm;cytosol;membrane	610	1091.4	606.1	1532.1	1136.5	1112.3	1366	941.3	1195.5	5.42475e-05	4.89454e-05	4.98409e-05	9.2578e-05	9.48205e-05	9.27003e-05	5.35556e-05	5.70636e-05	5.53712e-05	1.67416	6.8899e-06	0.743438864944764	5.16179	0.900125	0.0884343	-0.151803221794159	1.05338
P13798	Acylamino-acid-releasing enzyme OS=Homo sapiens GN=APEH PE=1 SV=4	139.898	37	19	APEH	cytoplasm;cytosol;extracellular;membrane	3072.8	6493	3567.2	5098.9	3740.3	3750	9468.3	6182.9	7989.1	0.000273265	0.000291188	0.000293339	0.000308104	0.000312061	0.000312529	0.000371216	0.000374821	0.000370026	0.840645	6.99309e-06	-0.250430691060953	5.15533	0.784416	0.000190556	-0.350308430696342	3.71998
Q13363	C-terminal-binding protein 1 OS=Homo sapiens GN=CTBP1 PE=1 SV=2	59.367	26	9	CTBP1	cytoplasm;cytosol;nucleus	868.3	2116.2	1114.6	1588.5	1133.9	1117.4	1684.7	1107.7	1419.4	7.72182e-05	9.49039e-05	9.1656e-05	9.5986e-05	9.46036e-05	9.31253e-05	6.60506e-05	6.71512e-05	6.57414e-05	1.43229	6.99469e-06	0.518322441383135	5.15523	1.38766	0.0166241	0.472657591054089	1.77926
Q9BWT7	Caspase recruitment domain-containing protein 10 OS=Homo sapiens GN=CARD10 PE=1 SV=2	19.208	5	3	CARD10	cytoplasm	361.7	610.8	311.6	1078.5	776.3	740	738.6	489.8	643.6	3.21661e-05	2.73922e-05	2.56236e-05	6.5169e-05	6.47683e-05	6.16724e-05	2.89577e-05	2.96927e-05	2.98092e-05	2.18128	7.11057e-06	1.12517762966151	5.1481	0.922522	0.609072	-0.11634555508848	0.215332
Q13951	Core-binding factor subunit beta OS=Homo sapiens GN=CBFB PE=1 SV=2	33.824	40	8	CBFB	membrane;nucleus	874.5	2113.6	1161.6	1476.9	1056	1065.4	2796.5	1781	2329.9	7.77696e-05	9.47873e-05	9.55209e-05	8.92425e-05	8.81042e-05	8.87916e-05	0.00010964	0.000107968	0.000107912	0.822387	7.20182e-06	-0.282109827852633	5.14256	0.87792	0.0303189	-0.187837988063507	1.51829
Q13630	GDP-L-fucose synthase OS=Homo sapiens GN=TSTA3 PE=1 SV=1	78.154	26	7	TSTA3	cytoplasm;cytosol	1258	2659.2	1456.4	1952.2	1414.7	1420.9	3535.6	2325.9	3031.6	0.000111874	0.000119256	0.000119763	0.000117963	0.000118031	0.000118419	0.000138617	0.000141001	0.000140413	0.840604	7.42513e-06	-0.250502606335646	5.1293	0.849323	0.000959831	-0.235615427330164	3.01781
Q86SQ0	Pleckstrin homology-like domain family B member 2 OS=Homo sapiens GN=PHLDB2 PE=1 SV=2	74.33	17	21	PHLDB2	cytoplasm;cytoskeleton;cytosol;Golgi;membrane	1853.6	3354.4	1924.4	3633	2554.7	2584.1	4080.7	2634.9	3458.8	0.000164841	0.000150433	0.000158248	0.000219526	0.000213144	0.000215362	0.000159989	0.000159733	0.000160199	1.34611	7.4742e-06	0.428792372583265	5.12644	0.989119	0.635663	-0.015784706228174	0.196773
Q7L592	Protein arginine methyltransferase NDUFAF7, mitochondrial OS=Homo sapiens GN=NDUFAF7 PE=1 SV=1	30.195	20	8	NDUFAF7	mitochondrion;organelle lumen	745.1	1965.7	1050.6	1219.8	874.1	905.1	2496.9	1635.4	2128.9	6.6262e-05	8.81546e-05	8.63932e-05	7.37071e-05	7.29279e-05	7.5432e-05	9.78939e-05	9.91415e-05	9.86028e-05	0.747515	7.56604e-06	-0.419825193939967	5.12113	0.876173	0.060104	-0.190711534021448	1.2211
Q969G5	Caveolae-associated protein 3 OS=Homo sapiens GN=CAVIN3 PE=1 SV=3	40.213	29	7	PRKCDBP; CAVIN3	cytoplasm;cytosol;membrane	954.2	1776.9	951.7	1898.1	1313.1	1296.5	1058.8	746	929.7	8.48573e-05	7.96876e-05	7.82604e-05	0.000114694	0.000109555	0.000108052	4.15115e-05	4.52241e-05	4.30603e-05	2.54421	7.76399e-06	1.34722028562143	5.10992	1.85061	7.7892e-05	0.887997028449863	4.10851
Q9P0V3	SH3 domain-binding protein 4 OS=Homo sapiens GN=SH3BP4 PE=1 SV=1	40.643	11	10	SH3BP4	cytoplasm;membrane;nucleus	1183.5	2610.1	1385.9	2451.4	1751.9	1772.8	2781.9	1858.3	2371.1	0.000105249	0.000117054	0.000113966	0.000148127	0.000146165	0.000147747	0.000109068	0.000112654	0.000109821	1.34535	7.80655e-06	0.427980320566164	5.10754	1.03774	0.692135	0.0534498146937552	0.159809
O15118	Niemann-Pick C1 protein OS=Homo sapiens GN=NPC1 PE=1 SV=2	71.344	10	10	NPC1	endoplasmic reticulum;endosome;extracellular;Golgi;membrane;vacuole	1553.7	3634	1877.4	2568.1	1847.3	1823.7	2984.5	1972.8	2539.6	0.000138171	0.000162972	0.000154383	0.000155179	0.000154124	0.000151989	0.000117011	0.000119595	0.000117625	1.3103	8.12793e-06	0.389897551366349	5.09002	1.3125	0.00990204	0.392317941972328	2.00428
O75794	Cell division cycle protein 123 homolog OS=Homo sapiens GN=CDC123 PE=1 SV=1	71.506	39	10	CDC123	cytoplasm	1066.1	2676.4	1412.5	1858	1324.5	1351.6	3537.9	2254.9	2989.4	9.48086e-05	0.000120027	0.000116153	0.000112271	0.000110506	0.000112644	0.000138707	0.000136697	0.000138458	0.810865	8.87961e-06	-0.302467080363436	5.05161	0.838904	0.0246304	-0.253421923226483	1.60853
O15212	Prefoldin subunit 6 OS=Homo sapiens GN=PFDN6 PE=1 SV=1	46.166	50	10	PFDN6	cytoplasm	1332.6	2761.3	1590.5	2096.1	1509.9	1507.7	3592.5	2322	3013.9	0.000118509	0.000123834	0.00013079	0.000126658	0.000125974	0.000125653	0.000140848	0.000140765	0.000139593	0.894927	9.02219e-06	-0.160158852528701	5.04469	0.879726	0.0110115	-0.184873178232575	1.95815
P49418	Amphiphysin OS=Homo sapiens GN=AMPH PE=1 SV=1	2.902	1	1	AMPH	cytoplasm;cytoskeleton;cytosol;membrane	121.6	162.8	96.2	264.9	206.6	197.7	161.5	101.4	136.2	1.08139e-05	7.30099e-06	7.91074e-06	1.60067e-05	1.72371e-05	1.64765e-05	6.33179e-06	6.14709e-06	6.30828e-06	2.61189	9.15331e-06	1.38509321085477	5.03842	1.25402	0.0902906	0.326565256354347	1.04436
Q14694	Ubiquitin carboxyl-terminal hydrolase 10 OS=Homo sapiens GN=USP10 PE=1 SV=2	119.171	29	17	USP10	cytoplasm;cytosol;endosome;nucleus	2503.9	5684.6	2989.1	3419.8	2490.7	2545.2	6980.9	4442.6	5913.3	0.000222673	0.000254934	0.0002458	0.000206643	0.000207804	0.00021212	0.000273694	0.00026932	0.000273882	0.759256	9.17174e-06	-0.397341045694356	5.03755	0.898083	0.0326652	-0.155078640859314	1.48591
Q13613	Myotubularin-related protein 1 OS=Homo sapiens GN=MTMR1 PE=1 SV=4	24.644	14	9	MTMR1	cytoplasm;cytosol;membrane	721.8	1444.9	774.5	1303.1	978.5	953.9	1395.9	903.8	1167.5	6.41899e-05	6.47986e-05	6.36888e-05	7.87405e-05	8.16382e-05	7.9499e-05	5.47279e-05	5.47903e-05	5.40743e-05	1.45262	9.22514e-06	0.538661468546827	5.03503	1.17289	1.62161e-05	0.230071001042458	4.79005
A6NKD9	Coiled-coil domain-containing protein 85C OS=Homo sapiens GN=CCDC85C PE=1 SV=1	19.822	13	5	CCDC85C		295.1	455.6	249.9	628.8	466.3	452.9	663.6	425.6	574.4	2.62433e-05	2.0432e-05	2.05498e-05	3.79956e-05	3.89043e-05	3.77452e-05	2.60172e-05	2.58008e-05	2.66041e-05	1.4604	9.2329e-06	0.546365781385861	5.03466	0.789855	0.125656	-0.340339743456348	0.900815
P35611	Alpha-adducin OS=Homo sapiens GN=ADD1 PE=1 SV=2	105.934	31	20	ADD1	cytoplasm;cytoskeleton;cytosol;membrane;nucleus	1989.7	4707.2	2487.3	3462	2458.1	2428	3555.7	2359.7	3017.5	0.000176945	0.000211101	0.000204536	0.000209193	0.000205084	0.000202352	0.000139405	0.00014305	0.000139759	1.46741	9.47366e-06	0.553270493963435	5.02348	1.46349	0.00571555	0.5494099150278	2.24294
Q9HD33	39S ribosomal protein L47, mitochondrial OS=Homo sapiens GN=MRPL47 PE=1 SV=2	31.533	31	9	MRPL47	membrane;mitochondrion;ribosome	1120.1	2145.7	1242.8	1546.7	1088.7	1107.1	3142.9	2016.6	2699.6	9.96109e-05	9.62269e-05	0.000102198	9.34602e-05	9.08324e-05	9.22669e-05	0.000123221	0.000122251	0.000125036	0.748792	9.5603e-06	-0.417363704616986	5.01953	0.808392	0.000225863	-0.30687328534622	3.64616
Q6DKK2	Tetratricopeptide repeat protein 19, mitochondrial OS=Homo sapiens GN=TTC19 PE=1 SV=4	23.678	17	5	TTC19	membrane;mitochondrion	629	1375.8	816.4	1173.9	843.1	877.5	2531.8	1612.2	2121.6	5.59372e-05	6.16997e-05	6.71344e-05	7.09336e-05	7.03415e-05	7.31318e-05	9.92622e-05	9.7735e-05	9.82647e-05	0.721862	9.56203e-06	-0.470204795223955	5.01945	0.627893	0.000351362	-0.671410222569558	3.45424
P62834	Ras-related protein Rap-1A OS=Homo sapiens GN=RAP1A PE=1 SV=1	57.028	45	9	RAP1A	cytoplasm;cytosol;endosome;membrane	309.6	883.1	421.4	623.1	447.7	457.8	1153.4	754.4	982.6	2.75328e-05	3.96039e-05	3.46527e-05	3.76512e-05	3.73525e-05	3.81535e-05	4.52204e-05	4.57333e-05	4.55104e-05	0.827309	9.60154e-06	-0.273502152918532	5.01766	0.761423	0.0300376	-0.393230764337336	1.52233
O14578	Citron Rho-interacting kinase OS=Homo sapiens GN=CIT PE=1 SV=2	45.986	6	13	CIT	cytoplasm;cytosol;membrane	983.1	1803.9	932.1	1497.7	1065.3	1052.8	1633.3	1049.5	1401.5	8.74274e-05	8.08984e-05	7.66486e-05	9.04994e-05	8.88801e-05	8.77415e-05	6.40354e-05	6.36229e-05	6.49123e-05	1.38798	9.60852e-06	0.472990698127404	5.01734	1.26334	0.00521782	0.337241336974977	2.28251
Q9Y6A5	Transforming acidic coiled-coil-containing protein 3 OS=Homo sapiens GN=TACC3 PE=1 SV=1	116.642	32	23	TACC3	cytoplasm;cytoskeleton	2229.2	5058.2	2674.4	3754.9	2639.4	2644.6	4069.6	2653.5	3450.3	0.000198244	0.000226842	0.000219922	0.000226892	0.00022021	0.000220404	0.000159553	0.000160861	0.000159805	1.3792	9.71839e-06	0.463834763854771	5.01241	1.37619	0.00311529	0.460676612484945	2.5065
Q9Y5W9	Sorting nexin-11 OS=Homo sapiens GN=SNX11 PE=1 SV=2	8.939	9	2	SNX11	endosome;membrane	96.8	301.8	144	203.9	144.1	145.3	220.9	147.5	189.4	8.60846e-06	1.35346e-05	1.18414e-05	1.23208e-05	1.20226e-05	1.21095e-05	8.66064e-06	8.94177e-06	8.77231e-06	1.38042	9.8477e-06	0.465105415302088	5.00667	1.34987	0.154548	0.432815641457666	0.810937
O60333	Kinesin-like protein KIF1B OS=Homo sapiens GN=KIF1B PE=1 SV=5	58.823	9	15	KIF1B	cytoplasm;cytoskeleton;membrane;mitochondrion	964.7	1567.2	849	1406.8	1028.4	1003.6	1600.7	1053.3	1385.6	8.57911e-05	7.02833e-05	6.98151e-05	8.50067e-05	8.58015e-05	8.36411e-05	6.27573e-05	6.38533e-05	6.41759e-05	1.33128	9.94634e-06	0.412814666727645	5.00234	1.1007	0.0904358	0.138420057344322	1.04366
Q13443	Disintegrin and metalloproteinase domain-containing protein 9 OS=Homo sapiens GN=ADAM9 PE=1 SV=1	65.092	21	13	ADAM9	cell surface;extracellular;membrane	812.6	1639.8	878.8	1617.1	1195.1	1170.1	1585.7	1079.5	1400.9	7.22648e-05	7.35391e-05	7.22657e-05	9.77142e-05	9.97096e-05	9.75174e-05	6.21692e-05	6.54416e-05	6.48845e-05	1.50597	1.00021e-05	0.590693289790042	4.99991	1.11376	0.00147522	0.155435959468166	2.83114
Q86XN8	RNA-binding protein MEX3D OS=Homo sapiens GN=MEX3D PE=1 SV=3	25.186	9	4	MEX3D	cytoplasm;nucleus	440.3	861.3	456	907.6	655.3	656.1	1033.2	683.4	910.3	3.9156e-05	3.86262e-05	3.74979e-05	5.48422e-05	5.4673e-05	5.46801e-05	4.05078e-05	4.14292e-05	4.21617e-05	1.31984	1.00333e-05	0.40036797591518	4.99855	0.932343	0.0126776	-0.101067259822284	1.89696
P35241	Radixin OS=Homo sapiens GN=RDX PE=1 SV=1	346.662	62	49	RDX	cytoplasm;cytoskeleton;membrane	6952	12156.9	7038.9	9785.1	7083.4	7078.1	14033.6	9002.7	11876.2	0.000618244	0.000545193	0.000578824	0.00059127	0.000590982	0.000589896	0.000550204	0.000545763	0.000550062	1.07439	1.0058e-05	0.103521281131763	4.99749	1.05229	0.204119	0.0735317616501972	0.690116
Q13371	Phosducin-like protein OS=Homo sapiens GN=PDCL PE=1 SV=3	14.767	14	4	PDCL	cytoplasm;cytosol	321.3	785	410.2	613.2	447.6	444.7	731.7	470.9	598.3	2.85733e-05	3.52044e-05	3.37317e-05	3.70529e-05	3.73442e-05	3.70618e-05	2.86871e-05	2.8547e-05	2.7711e-05	1.29827	1.01413e-05	0.376594184627179	4.99391	1.18162	0.108488	0.240765389214267	0.964617
P35914	Hydroxymethylglutaryl-CoA lyase, mitochondrial OS=Homo sapiens GN=HMGCL PE=1 SV=2	58.162	36	11	HMGCL	membrane;mitochondrion;organelle lumen	1985.2	3936.6	2201.2	2720.1	1943.1	1996.1	5099	3278.5	4304.7	0.000176545	0.000176542	0.00018101	0.000164364	0.000162117	0.000166357	0.000199912	0.00019875	0.000199378	0.824382	1.02335e-05	-0.278614637852996	4.98997	0.885477	0.000152451	-0.175472873324305	3.81687
P34932	Heat shock 70 kDa protein 4 OS=Homo sapiens GN=HSPA4 PE=1 SV=4	491.205	59	51	HSPA4	cytoplasm;cytosol	16123.3	33281	18453.8	24254.8	17548.4	17796.4	44521.3	29204.3	37693.5	0.00143385	0.00149253	0.0015175	0.00146561	0.0014641	0.00148317	0.00174551	0.00177043	0.00174582	0.839495	1.03457e-05	-0.252407108836672	4.98524	0.854916	0.000476741	-0.226145281243667	3.32172
Q9Y618	Nuclear receptor corepressor 2 OS=Homo sapiens GN=NCOR2 PE=1 SV=2	128.078	15	33	NCOR2	membrane;nucleus	2325.9	4474.1	2450.9	4956.2	3588.8	3502.2	5116.8	3426.3	4458.1	0.000206843	0.000200647	0.000201543	0.000299481	0.000299421	0.000291877	0.00020061	0.00020771	0.000206483	1.4501	1.03693e-05	0.5361532039362	4.98425	0.976076	0.546396	-0.0349341960556706	0.262492
Q9P299	Coatomer subunit zeta-2 OS=Homo sapiens GN=COPZ2 PE=2 SV=1	5.169	9	2	COPZ2	cytoplasm;cytosol;Golgi;membrane	202.8	497.9	266	550.1	391.4	380.1	389	274.1	344.6	1.80351e-05	2.2329e-05	2.18738e-05	3.32401e-05	3.26553e-05	3.16779e-05	1.52512e-05	1.66165e-05	1.59606e-05	2.04599	1.03705e-05	1.03280171097046	4.9842	1.37049	0.0275815	0.45468670475998	1.55938
P26641	Elongation factor 1-gamma OS=Homo sapiens GN=EEF1G PE=1 SV=3	319.627	49	27	EEF1G	cytoplasm;cytosol;endoplasmic reticulum;membrane;nucleus	11949.8	23042.9	12572.3	16518.6	11972.4	12113.9	28176.5	18267.7	23896.1	0.0010627	0.00103339	0.00103385	0.000998146	0.000998881	0.00100959	0.00110469	0.00110743	0.00110678	0.902512	1.04252e-05	-0.147982138121308	4.98191	0.934105	0.00293357	-0.0983434163201373	2.5326
P17275	Transcription factor jun-B OS=Homo sapiens GN=JUNB PE=1 SV=1	40.343	21	5	JUNB	chromosome;nucleus	664.3	1508.6	782.2	1249.9	916.7	898.2	1429.9	938.8	1247.4	5.90764e-05	6.76553e-05	6.4322e-05	7.55259e-05	7.64821e-05	7.48569e-05	5.60609e-05	5.69121e-05	5.7775e-05	1.32706	1.06042e-05	0.40823675639775	4.97452	1.1302	0.0564453	0.176578314243718	1.24837
P60891	Ribose-phosphate pyrophosphokinase 1 OS=Homo sapiens GN=PRPS1 PE=1 SV=2	127.986	59	20	PRPS1	cytosol	2505.5	5424.2	2922.3	4798.1	3501.1	3470.5	6213.5	4070.9	5359.6	0.000222815	0.000243256	0.000240307	0.000289928	0.000292104	0.000289235	0.000243607	0.000246787	0.000248237	1.17481	1.06506e-05	0.232429272000284	4.97263	0.973744	0.174718	-0.038384871484377	0.757663
Q5EBL4	RILP-like protein 1 OS=Homo sapiens GN=RILPL1 PE=1 SV=1	29.438	26	7	RILPL1	cytoplasm;cytoskeleton;cytosol;membrane	522	986.4	550.5	811	585.5	588.8	965.8	646.1	832.9	4.64216e-05	4.42365e-05	4.52688e-05	4.90051e-05	4.88494e-05	4.90712e-05	3.78653e-05	3.9168e-05	3.85769e-05	1.27032	1.06961e-05	0.345196991196939	4.97078	1.17347	0.00077064	0.230782431873728	3.11315
Q9Y3D6	Mitochondrial fission 1 protein OS=Homo sapiens GN=FIS1 PE=1 SV=2	26.836	24	3	FIS1	endoplasmic reticulum;membrane;mitochondrion	952.9	1734	1007.6	1445.5	1066.5	1068.6	1684.6	1120.4	1453.1	8.47417e-05	7.77637e-05	8.28572e-05	8.73451e-05	8.89802e-05	8.90583e-05	6.60467e-05	6.79211e-05	6.73022e-05	1.3221	1.08148e-05	0.402830631912412	4.96598	1.23112	0.00242002	0.299972197446493	2.61618
Q9P2J5	Leucine--tRNA ligase, cytoplasmic OS=Homo sapiens GN=LARS PE=1 SV=2	384.111	49	50	LARS	cytoplasm;cytosol;endoplasmic reticulum;vacuole	9110.5	20548.1	10833.3	14048.6	10149.3	10292.1	24592.9	15966.2	20717.4	0.0008102	0.000921508	0.000890846	0.000848894	0.000846777	0.000857755	0.000964193	0.000967905	0.000959554	0.880419	1.08155e-05	-0.18373705059426	4.96595	0.923929	0.0543687	-0.114145848107141	1.26465
Q9NYI0	PH and SEC7 domain-containing protein 3 OS=Homo sapiens GN=PSD3 PE=1 SV=2	12.217	4	4	PSD3	membrane	330.5	548	310.6	674.8	479.2	459.6	479.5	300.6	412.5	2.93915e-05	2.45758e-05	2.55413e-05	4.07752e-05	3.99806e-05	3.83036e-05	1.87994e-05	1.8223e-05	1.91055e-05	2.1267	1.09675e-05	1.08861783026833	4.95989	1.35863	0.00643513	0.44215025589462	2.19144
Q8TF42	Ubiquitin-associated and SH3 domain-containing protein B OS=Homo sapiens GN=UBASH3B PE=1 SV=2	43.64	18	10	UBASH3B	cytoplasm;nucleus	892.1	1766.7	999.3	1261.8	903	950.6	3038	2029.7	2614.9	7.93348e-05	7.92301e-05	8.21746e-05	7.6245e-05	7.53391e-05	7.9224e-05	0.000119108	0.000123045	0.000121113	0.629538	1.11411e-05	-0.667634150264702	4.95307	0.65505	1.05507e-05	-0.610322967322558	4.97672
Q01581	Hydroxymethylglutaryl-CoA synthase, cytoplasmic OS=Homo sapiens GN=HMGCS1 PE=1 SV=2	100.29	26	11	HMGCS1	cytoplasm;cytosol	3153.1	6474.1	3478.5	4151.3	3056.7	2984.9	4647.1	3075.6	4047.8	0.000280406	0.00029034	0.000286045	0.000250845	0.000255027	0.000248765	0.000182195	0.000186449	0.000187479	1.34538	1.11872e-05	0.42800913849834	4.95128	1.53417	7.00088e-06	0.617456056275732	5.15485
Q9HBL0	Tensin-1 OS=Homo sapiens GN=TNS1 PE=1 SV=2	74.432	13	16	TNS1	cell surface;cytoplasm;cytoskeleton	1087.1	2070.2	1179.3	2403.2	1730.8	1712	2443.1	1643	2175.7	9.66762e-05	9.2841e-05	9.69764e-05	0.000145215	0.000144404	0.00014268	9.57846e-05	9.96022e-05	0.00010077	1.44981	1.11891e-05	0.535862661590624	4.95121	0.970623	0.184233	-0.0430168991477722	0.734633
Q9BYZ2	L-lactate dehydrogenase A-like 6B OS=Homo sapiens GN=LDHAL6B PE=1 SV=3	12.788	4	1	LDHAL6B	cytoplasm;nucleus;organelle lumen	298.8	631.8	336.6	590.7	419.9	425	695	453.4	604.2	2.65724e-05	2.8334e-05	2.76794e-05	3.56934e-05	3.50331e-05	3.542e-05	2.72483e-05	2.74861e-05	2.79843e-05	1.28865	1.12041e-05	0.365860952746839	4.95062	1.00703	0.940496	0.0101094056231065	0.0266429
Q8NF91	Nesprin-1 OS=Homo sapiens GN=SYNE1 PE=1 SV=4	2.758	0	2	SYNE1	cytoplasm;cytoskeleton;Golgi;membrane;nucleus	58.9	122.1	50.9	82.3	60	60.6	75.8	46.3	58.4	5.238e-06	5.47575e-06	4.18562e-06	4.97302e-06	5.00592e-06	5.05047e-06	2.97183e-06	2.80681e-06	2.70487e-06	1.78349	1.12627e-05	0.834706423241814	4.94836	1.86618	0.00611147	0.900086364814984	2.21385
Q9BZE1	39S ribosomal protein L37, mitochondrial OS=Homo sapiens GN=MRPL37 PE=1 SV=2	76.06	36	14	MRPL37	membrane;mitochondrion;ribosome	1333.5	2814.5	1554	1965	1436.9	1468.5	3958.5	2538.5	3375.9	0.000118589	0.00012622	0.000127789	0.000118736	0.000119883	0.000122386	0.000155198	0.000153889	0.000156359	0.772457	1.12923e-05	-0.372473452013079	4.94722	0.813287	0.000454338	-0.298163425122092	3.34262
Q02952	A-kinase anchor protein 12 OS=Homo sapiens GN=AKAP12 PE=1 SV=4	355.45	33	47	AKAP12	cytoplasm;cytoskeleton;cytosol;membrane	6835.3	17238.8	9528.1	9280	6632.1	6578.7	11287.2	7313.4	9425.3	0.000607866	0.000773098	0.000783517	0.000560749	0.000553329	0.000548276	0.000442528	0.000443354	0.000436545	1.25038	1.13283e-05	0.322370759569053	4.94583	1.747	0.00787281	0.804883486238742	2.10387
Q8WWI5	Choline transporter-like protein 1 OS=Homo sapiens GN=SLC44A1 PE=1 SV=1	17.17	8	4	SLC44A1	membrane;mitochondrion	339.4	767.5	391.4	615.8	456.7	450.1	755.4	495	639.6	3.0183e-05	3.44196e-05	3.21857e-05	3.72101e-05	3.81034e-05	3.75118e-05	2.96163e-05	3.0008e-05	2.96239e-05	1.26627	1.14074e-05	0.340582669042851	4.94281	1.08648	0.11061	0.119656977742848	0.956207
O75131	Copine-3 OS=Homo sapiens GN=CPNE3 PE=1 SV=1	149.145	36	20	CPNE3	cytoplasm;cytosol;membrane;mitochondrion;nucleus	5334.4	10740.5	5744	8138.9	5927.2	5900.5	11523.9	7514.7	9815.1	0.00047439	0.000481673	0.000472342	0.000491798	0.000494518	0.000491754	0.000451808	0.000455557	0.000454599	1.08183	1.16927e-05	0.113469225298567	4.93209	1.04353	0.00190217	0.0614785077479101	2.72075
Q7Z6K3	Protein prenyltransferase alpha subunit repeat-containing protein 1 OS=Homo sapiens GN=PTAR1 PE=1 SV=2	16.404	15	6	PTAR1	cytoplasm	548.6	963.3	545.1	953	675.9	665.9	939.7	604.1	819	4.87872e-05	4.32005e-05	4.48248e-05	5.75856e-05	5.63917e-05	5.54968e-05	3.6842e-05	3.66218e-05	3.79331e-05	1.53064	1.19049e-05	0.614130302966019	4.92427	1.21668	0.00770476	0.28294391299248	2.11324
Q3LXA3	Triokinase/FMN cyclase OS=Homo sapiens GN=TKFC PE=1 SV=2	55.231	21	9	DAK; TKFC	cytosol;nucleus	1276.7	2595.6	1412.7	1837.5	1361.7	1365.5	3557.3	2292.5	3035.3	0.000113537	0.000116403	0.000116169	0.000111032	0.000113609	0.000113802	0.000139468	0.000138976	0.000140584	0.814591	1.19633e-05	-0.295853015736612	4.92215	0.832946	1.94612e-05	-0.263704277347204	4.71083
Q9H2D6	TRIO and F-actin-binding protein OS=Homo sapiens GN=TRIOBP PE=1 SV=3	66.635	7	17	TRIOBP	cytoplasm;cytoskeleton;nucleus	1542	3457.2	1906.2	2999	2128.4	2116.2	3358.8	2120	2765.4	0.000137131	0.000155043	0.000156751	0.000181216	0.000177577	0.000176366	0.000131686	0.000128519	0.000128083	1.38172	1.20495e-05	0.466461159851203	4.91903	1.20638	0.0338677	0.270686958221749	1.47021
O14791	Apolipoprotein L1 OS=Homo sapiens GN=APOL1 PE=1 SV=5	19.547	8	3	APOL1	extracellular;organelle lumen	386	1019.5	565.6	1294.2	882.6	875.1	666	466.4	557.9	3.43271e-05	4.57209e-05	4.65105e-05	7.82028e-05	7.36371e-05	7.29318e-05	2.61113e-05	2.82742e-05	2.58399e-05	2.82012	1.21726e-05	1.4957583074024	4.91462	1.751	0.0182914	0.80817947100285	1.73775
Q8N4C8	Misshapen-like kinase 1 OS=Homo sapiens GN=MINK1 PE=1 SV=2	65.195	11	11	MINK1	cytoplasm;cytosol;Golgi;membrane	216.2	418	242.7	285.2	210.5	215.7	612.9	390.7	516.6	1.92267e-05	1.87458e-05	1.99578e-05	1.72334e-05	1.75624e-05	1.79767e-05	2.40295e-05	2.36851e-05	2.3927e-05	0.734001	1.21941e-05	-0.446146753595639	4.91385	0.803558	0.000238655	-0.315525655576157	3.62223
P05198	Eukaryotic translation initiation factor 2 subunit 1 OS=Homo sapiens GN=EIF2S1 PE=1 SV=3	203.168	71	23	EIF2S1	cytoplasm;cytosol;membrane;nucleus;ribosome	5239.6	10384.9	5815.7	9025.1	6504.4	6509.3	15336.9	9828.3	12863.4	0.000465959	0.000465725	0.000478238	0.000545347	0.000542675	0.000542492	0.000601301	0.000595813	0.000595785	0.910815	1.22979e-05	-0.134769798014986	4.91017	0.782057	9.36033e-06	-0.354654292926692	5.02871
Q8IVF7	Formin-like protein 3 OS=Homo sapiens GN=FMNL3 PE=1 SV=3	22.344	7	7	FMNL3	cytoplasm;cytosol;Golgi;membrane	669.1	1100.4	562.7	997.5	732.3	738	1183.7	778.3	987.6	5.95033e-05	4.9349e-05	4.62721e-05	6.02745e-05	6.10973e-05	6.15057e-05	4.64083e-05	4.71822e-05	4.5742e-05	1.31651	1.23945e-05	0.396723951419761	4.90677	1.06336	0.260447	0.0886363359061386	0.58428
O43187	Interleukin-1 receptor-associated kinase-like 2 OS=Homo sapiens GN=IRAK2 PE=1 SV=2	7.645	5	3	IRAK2	cytoplasm;cytosol;membrane;nucleus	35.2	63.9	34.4	10.7	8	7.4	43.7	30.1	39.9	3.13035e-06	2.86568e-06	2.82879e-06	6.46553e-07	6.67456e-07	6.16724e-07	1.71331e-06	1.82473e-06	1.84802e-06	0.354329	1.27686e-05	-1.49683886165431	4.89386	1.57047	0.000380454	0.651199600865939	3.4197
Q9ULE0	Protein WWC3 OS=Homo sapiens GN=WWC3 PE=1 SV=3	3.484	1	1	WWC3	cytosol	550.3	817	568.6	445.4	327.6	310.4	1000.2	638.6	850.2	4.89384e-05	3.66395e-05	4.67572e-05	2.69135e-05	2.73323e-05	2.58691e-05	3.9214e-05	3.87133e-05	3.93781e-05	0.686325	1.32234e-05	-0.543036596836665	4.87866	1.19236	0.257168	0.253820735382766	0.589784
O60427	Fatty acid desaturase 1 OS=Homo sapiens GN=FADS1 PE=1 SV=3	31.059	16	6	FADS1	endoplasmic reticulum;membrane;mitochondrion	524.7	1173	616.4	912.2	663	658.6	1203.8	793.3	1030.6	4.66618e-05	5.26048e-05	5.06879e-05	5.51202e-05	5.53154e-05	5.48884e-05	4.71964e-05	4.80915e-05	4.77336e-05	1.15475	1.33666e-05	0.207575946971409	4.87398	1.06189	0.261811	0.086637429958133	0.582012
P21399	Cytoplasmic aconitate hydratase OS=Homo sapiens GN=ACO1 PE=1 SV=3	175.596	39	31	ACO1	cytoplasm;cytosol;endoplasmic reticulum;Golgi;mitochondrion	5845.2	12997.4	6984.4	5820	4273.1	4418.6	12477.9	8017.9	10547.5	0.000519816	0.000582887	0.000574343	0.000351677	0.000356513	0.000368251	0.000489211	0.000486062	0.000488521	0.729781	1.34944e-05	-0.454465446204071	4.86985	1.17568	0.022876	0.233490163334921	1.64062
Q9P0K7	Ankycorbin OS=Homo sapiens GN=RAI14 PE=1 SV=2	135.608	33	31	RAI14	cytoplasm;cytoskeleton;cytosol;mitochondrion;nucleus	3035.3	7040	3760	5665.9	4172.1	4064	6950.6	4490.6	5895.9	0.00026993	0.000315719	0.000309193	0.000342365	0.000348087	0.000338698	0.000272506	0.00027223	0.000273076	1.25636	1.3657e-05	0.329246067582223	4.86465	1.13463	0.147039	0.182218381643332	0.832569
P27707	Deoxycytidine kinase OS=Homo sapiens GN=DCK PE=1 SV=1	25.273	22	5	DCK	cytosol;nucleus	503	1257.4	671.5	1145.1	823.6	830.9	1383.2	917.4	1162.2	4.4732e-05	5.63899e-05	5.52189e-05	6.91933e-05	6.87146e-05	6.92481e-05	5.423e-05	5.56148e-05	5.38288e-05	1.27592	1.38999e-05	0.351542268377551	4.85699	1.01824	0.549631	0.0260727720853345	0.259929
Q9Y2E4	Disco-interacting protein 2 homolog C OS=Homo sapiens GN=DIP2C PE=1 SV=2	19.201	4	6	DIP2C		298.9	539.6	272.8	490.9	368.1	354.2	477.4	313.1	419.3	2.65813e-05	2.41991e-05	2.24329e-05	2.96629e-05	3.07113e-05	2.95194e-05	1.8717e-05	1.89808e-05	1.94204e-05	1.56279	1.39957e-05	0.644119486931628	4.85401	1.27493	0.0116903	0.350413996488244	1.93217
O60341	Lysine-specific histone demethylase 1A OS=Homo sapiens GN=KDM1A PE=1 SV=2	54.409	16	12	KDM1A	nucleus	1110.4	2342.6	1260.4	1916.6	1389.1	1380.9	2635	1721.3	2256	9.87483e-05	0.000105057	0.000103645	0.000115812	0.000115895	0.000115086	0.000103308	0.000104349	0.00010449	1.10985	1.40171e-05	0.150364540366067	4.85334	0.993259	0.466617	-0.00975828260220373	0.331039
O15344	E3 ubiquitin-protein ligase Midline-1 OS=Homo sapiens GN=MID1 PE=1 SV=1	14.273	7	4	MID1	cytoplasm;cytoskeleton;cytosol	324	493.1	255.3	459.1	324.8	327.2	484.7	323.7	427.6	2.88134e-05	2.21138e-05	2.09939e-05	2.77414e-05	2.70987e-05	2.72692e-05	1.90032e-05	1.96234e-05	1.98049e-05	1.38963	1.40586e-05	0.474697885307774	4.85206	1.12691	0.140773	0.172370043970593	0.851479
P06744	Glucose-6-phosphate isomerase OS=Homo sapiens GN=GPI PE=1 SV=4	309.324	43	24	GPI	cytoplasm;cytosol;extracellular;membrane;organelle lumen	9827.4	19795.6	10702.7	13838.6	10116.5	10082.5	24954.7	16001.6	20780.3	0.000873954	0.000887761	0.000880107	0.000836205	0.00084404	0.000840286	0.000978378	0.000970051	0.000962467	0.866229	1.42527e-05	-0.207180259084745	4.8461	0.907278	0.00012353	-0.140382752123467	3.90823
O15231	Zinc finger protein 185 OS=Homo sapiens GN=ZNF185 PE=1 SV=3	17.799	7	3	ZNF185	cytoplasm;cytoskeleton	70.2	119.9	68.4	294.4	222.3	202.9	118.3	85.2	110.8	6.24291e-06	5.37708e-06	5.62468e-06	1.77893e-05	1.85469e-05	1.69099e-05	4.63809e-06	5.16501e-06	5.13185e-06	3.46645	1.42658e-05	1.79345815927451	4.8457	1.09603	0.0672133	0.132293509433086	1.17254
Q9C0B1	Alpha-ketoglutarate-dependent dioxygenase FTO OS=Homo sapiens GN=FTO PE=1 SV=3	45.305	27	10	FTO	nucleus	1410	2641	1478.4	1856	1381.8	1364.8	3579.2	2306.8	3059	0.000125392	0.000118439	0.000121572	0.00011215	0.000115286	0.000113744	0.000140327	0.000139843	0.000141682	0.810565	1.43138e-05	-0.303000485786762	4.84424	0.866351	0.00083384	-0.206977258230249	3.07892
P09496	Clathrin light chain A OS=Homo sapiens GN=CLTA PE=1 SV=1	42.057	23	9	CLTA	cytoplasm;cytoskeleton;cytosol;membrane	1990.1	3714.6	2196.7	3111.2	2298.1	2255.1	3757.4	2485.4	3216.6	0.00017698	0.000166586	0.000180639	0.000187996	0.000191735	0.000187942	0.000147313	0.00015067	0.000148981	1.26188	1.43329e-05	0.335572968217088	4.84366	1.18794	0.0039765	0.248459850058522	2.4005
O60488	Long-chain-fatty-acid--CoA ligase 4 OS=Homo sapiens GN=ACSL4 PE=1 SV=2	186.506	40	29	ACSL4	cytoplasm;endoplasmic reticulum;membrane;mitochondrion	5754.4	12300.9	6599	5958.6	4342.5	4445.4	12000.3	7620.5	10096.5	0.000511741	0.000551651	0.00054265	0.000360052	0.000362304	0.000370484	0.000470486	0.000461971	0.000467633	0.774761	1.43528e-05	-0.368176851890163	4.84306	1.16042	0.00511568	0.214647220953789	2.2911
P20645	Cation-dependent mannose-6-phosphate receptor OS=Homo sapiens GN=M6PR PE=1 SV=1	49.624	32	8	M6PR	endosome;membrane;vacuole	900.6	1903.8	1107.8	1197.6	873.5	870.3	2624.3	1686.5	2142.2	8.00907e-05	8.53786e-05	9.10968e-05	7.23656e-05	7.28779e-05	7.25317e-05	0.000102889	0.000102239	9.92188e-05	0.709431	1.44999e-05	-0.495265114411137	4.83864	0.835086	0.0091605	-0.260003234588049	2.03808
P61981	14-3-3 protein gamma OS=Homo sapiens GN=YWHAG PE=1 SV=2	275.188	77	25	YWHAG	cytoplasm;cytosol;membrane;mitochondrion	10878.6	18075.3	10201.6	13316.9	9516.7	9387.4	15508.2	9844.7	12835.7	0.000967438	0.000810612	0.0008389	0.000804681	0.000793997	0.000782356	0.000608017	0.000596807	0.000594502	1.33041	1.46133e-05	0.41187026578356	4.83525	1.40565	0.00490669	0.491234911284321	2.30921
Q15025	TNFAIP3-interacting protein 1 OS=Homo sapiens GN=TNIP1 PE=1 SV=2	22.653	11	5	TNIP1	cytoplasm;cytosol;nucleus	671.5	1723.4	930.5	855.1	634.3	619.8	1019	668.5	858.7	5.97167e-05	7.72883e-05	7.65171e-05	5.16699e-05	5.29209e-05	5.16548e-05	3.99511e-05	4.05259e-05	3.97718e-05	1.29333	1.48579e-05	0.371089450085808	4.82804	1.91527	0.00562096	0.93754724530615	2.25019
Q7L523	Ras-related GTP-binding protein A OS=Homo sapiens GN=RRAGA PE=1 SV=1	45.551	26	7	RRAGA	cytoplasm;cytosol;membrane;nucleus;vacuole	707.8	1883.5	1013.7	1522.4	1104.3	1086.9	1849.7	1224.9	1570	6.29449e-05	8.44682e-05	8.33588e-05	9.19919e-05	9.2134e-05	9.05834e-05	7.25196e-05	7.42561e-05	7.27166e-05	1.26507	1.54329e-05	0.339221276874353	4.81155	1.14635	0.620555	0.197049357814982	0.20722
P11766	Alcohol dehydrogenase class-3 OS=Homo sapiens GN=ADH5 PE=1 SV=4	150.753	41	16	ADH5	cytoplasm;cytosol;mitochondrion	5002	9323.9	5241.7	6328.1	4719.5	4737.3	12826.3	8189	10812.4	0.00044483	0.000418143	0.000431037	0.000382379	0.000393757	0.000394812	0.00050287	0.000496435	0.00050079	0.786272	1.5476e-05	-0.346900204534764	4.81034	0.860712	0.000979382	-0.216396938361478	3.00905
Q5T8D3	Acyl-CoA-binding domain-containing protein 5 OS=Homo sapiens GN=ACBD5 PE=1 SV=1	35.407	16	10	ACBD5	membrane;nucleus	761.1	1687.3	904.6	1188.7	874.6	862.5	2126.5	1391.6	1811	6.76849e-05	7.56693e-05	7.43873e-05	7.18279e-05	7.29696e-05	7.18817e-05	8.33719e-05	8.43618e-05	8.38788e-05	0.85697	1.56283e-05	-0.222683141259643	4.80609	0.886842	0.0105731	-0.173251484609743	1.9758
Q96AQ6	Pre-B-cell leukemia transcription factor-interacting protein 1 OS=Homo sapiens GN=PBXIP1 PE=1 SV=1	75.533	19	12	PBXIP1	cytoplasm;cytoskeleton;cytosol;nucleus	1224.2	2313	1210.6	2558.8	1852.1	1783.6	2478.8	1565	2127.4	0.000108869	0.00010373	9.95503e-05	0.000154617	0.000154524	0.000148647	9.71842e-05	9.48737e-05	9.85333e-05	1.59002	1.56352e-05	0.669040859758254	4.8059	1.06735	0.0682937	0.0940351706094582	1.16562
Q16563	Synaptophysin-like protein 1 OS=Homo sapiens GN=SYPL1 PE=1 SV=1	12.542	17	3	SYPL1	membrane	465.8	1250.5	618.1	1019.5	725.9	703.2	895.8	596.6	789.8	4.14238e-05	5.60804e-05	5.08277e-05	6.16039e-05	6.05633e-05	5.86054e-05	3.51209e-05	3.61672e-05	3.65806e-05	1.67454	1.57266e-05	0.743762954541787	4.80337	1.40536	0.0351847	0.490934907404801	1.45365
Q9UJ68	Mitochondrial peptide methionine sulfoxide reductase OS=Homo sapiens GN=MSRA PE=1 SV=1	16.772	23	5	MSRA	cytoplasm;cytoskeleton;cytosol;membrane;mitochondrion;nucleus	293.1	622.1	369.6	519.5	373.3	372.7	1017.2	648.1	837.7	2.60655e-05	2.78989e-05	3.0393e-05	3.13911e-05	3.11452e-05	3.10612e-05	3.98805e-05	3.92892e-05	3.87992e-05	0.792716	1.5754e-05	-0.335124809409242	4.80261	0.710092	0.000974518	-0.493922771124595	3.01121
P21283	V-type proton ATPase subunit C 1 OS=Homo sapiens GN=ATP6V1C1 PE=1 SV=4	120.176	46	19	ATP6V1C1	cytoplasm;cytosol;membrane	4372	9336.6	5112.6	6274.5	4503.5	4620.3	12287.4	8118.9	10427.1	0.000388803	0.000418713	0.00042042	0.00037914	0.000375736	0.000385061	0.000481742	0.000492185	0.000482945	0.785059	1.59642e-05	-0.349127196149267	4.79685	0.866999	0.00210415	-0.205897090621673	2.67692
P23526	Adenosylhomocysteinase OS=Homo sapiens GN=AHCY PE=1 SV=4	212.985	48	24	AHCY	cytoplasm;cytosol;nucleus	8630.3	14807.2	8412	12782.4	9299.8	9333.3	22996.6	14737	19128.5	0.000767496	0.00066405	0.000691737	0.000772384	0.000775901	0.000777847	0.000901608	0.000893389	0.000885962	0.868492	1.60087e-05	-0.203415154672021	4.79564	0.774285	0.00400548	-0.369063490761805	2.39735
Q5SW79	Centrosomal protein of 170 kDa OS=Homo sapiens GN=CEP170 PE=1 SV=1	148.39	24	28	CEP170	cytoplasm;cytoskeleton;cytosol;membrane	2865.7	5665.2	3126.3	4977.7	3517.4	3511.7	5607.5	3690.1	4848.2	0.000254848	0.000254064	0.000257083	0.00030078	0.000293464	0.000292669	0.000219849	0.000223702	0.000224551	1.31185	1.60835e-05	0.391605610918079	4.79362	1.13923	4.4044e-05	0.188058597924692	4.35611
Q6UB35	Monofunctional C1-tetrahydrofolate synthase, mitochondrial OS=Homo sapiens GN=MTHFD1L PE=1 SV=1	132.558	24	23	MTHFD1L	membrane;mitochondrion;organelle lumen	3672.3	8033.5	4373.4	5593.3	4040.5	4098.1	9589.6	6232.4	8175.9	0.000326579	0.000360274	0.000359634	0.000337978	0.000337107	0.00034154	0.000375971	0.000377821	0.000378678	0.894545	1.63671e-05	-0.160774288679471	4.78603	0.951863	0.0620231	-0.0711739033052229	1.20745
Q13423	NAD(P) transhydrogenase, mitochondrial OS=Homo sapiens GN=NNT PE=1 SV=3	214.032	34	34	NNT	membrane;mitochondrion	6550	15153.1	7886.5	8272.7	6028.8	5951.2	14085.8	9156.9	11939.4	0.000582494	0.000679562	0.000648524	0.000499882	0.000502995	0.000495979	0.00055225	0.000555111	0.000552989	0.903965	1.66494e-05	-0.1456617977475	4.7786	1.17276	0.0435507	0.229909907627006	1.361
Q6UW68	Transmembrane protein 205 OS=Homo sapiens GN=TMEM205 PE=1 SV=1	27.342	16	2	TMEM205	membrane	463.2	836.1	458	449.3	338.9	348.1	1224.8	772.5	1056.1	4.11925e-05	3.74961e-05	3.76624e-05	2.71492e-05	2.82751e-05	2.9011e-05	4.80197e-05	4.68306e-05	4.89147e-05	0.588823	1.67649e-05	-0.764093908630756	4.7756	0.78431	0.00247222	-0.35050344310267	2.60691
O94844	Rho-related BTB domain-containing protein 1 OS=Homo sapiens GN=RHOBTB1 PE=2 SV=2	0.996	1	1	RHOBTB1	cytosol;membrane	84.6	195.5	117.4	151.1	110.8	119.6	412.9	263.8	344.9	7.52351e-06	8.76747e-06	9.65406e-06	9.1303e-06	9.24427e-06	9.96759e-06	1.61882e-05	1.59921e-05	1.59745e-05	0.578051	1.68157e-05	-0.790730567196187	4.77428	0.548237	0.000284861	-0.867128800378184	3.54537
Q86V21	Acetoacetyl-CoA synthetase OS=Homo sapiens GN=AACS PE=1 SV=1	74.185	24	14	AACS	cytoplasm;cytosol	1964.8	3913.9	2141.8	3402.6	2451	2451.6	4399.6	2899.7	3804.1	0.00017473	0.000175524	0.000176125	0.000205604	0.000204492	0.000204319	0.000172491	0.000175786	0.000176192	1.1633	1.72994e-05	0.218222952005353	4.76197	0.998511	0.634489	-0.00214959589616417	0.197576
O75746	Calcium-binding mitochondrial carrier protein Aralar1 OS=Homo sapiens GN=SLC25A12 PE=1 SV=2	84.462	20	13	SLC25A12	membrane;mitochondrion	1279.2	2731.3	1401.2	1636.7	1172.3	1179.4	3019.4	1920.1	2507.9	0.00011376	0.000122489	0.000115224	9.88985e-05	9.78073e-05	9.82924e-05	0.000118379	0.000116401	0.000116157	0.844433	1.73619e-05	-0.243945847508768	4.7604	0.98989	0.951991	-0.0146599360698753	0.0213672
Q15555	Microtubule-associated protein RP/EB family member 2 OS=Homo sapiens GN=MAPRE2 PE=1 SV=1	8.157	8	3	MAPRE2	cytoplasm;cytoskeleton	74.3	134	77.7	127.7	90.6	89.1	117.2	77.9	95.2	6.60753e-06	6.00942e-06	6.38944e-06	7.71634e-06	7.55894e-06	7.42569e-06	4.59496e-06	4.72247e-06	4.40931e-06	1.64505	1.73918e-05	0.718131123009025	4.75965	1.39053	0.000868104	0.475637175398274	3.06143
Q9NSE4	Isoleucine--tRNA ligase, mitochondrial OS=Homo sapiens GN=IARS2 PE=1 SV=2	219.796	34	30	IARS2	cytoplasm;cytosol;mitochondrion;organelle lumen	6258.4	13508.4	7236.8	9309.7	6738.7	6815.8	16270.8	10595.4	13969.8	0.000556562	0.000605803	0.000595098	0.000562544	0.000562223	0.000568036	0.000637916	0.000642316	0.00064703	0.875805	1.74756e-05	-0.191317641406305	4.75757	0.926488	0.0203322	-0.110155627467687	1.69182
Q8NFQ8	Torsin-1A-interacting protein 2 OS=Homo sapiens GN=TOR1AIP2 PE=1 SV=1	21.279	16	4	TOR1AIP2	endoplasmic reticulum;membrane;nucleus	239.4	552	282.9	430.2	303.9	307.4	469.7	315.8	401.4	2.12899e-05	2.47552e-05	2.32635e-05	2.59951e-05	2.5355e-05	2.5619e-05	1.84151e-05	1.91445e-05	1.85914e-05	1.37801	1.75224e-05	0.462583591465786	4.75641	1.25131	0.0129583	0.323434720630012	1.88745
O60313	Dynamin-like 120 kDa protein, mitochondrial OS=Homo sapiens GN=OPA1 PE=1 SV=3	174.67	37	34	OPA1	cytosol;membrane;mitochondrion	4507.3	9708	5210.2	7100.4	5139.7	5153.5	11661.5	7482.7	9816.6	0.000400836	0.000435369	0.000428446	0.000429046	0.000428816	0.000429498	0.000457203	0.000453617	0.000454669	0.943644	1.77247e-05	-0.0836847604108582	4.75142	0.942326	0.033843	-0.0857015167946598	1.47053
P42704	Leucine-rich PPR motif-containing protein, mitochondrial OS=Homo sapiens GN=LRPPRC PE=1 SV=3	592.658	49	70	LRPPRC	chromosome;cytoplasm;cytoskeleton;membrane;mitochondrion;nucleus	17166.1	36722.4	19737.2	22826.7	16531.3	17145.5	46705.1	29918.4	39113.2	0.00152659	0.00164687	0.00162303	0.00137932	0.00137924	0.00142892	0.00183113	0.00181372	0.00181158	0.760491	1.80575e-05	-0.39499688723536	4.74334	0.894866	0.00413025	-0.160257065976105	2.38402
Q9NVZ3	Adaptin ear-binding coat-associated protein 2 OS=Homo sapiens GN=NECAP2 PE=1 SV=1	40.593	37	9	NECAP2	membrane	1289.5	2510.7	1410.5	2112.8	1515.5	1512.1	2569.3	1626.7	2202.1	0.000114676	0.000112596	0.000115989	0.000127667	0.000126441	0.00012602	0.000100732	9.8614e-05	0.000101993	1.25522	1.84321e-05	0.327939235569366	4.73443	1.13842	0.000559167	0.187031964812842	3.25246
P30044	Peroxiredoxin-5, mitochondrial OS=Homo sapiens GN=PRDX5 PE=1 SV=4	178.668	59	12	PRDX5	cytoplasm;cytosol;mitochondrion;nucleus;organelle lumen	7205.5	11406.3	6263.8	7707.1	5693.5	5740.8	17206.2	10816.9	14681.9	0.000640788	0.000511531	0.000515086	0.000465706	0.00047502	0.000478444	0.000674589	0.000655744	0.000680011	0.704162	1.84895e-05	-0.506020067991688	4.73307	0.763555	0.0569812	-0.389195217098226	1.24427
O75874	Isocitrate dehydrogenase [NADP] cytoplasmic OS=Homo sapiens GN=IDH1 PE=1 SV=2	197.395	65	29	IDH1	cytoplasm;cytosol;extracellular;mitochondrion;organelle lumen	5533.4	11432.9	6604.3	8108.3	5970.8	6184.3	17941.3	11474.3	14939	0.000492087	0.000512724	0.000543086	0.000489949	0.000498156	0.000515406	0.000703409	0.000695597	0.000691919	0.716156	1.85204e-05	-0.481653877788519	4.73235	0.7371	0.000284355	-0.440067591498556	3.54614
Q14974	Importin subunit beta-1 OS=Homo sapiens GN=KPNB1 PE=1 SV=2	216.519	34	26	KPNB1	cytoplasm;cytosol;extracellular;membrane;nucleus;organelle lumen	6751.6	12770.4	7033.4	11362.7	8115.6	7916.8	11650.2	7768.9	9963.9	0.000600422	0.000572706	0.000578372	0.000686597	0.000677101	0.000659795	0.00045676	0.000470967	0.000461491	1.4672	1.85254e-05	0.553067873732215	4.73223	1.25327	0.000214275	0.325694886033732	3.66903
P25686	DnaJ homolog subfamily B member 2 OS=Homo sapiens GN=DNAJB2 PE=1 SV=3	53.117	36	11	DNAJB2	cytoplasm;cytosol;endoplasmic reticulum;membrane;nucleus;proteasome	916.1	1913.7	1079.3	1777.6	1291.2	1288.6	1846.8	1264.8	1646.5	8.14691e-05	8.58226e-05	8.87532e-05	0.000107412	0.000107727	0.000107393	7.24059e-05	7.66749e-05	7.62598e-05	1.40851	1.85993e-05	0.494166579173065	4.7305	1.1254	0.0152282	0.17043386965894	1.81735
P40939	Trifunctional enzyme subunit alpha, mitochondrial OS=Homo sapiens GN=HADHA PE=1 SV=2	305.789	51	38	HADHA	membrane;mitochondrion	11541.5	21826.6	12101.4	13614.1	9975.7	10189.1	26223.2	16876.4	22063.2	0.00102639	0.000978844	0.000995125	0.00082264	0.000832293	0.00084917	0.00102811	0.00102308	0.00102189	0.813514	1.86215e-05	-0.297761086795189	4.72999	0.972672	0.160249	-0.0399746061830652	0.795205
P43405	Tyrosine-protein kinase SYK OS=Homo sapiens GN=SYK PE=1 SV=1	27.893	14	5	SYK	cytoplasm;cytosol;membrane;nucleus	283.7	638.4	330.8	354.1	265.4	265.4	763.9	482.1	636.9	2.52295e-05	2.86299e-05	2.72024e-05	2.13967e-05	2.21429e-05	2.21187e-05	2.99496e-05	2.92259e-05	2.94989e-05	0.749816	1.86702e-05	-0.415391458118709	4.72885	0.922151	0.0655649	-0.116924476858883	1.18333
Q14651	Plastin-1 OS=Homo sapiens GN=PLS1 PE=1 SV=2	136.161	31	18	PLS1	cytoplasm;cytoskeleton	3678.4	7783.3	4250.5	4289.4	3198.6	3357.6	10895.9	6960	9327.9	0.000327121	0.000349053	0.000349528	0.000259189	0.000266866	0.000279826	0.000427186	0.00042193	0.000432034	0.624705	1.88724e-05	-0.678752137389392	4.72417	0.817098	0.000429743	-0.291419719116029	3.36679
Q29RF7	Sister chromatid cohesion protein PDS5 homolog A OS=Homo sapiens GN=PDS5A PE=1 SV=1	163.491	27	30	PDS5A	chromosome;cytosol;membrane;nucleus	2295.6	5482.5	2835.3	4204.3	3012.8	3030.8	5515.6	3615.4	4756.9	0.000204149	0.00024587	0.000233153	0.000254047	0.000251364	0.00025259	0.000216245	0.000219173	0.000220322	1.15247	1.8896e-05	0.204725882927616	4.72363	1.06378	0.501984	0.0892047406150194	0.29931
O95166	Gamma-aminobutyric acid receptor-associated protein OS=Homo sapiens GN=GABARAP PE=1 SV=1	13.566	20	3	GABARAP	cytoplasm;cytoskeleton;cytosol;endoplasmic reticulum;Golgi;membrane;vacuole	316.5	857.6	398.1	576.3	440	436.1	1299.8	833.4	1110.4	2.81465e-05	3.84603e-05	3.27366e-05	3.48232e-05	3.67101e-05	3.6345e-05	5.09602e-05	5.05225e-05	5.14296e-05	0.713205	1.89125e-05	-0.487611633609227	4.72325	0.642397	0.00397291	-0.638463635140739	2.40089
Q9BY67	Cell adhesion molecule 1 OS=Homo sapiens GN=CADM1 PE=1 SV=2	16.998	13	5	CADM1	membrane	447	948.1	490	816.8	586.2	568.7	766.1	521.9	665.3	3.97519e-05	4.25189e-05	4.02938e-05	4.93556e-05	4.89078e-05	4.73961e-05	3.00358e-05	3.16387e-05	3.08142e-05	1.58718	1.92197e-05	0.666468590876008	4.71625	1.30763	0.000484401	0.386959876104173	3.3148
Q9UN37	Vacuolar protein sorting-associated protein 4A OS=Homo sapiens GN=VPS4A PE=1 SV=1	92.835	42	20	VPS4A	cytoplasm;cytosol;endosome;membrane;nucleus;vacuole	2645.8	5645.2	3043.9	3983.5	2865.7	2886.4	6937.1	4490.1	5796.6	0.000235292	0.000253167	0.000250307	0.000240705	0.000239091	0.000240556	0.000271977	0.0002722	0.000268477	0.88447	1.95298e-05	-0.177114313875192	4.7093	0.920323	0.0122383	-0.119788476771681	1.91228
Q9UH99	SUN domain-containing protein 2 OS=Homo sapiens GN=SUN2 PE=1 SV=3	46.553	17	7	SUN2	chromosome;endosome;membrane;nucleus	401.3	895.7	477.9	799.1	585.2	586.9	889	599.2	747.1	3.56877e-05	4.01689e-05	3.92988e-05	4.82861e-05	4.88244e-05	4.89129e-05	3.48543e-05	3.63248e-05	3.46029e-05	1.40082	1.95461e-05	0.486267087806393	4.70894	1.12752	0.101248	0.173148589942145	0.994613
Q96CN7	Isochorismatase domain-containing protein 1 OS=Homo sapiens GN=ISOC1 PE=1 SV=3	38.38	16	6	ISOC1	cytoplasm	1303.4	2654.6	1457.6	1266.2	930.3	931.1	3096.2	1907	2591.2	0.000115912	0.000119049	0.000119862	7.65108e-05	7.76168e-05	7.75989e-05	0.00012139	0.000115606	0.000120015	0.646577	1.9669e-05	-0.629105303659788	4.70622	0.991954	0.748054	-0.011654186535213	0.126067
Q9HAV4	Exportin-5 OS=Homo sapiens GN=XPO5 PE=1 SV=1	98.478	19	22	XPO5	cytoplasm;cytosol;nucleus	2612.5	6094.2	3226.8	3853.1	2782.9	2927.8	8427.5	5406.4	7073.6	0.000232331	0.000273303	0.000265347	0.000232826	0.000232183	0.000244006	0.00033041	0.000327748	0.000327623	0.710381	1.98099e-05	-0.493334797976759	4.70312	0.809607	0.00470205	-0.304705474535829	2.32771
Q9UL12	Sarcosine dehydrogenase, mitochondrial OS=Homo sapiens GN=SARDH PE=1 SV=1	6.707	3	3	SARDH	mitochondrion;organelle lumen	75.3	92	54.3	180.1	126.3	134.3	100.4	73.2	99.9	6.69646e-06	4.12587e-06	4.46521e-06	1.08826e-05	1.05375e-05	1.11927e-05	3.9363e-06	4.43754e-06	4.627e-06	2.4524	1.98812e-05	1.29419645632648	4.70156	1.00623	0.411525	0.00896716955426186	0.385604
Q96PU5	E3 ubiquitin-protein ligase NEDD4-like OS=Homo sapiens GN=NEDD4L PE=1 SV=2	35.583	15	14	NEDD4L	cytoplasm;cytosol;endosome;Golgi;membrane	865.6	1948.1	1046.8	1431.4	1024.3	1018.9	1856.2	1208.2	1558.7	7.69781e-05	8.73653e-05	8.60807e-05	8.64931e-05	8.54594e-05	8.49162e-05	7.27745e-05	7.32437e-05	7.21932e-05	1.1743	2.0157e-05	0.231806890466508	4.69557	1.18284	0.0307838	0.242256905993858	1.51168
Q9Y4L1	Hypoxia up-regulated protein 1 OS=Homo sapiens GN=HYOU1 PE=1 SV=1	289.637	46	40	HYOU1	endoplasmic reticulum;extracellular;membrane;organelle lumen	7993.4	14880	8628.8	10666.3	7744.6	8029.8	22571.1	14380.5	18733.7	0.000710856	0.000667314	0.000709565	0.000644517	0.000646148	0.000669212	0.000884926	0.000871777	0.000867676	0.741185	2.02343e-05	-0.432095089694943	4.69391	0.81393	0.000299871	-0.297023374046427	3.52306
O60443	Gasdermin-E OS=Homo sapiens GN=GSDME PE=1 SV=2	62.106	24	10	DFNA5; GSDME	cytoplasm;cytosol;membrane	1571.9	3598.1	1911.8	1504	1125.2	1160.3	3468.7	2289.8	2984.7	0.00013979	0.000161362	0.000157212	9.088e-05	9.38777e-05	9.67006e-05	0.000135994	0.000138813	0.00013824	0.679091	2.03347e-05	-0.558323815393113	4.69176	1.13723	0.08605	0.185528836771658	1.06525
Q8IY21	Probable ATP-dependent RNA helicase DDX60 OS=Homo sapiens GN=DDX60 PE=1 SV=3	66.025	9	13	DDX60	cytoplasm;cytoskeleton;cytosol	2218.3	5486.3	2719.7	2145.8	1565	1547.2	2519.2	1669.7	2217.5	0.000197274	0.000246041	0.000223647	0.000129661	0.000130571	0.000128945	9.87682e-05	0.000101221	0.000102706	1.28097	2.03473e-05	0.35724053155122	4.69149	2.2095	0.00101037	1.14371722931303	2.99552
P53004	Biliverdin reductase A OS=Homo sapiens GN=BLVRA PE=1 SV=2	83.263	37	11	BLVRA	cytoplasm;cytosol	2991.6	6376.9	3463.8	3974	2923.4	2901.4	7242.9	4618.4	6048.8	0.000266044	0.000285981	0.000284836	0.000240131	0.000243905	0.000241806	0.000283966	0.000279977	0.000280158	0.863105	2.04058e-05	-0.212392710830598	4.69025	1.0167	0.732836	0.0238898321596121	0.134993
P45880	Voltage-dependent anion-selective channel protein 2 OS=Homo sapiens GN=VDAC2 PE=1 SV=2	238.771	63	19	VDAC2	membrane;mitochondrion;nucleus	10661.3	15930.9	8785.5	9822.9	7263.9	7255.9	18767.9	11946.6	15905	0.000948113	0.000714443	0.000722451	0.000593554	0.000606042	0.000604714	0.000735817	0.000724229	0.000736661	0.821827	2.04346e-05	-0.283093629455636	4.68963	0.981835	0.459083	-0.0264476897705068	0.338109
P09382	Galectin-1 OS=Homo sapiens GN=LGALS1 PE=1 SV=2	215.643	94	12	LGALS1	cell surface;cytoplasm;cytosol;extracellular;nucleus;organelle lumen	14975.8	24367.6	13963.2	21563.7	15520	14996.3	22760.9	14656.3	18947.2	0.0013318	0.0010928	0.00114822	0.001303	0.00129486	0.00124981	0.000892367	0.000888496	0.000877564	1.45737	2.06426e-05	0.543363734137465	4.68524	1.29232	0.013562	0.369967288024849	1.86768
Q05209	Tyrosine-protein phosphatase non-receptor type 12 OS=Homo sapiens GN=PTPN12 PE=1 SV=3	110.056	37	22	PTPN12	cytoplasm;cytosol	1782.3	4544.6	2281.6	2571.9	1911.2	1895.2	3296.5	2126.6	2806	0.000158501	0.000203809	0.000187621	0.000155408	0.000159455	0.000157948	0.000129243	0.000128919	0.000129964	1.2221	2.07075e-05	0.28936214628509	4.68387	1.45169	0.0152521	0.537734046947491	1.81667
Q53EU6	Glycerol-3-phosphate acyltransferase 3 OS=Homo sapiens GN=GPAT3 PE=1 SV=2	21.36	13	4	AGPAT9; GPAT3	endoplasmic reticulum;membrane	144.3	324.2	175.9	178.3	123.3	132.1	427.8	270.2	353.2	1.28326e-05	1.45392e-05	1.44646e-05	1.07739e-05	1.02872e-05	1.10094e-05	1.67724e-05	1.63801e-05	1.63589e-05	0.657742	2.07775e-05	-0.60440714299644	4.68241	0.883062	0.0111087	-0.179413571819781	1.95434
Q13177	Serine/threonine-protein kinase PAK 2 OS=Homo sapiens GN=PAK2 PE=1 SV=3	249.649	67	25	PAK2	cytoplasm;cytosol;membrane;nucleus	6381.6	12456	6759.6	9626.8	7014.5	7040.1	16329.2	10462	13775.3	0.000567518	0.000558607	0.000555857	0.000581705	0.000585234	0.000586729	0.000640205	0.000634229	0.000638021	0.917264	2.0945e-05	-0.124590905745663	4.67892	0.87553	4.03272e-05	-0.19177119153933	4.3944
P61978	Heterogeneous nuclear ribonucleoprotein K OS=Homo sapiens GN=HNRNPK PE=1 SV=1	303.238	56	26	HNRNPK	cytoplasm;membrane;nucleus;spliceosomal complex	9950.2	17829.9	10339.9	14680	10564.7	10497.7	20096.1	13022.6	16894.2	0.000884875	0.000799607	0.000850273	0.000887047	0.000881434	0.000874889	0.000787891	0.000789458	0.000782477	1.11873	2.09916e-05	0.161856989478337	4.67795	1.07918	0.0788204	0.109929926094688	1.10336
P00505	Aspartate aminotransferase, mitochondrial OS=Homo sapiens GN=GOT2 PE=1 SV=3	248.573	61	25	GOT2	cell surface;membrane;mitochondrion;organelle lumen	7641.8	16288.6	9483.8	10243.4	7344.9	7820.7	25205.8	16010.8	20683.1	0.000679588	0.000730485	0.000779874	0.000618963	0.0006128	0.000651785	0.000988223	0.000970609	0.000957965	0.637706	2.1012e-05	-0.649036911376319	4.67753	0.752605	0.00131825	-0.410035629059334	2.88
P62701	40S ribosomal protein S4, X isoform OS=Homo sapiens GN=RPS4X PE=1 SV=2	215.623	72	22	RPS4X	cytoplasm;cytosol;membrane;ribosome	12328	18445.9	10667.8	13948.1	10040.3	10117.8	23986.6	15323	20094.1	0.00109633	0.000827232	0.000877237	0.000842822	0.000837682	0.000843228	0.000940422	0.000928913	0.000930685	0.905593	2.10507e-05	-0.143064979751312	4.67673	0.942571	0.997636	-0.0853261183978365	0.00102774
Q6ZUT6	Coiled-coil domain-containing protein 9B OS=Homo sapiens GN=CCDC9B PE=1 SV=1	15.24	10	5	C15orf52; CCDC9B		384.4	728.8	425.6	701.7	499.9	499.7	669	462.5	565.4	3.41848e-05	3.26841e-05	3.4998e-05	4.24006e-05	4.17077e-05	4.16455e-05	2.62289e-05	2.80377e-05	2.61872e-05	1.59014	2.11394e-05	0.669154053539738	4.67491	1.30333	0.001438	0.382197670868556	2.84224
Q14126	Desmoglein-2 OS=Homo sapiens GN=DSG2 PE=1 SV=2	73.68	15	13	DSG2	cell surface;cytoskeleton;membrane	1322.2	2690.5	1431.1	2199.3	1595.3	1552	2483.2	1637.7	2157	0.000117584	0.000120659	0.000117683	0.000132894	0.000133099	0.000129345	9.73567e-05	9.92809e-05	9.99043e-05	1.33856	2.16361e-05	0.420687137160389	4.66482	1.18535	9.81209e-05	0.245312002921462	4.00824
P11234	Ras-related protein Ral-B OS=Homo sapiens GN=RALB PE=1 SV=1	53.631	34	8	RALB	membrane;vacuole	1855.4	3977.5	1938.5	1729	1255.3	1281.1	3568.9	2247.7	3027.2	0.000165001	0.000178377	0.000159407	0.000104476	0.000104732	0.000106768	0.000139923	0.00013626	0.000140209	0.7485	2.16494e-05	-0.417926550182968	4.66455	1.17923	0.00753516	0.237846314331878	2.12291
P54136	Arginine--tRNA ligase, cytoplasmic OS=Homo sapiens GN=RARS PE=1 SV=2	323.687	54	39	RARS	cytoplasm;cytosol;membrane;mitochondrion;nucleus	9942.4	21105.2	11551.2	14084.7	10323.2	10445.5	25536.2	16589.6	21527.9	0.000884181	0.000946492	0.000949881	0.000851076	0.000861285	0.000870539	0.00100118	0.0010057	0.000997093	0.860273	2.1775e-05	-0.217132869828044	4.66204	0.94538	0.0257355	-0.0810335770487782	1.58947
Q8N0X4	Citramalyl-CoA lyase, mitochondrial OS=Homo sapiens GN=CLYBL PE=1 SV=2	38.906	24	8	CLYBL	mitochondrion	855.4	1996.4	1114.6	1246.2	889.4	957.3	3288.6	2047.7	2731.8	7.6071e-05	8.95313e-05	9.1656e-05	7.53023e-05	7.42044e-05	7.97824e-05	0.000128933	0.000124136	0.000126527	0.595149	2.19176e-05	-0.748677873907869	4.65921	0.707607	0.00129926	-0.498979358997783	2.8863
Q9NZV1	Cysteine-rich motor neuron 1 protein OS=Homo sapiens GN=CRIM1 PE=1 SV=1	9.453	3	3	CRIM1	extracellular;membrane	172.2	389.6	205.4	432.6	316.1	300	394.6	262.1	332.5	1.53138e-05	1.74722e-05	1.68905e-05	2.61401e-05	2.63729e-05	2.50023e-05	1.54708e-05	1.58891e-05	1.54002e-05	1.68965	2.20042e-05	0.756721159321538	4.65749	1.09177	0.216202	0.126668467007448	0.665139
Q9Y657	Spindlin-1 OS=Homo sapiens GN=SPIN1 PE=1 SV=3	7.875	9	2	SPIN1	cytosol;membrane;nucleus	170.7	484	238	412.2	295.5	281.5	337.4	226.3	295.7	1.51804e-05	2.17057e-05	1.95713e-05	2.49074e-05	2.46542e-05	2.34605e-05	1.32282e-05	1.37188e-05	1.36957e-05	1.80013	2.20153e-05	0.848104543513174	4.65728	1.429	0.0521772	0.515010490671358	1.28252
P09001	39S ribosomal protein L3, mitochondrial OS=Homo sapiens GN=MRPL3 PE=1 SV=1	79.591	46	13	MRPL3	membrane;mitochondrion;ribosome	1731.6	3842.5	2191	2688.5	1962.9	2033.2	5596.9	3574.5	4687.8	0.000153992	0.000172322	0.000180171	0.000162454	0.000163769	0.000169449	0.000219433	0.000216694	0.000217122	0.754272	2.21134e-05	-0.406843686921768	4.65534	0.793667	0.00330314	-0.333394062866858	2.48107
P48643	T-complex protein 1 subunit epsilon OS=Homo sapiens GN=CCT5 PE=1 SV=1	280.138	56	38	CCT5	cytoplasm;cytoskeleton;cytosol	12612.1	24627.4	13683.3	17295.4	12498.5	12676.5	30019.8	19256	25189.5	0.0011216	0.00110445	0.00112521	0.00104508	0.00104278	0.00105647	0.00117696	0.00116734	0.00116668	0.89527	2.22635e-05	-0.159605838141463	4.65241	0.960816	0.00179589	-0.0576686085254593	2.74572
Q9Y3B7	39S ribosomal protein L11, mitochondrial OS=Homo sapiens GN=MRPL11 PE=1 SV=1	74.984	68	12	MRPL11	membrane;mitochondrion;ribosome	2423.8	5149.8	2865.6	3520.6	2514	2617.9	7377.2	4689.2	6102.5	0.000215549	0.00023095	0.000235645	0.000212734	0.000209748	0.000218179	0.000289232	0.000284269	0.000282645	0.748354	2.23194e-05	-0.4182066625055	4.65132	0.812434	0.00081394	-0.299678252148862	3.08941
Q96G03	Phosphoglucomutase-2 OS=Homo sapiens GN=PGM2 PE=1 SV=4	122.542	44	24	PGM2	cytoplasm;cytosol;extracellular;organelle lumen	3659.7	7937.6	4154.8	7526.8	5447.9	5235.3	7730.5	5072.4	6633.7	0.000325458	0.000355973	0.000341658	0.000454811	0.000454529	0.000436315	0.000303083	0.0003075	0.000307249	1.47935	2.23336e-05	0.564967108795832	4.65104	1.11199	0.0171169	0.153148422422787	1.76657
P11387	DNA topoisomerase 1 OS=Homo sapiens GN=TOP1 PE=1 SV=2	136.781	38	32	TOP1	chromosome;cytoplasm;nucleus	4625.8	8739.1	4960.7	6592	4610.9	4739.8	12622.5	8077.9	10607.8	0.000411374	0.000391917	0.000407929	0.000398325	0.000384697	0.00039502	0.00049488	0.0004897	0.000491314	0.804007	2.24433e-05	-0.31472034729293	4.64891	0.830282	0.000140462	-0.268326702063866	3.85244
P21266	Glutathione S-transferase Mu 3 OS=Homo sapiens GN=GSTM3 PE=1 SV=3	45.927	41	10	GSTM3	cytoplasm;cytosol;nucleus	999.5	2220.6	1222.4	2501.7	1766.2	1730.1	2250.5	1536.2	1917.4	8.88859e-05	9.95859e-05	0.000100521	0.000151167	0.000147358	0.000144188	8.82335e-05	9.31277e-05	8.88069e-05	1.6593	2.25567e-05	0.73057803849283	4.64672	1.12138	0.19528	0.165269901280046	0.709342
P99999	Cytochrome c OS=Homo sapiens GN=CYCS PE=1 SV=2	86.181	48	9	CYCS	cytosol;membrane;mitochondrion;nucleus	3349	5375	3095.8	3585	2568.8	2671	8020.3	5038.8	6575.9	0.000297828	0.000241049	0.000254574	0.000216626	0.00021432	0.000222604	0.000314445	0.000305463	0.000304571	0.709172	2.28938e-05	-0.495793246375295	4.64028	0.833406	0.0661605	-0.2629093028549	1.1794
Q6DKJ4	Nucleoredoxin OS=Homo sapiens GN=NXN PE=1 SV=2	80.394	29	10	NXN	cytoplasm;cytosol;nucleus	804.9	1596.7	905.3	1336.8	994.6	1049.1	3271.8	2143	2793.6	7.158e-05	7.16062e-05	7.44448e-05	8.07769e-05	8.29815e-05	8.74331e-05	0.000128275	0.000129913	0.000129389	0.641332	2.29179e-05	-0.640856471258076	4.63982	0.553417	7.51484e-07	-0.853560493018619	6.12408
O94929	Actin-binding LIM protein 3 OS=Homo sapiens GN=ABLIM3 PE=1 SV=3	16.829	8	5	ABLIM3	cytoplasm	240.5	515.4	278.6	573.5	394	412.3	430.4	302.8	391.2	2.13877e-05	2.31138e-05	2.29099e-05	3.46541e-05	3.28722e-05	3.43615e-05	1.68743e-05	1.83564e-05	1.81189e-05	1.89644	2.29731e-05	0.923295134073463	4.63878	1.26442	0.00276491	0.338472048245396	2.55832
P02458	Collagen alpha-1(II) chain OS=Homo sapiens GN=COL2A1 PE=1 SV=3	1.515	0	1	COL2A1	cytoplasm;extracellular;organelle lumen	173.6	247.5	150.2	238.7	177.4	166	186.6	121.3	166.3	1.54383e-05	1.10995e-05	1.23513e-05	1.44236e-05	1.48008e-05	1.38346e-05	7.31587e-06	7.35347e-06	7.7024e-06	1.96147	2.32323e-05	0.971932844665516	4.63391	1.67965	0.0131478	0.748163882427704	1.88115
P36776	Lon protease homolog, mitochondrial OS=Homo sapiens GN=LONP1 PE=1 SV=2	256.185	39	34	LONP1	cytosol;membrane;mitochondrion;nucleus;organelle lumen	6949.2	15409.2	8574.2	8684.9	6340.6	6874.2	22729.3	14620.5	19282.9	0.000617995	0.000691047	0.000705075	0.00052479	0.000529009	0.000572903	0.000891129	0.000886326	0.000893113	0.593639	2.34015e-05	-0.752341244739971	4.63076	0.775474	0.00127258	-0.366849512392668	2.89532
P16150	Leukosialin OS=Homo sapiens GN=SPN PE=1 SV=1	1.535	3	1	SPN; LOC101929889; LOC105369261	cell surface;membrane	23.5	41.1	24.9	66.8	52.6	48.6	40.1	25.4	32.4	2.08986e-06	1.84319e-06	2.04758e-06	4.03643e-06	4.38852e-06	4.05038e-06	1.57217e-06	1.5398e-06	1.50065e-06	2.63045	2.34779e-05	1.39531031940881	4.62934	1.32977	0.00445568	0.411175865329858	2.35109
Q92466	DNA damage-binding protein 2 OS=Homo sapiens GN=DDB2 PE=1 SV=1	17.823	11	4	DDB2	nucleus	324.3	592	310.9	522.6	369.1	370.8	519.2	339.8	414.7	2.88401e-05	2.65491e-05	2.5566e-05	3.15784e-05	3.07948e-05	3.09029e-05	2.03558e-05	2.05994e-05	1.92074e-05	1.51813	2.38141e-05	0.602297984580459	4.62317	1.30425	0.00283414	0.383218570574689	2.54758
Q93008	Probable ubiquitin carboxyl-terminal hydrolase FAF-X OS=Homo sapiens GN=USP9X PE=1 SV=3	190.073	18	41	USP9X	cytoplasm;cytosol;membrane	4302.8	9079.5	4908	7468	5410	5419.5	9916.5	6556.5	8432.8	0.00038265	0.000407183	0.000403596	0.000451258	0.000451367	0.000451667	0.000388788	0.000397469	0.000390576	1.15564	2.3824e-05	0.208697512051052	4.62298	1.03333	0.531929	0.047306671027553	0.274146
Q16543	Hsp90 co-chaperone Cdc37 OS=Homo sapiens GN=CDC37 PE=1 SV=1	152.055	47	20	CDC37	cytoplasm;cytosol	4501.4	10858.7	6004.2	8185.3	5831.4	5849	14368.6	9247.3	12021.5	0.000400311	0.000486974	0.000493739	0.000494601	0.000486525	0.000487462	0.000563338	0.000560591	0.000556792	0.86955	2.41823e-05	-0.20165970151887	4.6165	0.868679	0.0295247	-0.20310554710303	1.52981
Q92692	Nectin-2 OS=Homo sapiens GN=NECTIN2 PE=1 SV=1	17.46	8	4	PVRL2; NECTIN2	cell surface;membrane	463.8	936.2	462.6	861.8	648.9	624.2	855.9	547.2	684.3	4.12459e-05	4.19852e-05	3.80406e-05	5.20747e-05	5.4139e-05	5.20215e-05	3.35566e-05	3.31724e-05	3.16943e-05	1.56982	2.44755e-05	0.650598696928734	4.61127	1.24338	0.00469355	0.314265514004865	2.3285
Q92974	Rho guanine nucleotide exchange factor 2 OS=Homo sapiens GN=ARHGEF2 PE=1 SV=4	88.13	29	25	ARHGEF2	cytoplasm;cytoskeleton;cytosol;Golgi;membrane	1994.3	4186	2211.4	2509.5	1821.4	1902.8	5233.8	3424.9	4465.9	0.000177354	0.000187727	0.000181848	0.000151638	0.000151963	0.000158581	0.000205197	0.000207625	0.000206844	0.734675	2.4704e-05	-0.444822501039969	4.60723	0.879157	0.00142053	-0.185807781517287	2.84755
Q969T9	WW domain-binding protein 2 OS=Homo sapiens GN=WBP2 PE=1 SV=1	40.502	21	7	WBP2	cytoplasm;nucleus	1449	3461.5	1842.3	2369.7	1719.7	1708.8	3855.4	2496.9	3254.9	0.00012886	0.000155236	0.000151496	0.00014319	0.000143478	0.000142413	0.000151155	0.000151367	0.000150755	0.947306	2.48893e-05	-0.0780976703359645	4.60399	1.00226	0.51396	0.00325070197107691	0.289071
Q9UHK6	Alpha-methylacyl-CoA racemase OS=Homo sapiens GN=AMACR PE=1 SV=2	77.827	35	14	AMACR	cytoplasm;membrane;mitochondrion;organelle lumen	1358.6	2860.7	1671.5	1568	1198.6	1389	6482.9	4082.8	5368.1	0.000120821	0.000128292	0.000137451	9.47473e-05	0.000100002	0.000115761	0.00025417	0.000247508	0.000248631	0.40221	2.49243e-05	-1.31398061153725	4.60338	0.515995	2.05359e-05	-0.954571638909611	4.68749
Q9NZ08	Endoplasmic reticulum aminopeptidase 1 OS=Homo sapiens GN=ERAP1 PE=1 SV=3	85.955	21	19	ERAP1	cytoplasm;cytosol;endoplasmic reticulum;extracellular;membrane;organelle lumen	2469.4	5763.7	3067.9	3391.6	2468.8	2499.6	6150.4	3938.9	5125.1	0.000219605	0.000258481	0.00025228	0.000204939	0.000205977	0.000208319	0.000241134	0.000238785	0.000237376	0.862606	2.51107e-05	-0.213226707538257	4.60014	1.05652	0.737151	0.0793172875843914	0.132444
Q8WUF5	RelA-associated inhibitor OS=Homo sapiens GN=PPP1R13L PE=1 SV=4	121.841	29	16	PPP1R13L	cytoplasm;cytosol;nucleus	1442.4	2975	1631.6	3330.6	2352.8	2369.5	3506	2385.1	3073.4	0.000128273	0.000133418	0.00013417	0.000201253	0.000196299	0.000197477	0.000137457	0.00014459	0.000142349	1.38728	2.51467e-05	0.472254159610834	4.59952	0.937263	0.0275141	-0.0934741788356498	1.56044
Q5JTJ3	Cytochrome c oxidase assembly factor 6 homolog OS=Homo sapiens GN=COA6 PE=1 SV=1	38.342	30	5	COA6	membrane;mitochondrion	748.4	1915	1039.1	1264.5	864.2	909.4	2819.2	1810.1	2327.4	6.65555e-05	8.58809e-05	8.54475e-05	7.64081e-05	7.21019e-05	7.57904e-05	0.00011053	0.000109732	0.000107797	0.690685	2.51478e-05	-0.533899990244761	4.5995	0.778691	0.00944545	-0.360876280230007	2.02478
Q14181	DNA polymerase alpha subunit B OS=Homo sapiens GN=POLA2 PE=1 SV=2	49.394	23	11	POLA2	cytosol;nucleus	1142.4	2211.1	1238.9	1625.3	1198.4	1214.1	3149.6	2016	2625.2	0.000101594	9.91599e-05	0.000101877	9.82097e-05	9.99849e-05	0.000101184	0.000123484	0.000122214	0.00012159	0.818112	2.51922e-05	-0.289629993922358	4.59873	0.831278	3.04592e-05	-0.26659683011342	4.51628
Q15172	Serine/threonine-protein phosphatase 2A 56 kDa regulatory subunit alpha isoform OS=Homo sapiens GN=PPP2R5A PE=1 SV=1	30.451	12	5	PPP2R5A	chromosome;cytoplasm;cytosol;membrane;nucleus	846.1	1582	860.2	1139.6	854.9	858.6	2592	1620.6	2181.6	7.5244e-05	7.0947e-05	7.07361e-05	6.8861e-05	7.1326e-05	7.15566e-05	0.000101622	9.82443e-05	0.000101044	0.705893	2.54562e-05	-0.502478369816517	4.59421	0.702142	0.0001001	-0.510165308314029	3.99957
P05156	Complement factor I OS=Homo sapiens GN=CFI PE=1 SV=2	4.599	3	2	CFI	extracellular;membrane	347.1	499	284.6	637.4	479.1	480.9	506.6	365.8	458.9	3.08677e-05	2.23784e-05	2.34033e-05	3.85152e-05	3.99723e-05	4.00787e-05	1.98618e-05	2.21756e-05	2.12546e-05	1.88065	2.56433e-05	0.911227663288719	4.59103	1.1011	0.181822	0.138939015710586	0.740354
P29084	Transcription initiation factor IIE subunit beta OS=Homo sapiens GN=GTF2E2 PE=1 SV=1	18.428	20	5	GTF2E2	cytosol;nucleus	585	1414.5	816.8	938	641.8	662.7	1938.8	1242.6	1645.8	5.20243e-05	6.34352e-05	6.71673e-05	5.66792e-05	5.35467e-05	5.52301e-05	7.60129e-05	7.53291e-05	7.62274e-05	0.726589	2.56572e-05	-0.460789039135902	4.59079	0.834532	0.0304105	-0.26096003282527	1.51698
O00764	Pyridoxal kinase OS=Homo sapiens GN=PDXK PE=1 SV=1	106.715	40	12	PDXK	cytoplasm;cytosol;extracellular;nucleus;organelle lumen	1784.7	3268.7	1779.4	2649.6	1911.9	1857.5	2826.8	1848.8	2482.5	0.000158714	0.000146589	0.000146324	0.000160104	0.000159514	0.000154806	0.000110828	0.000112078	0.00011498	1.42324	2.57652e-05	0.509174017671839	4.58897	1.30792	0.000886869	0.387274964958285	3.05214
Q9BZX2	Uridine-cytidine kinase 2 OS=Homo sapiens GN=UCK2 PE=1 SV=1	30.912	30	6	UCK2	cytosol	536.8	1267.2	675.6	873.5	648	647	1674.6	1099	1448.8	4.77378e-05	5.68294e-05	5.55561e-05	5.27817e-05	5.40639e-05	5.39217e-05	6.56546e-05	6.66237e-05	6.71031e-05	0.809346	2.5832e-05	-0.305171266381526	4.58784	0.833878	0.0103909	-0.262091533001265	1.98335
P30048	Thioredoxin-dependent peroxide reductase, mitochondrial OS=Homo sapiens GN=PRDX3 PE=1 SV=3	212.874	56	13	PRDX3	cytoplasm;cytosol;endosome;mitochondrion;organelle lumen	9547.6	13904.3	8407.1	10037.5	7415.2	7568.8	19841.5	12755	16820.3	0.000849071	0.000623558	0.000691334	0.000606521	0.000618665	0.000630792	0.000777909	0.000773235	0.000779054	0.795292	2.58783e-05	-0.330442848794375	4.58706	0.888709	0.453623	-0.170217716162612	0.343305
Q9H4A6	Golgi phosphoprotein 3 OS=Homo sapiens GN=GOLPH3 PE=1 SV=1	75.116	45	13	GOLPH3	cytosol;endosome;Golgi;membrane;mitochondrion	2010.5	4422.5	2450.2	2716.3	1959	1982.4	4726.2	3071	4065	0.000178794	0.000198333	0.000201485	0.000164134	0.000163443	0.000165215	0.000185296	0.000186171	0.000188276	0.881632	2.61917e-05	-0.181751857704817	4.58184	1.06533	0.428781	0.0913007872805928	0.367764
P11216	Glycogen phosphorylase, brain form OS=Homo sapiens GN=PYGB PE=1 SV=5	324.537	56	51	PYGB	cytoplasm;extracellular;membrane;organelle lumen	8479	16738.9	9433.5	11849.1	8736.1	9457.1	31282.9	20298	26575.5	0.00075404	0.000750679	0.000775738	0.000715988	0.00072887	0.000788165	0.00122648	0.00123051	0.00123088	0.592333	2.63111e-05	-0.755520191317331	4.57986	0.612788	5.0081e-07	-0.706540627983991	6.30033
P52306	Rap1 GTPase-GDP dissociation stimulator 1 OS=Homo sapiens GN=RAP1GDS1 PE=1 SV=3	95.533	29	15	RAP1GDS1	cytosol;endoplasmic reticulum;mitochondrion	1499.5	3162.8	1656.9	2356.3	1699.7	1694.4	3922.2	2547.9	3302.6	0.000133351	0.00014184	0.000136251	0.000142381	0.000141809	0.000141213	0.000153774	0.000154459	0.000152964	0.922191	2.63265e-05	-0.116862234970017	4.57961	0.886042	0.00279394	-0.174553328353189	2.55378
P18583	Protein SON OS=Homo sapiens GN=SON PE=1 SV=4	73.837	9	13	SON	extracellular;nucleus	1311	2898	1548.6	2446.3	1758.8	1751.9	3113.4	2050.7	2701.8	0.000116588	0.000129965	0.000127345	0.000147819	0.00014674	0.000146005	0.000122064	0.000124318	0.000125137	1.18036	2.65208e-05	0.239231100451714	4.57641	1.02435	0.85934	0.0347067140819664	0.0658352
Q96RT1	Erbin OS=Homo sapiens GN=ERBIN PE=1 SV=2	60.691	12	16	ERBB2IP; ERBIN	cytoplasm;membrane;nucleus	1463.3	2685.7	1506.4	2671.1	1970.9	1914.8	3145.6	2082.6	2718.2	0.000130132	0.000120444	0.000123875	0.000161403	0.000164436	0.000159581	0.000123327	0.000126252	0.000125897	1.28202	2.67132e-05	0.358420746745834	4.57327	0.983936	0.914283	-0.023363545114068	0.0389195
Q08378	Golgin subfamily A member 3 OS=Homo sapiens GN=GOLGA3 PE=1 SV=2	234.127	34	44	GOLGA3	cytoplasm;cytosol;Golgi;membrane;nucleus	4711.6	9803.1	5169.7	6586.3	4789.6	4778.9	8819.6	5664	7584.1	0.000419004	0.000439634	0.000425116	0.000397981	0.000399606	0.000398279	0.000345783	0.000343364	0.000351268	1.15182	2.68141e-05	0.203912477049861	4.57164	1.22943	0.00024431	0.29799057819191	3.61206
Q96RU3	Formin-binding protein 1 OS=Homo sapiens GN=FNBP1 PE=1 SV=2	25.126	9	5	FNBP1	cytoplasm;cytoskeleton;cytosol;membrane;vacuole	976.8	2325	1202.9	1900.9	1360.6	1320.9	2089.7	1335.6	1756.1	8.68672e-05	0.000104268	9.89171e-05	0.000114863	0.000113518	0.000110085	8.19291e-05	8.09669e-05	8.13361e-05	1.39566	2.68433e-05	0.480948650225138	4.57116	1.21615	0.0413998	0.282324872784932	1.383
P04899	Guanine nucleotide-binding protein G(i) subunit alpha-2 OS=Homo sapiens GN=GNAI2 PE=1 SV=3	143.292	52	15	GNAI2	cytoplasm;cytoskeleton;cytosol;membrane;nucleus	2461.9	5508.9	2922.7	4756.3	3443.6	3391.8	5950.2	3922.9	5151.3	0.000218938	0.000247054	0.00024034	0.000287402	0.000287306	0.000282676	0.000233284	0.000237815	0.000238589	1.20811	2.69056e-05	0.272753128964236	4.57016	1.01062	0.903196	0.0152398119665688	0.044218
Q13642	Four and a half LIM domains protein 1 OS=Homo sapiens GN=FHL1 PE=1 SV=4	64.243	37	11	FHL1	cytoplasm;cytosol;membrane;nucleus	1299.4	2587.8	1472.1	2585.5	1854.1	1833.6	2872.1	1940.9	2511.6	0.000115556	0.000116054	0.000121054	0.00015623	0.000154691	0.000152814	0.000112604	0.000117662	0.000116328	1.32978	2.71408e-05	0.411192996272627	4.56638	0.99764	0.431968	-0.00340889828012873	0.364548
Q5T653	39S ribosomal protein L2, mitochondrial OS=Homo sapiens GN=MRPL2 PE=1 SV=2	52.911	38	10	MRPL2	membrane;mitochondrion;ribosome	986.1	2237.6	1280	1630.6	1178.7	1222.6	3320.5	2151.3	2763.6	8.76942e-05	0.000100348	0.000105257	9.85299e-05	9.83413e-05	0.000101893	0.000130184	0.000130416	0.000128	0.756851	2.7216e-05	-0.401919128349583	4.56518	0.770819	0.00386538	-0.375536561578171	2.41281
Q96I99	Succinate--CoA ligase [GDP-forming] subunit beta, mitochondrial OS=Homo sapiens GN=SUCLG2 PE=1 SV=2	148.476	43	19	SUCLG2	membrane;mitochondrion;organelle lumen	4774.2	11046.2	6138.3	6623.5	4884.4	5075.7	14782.5	9359.1	12389.9	0.000424571	0.000495382	0.000504766	0.000400229	0.000407515	0.000423014	0.000579565	0.000567369	0.000573854	0.710137	2.7519e-05	-0.493830629393454	4.56037	0.863254	0.0181233	-0.212142692294323	1.74176
P31153	S-adenosylmethionine synthase isoform type-2 OS=Homo sapiens GN=MAT2A PE=1 SV=1	150.884	50	21	MAT2A	cytosol	4033.7	7899.6	4374.9	5561.8	4066.5	4122	9872.1	6380.7	8332.2	0.000358718	0.000354269	0.000359758	0.000336075	0.000339276	0.000343532	0.000387047	0.000386812	0.000385917	0.87711	2.78158e-05	-0.189170974828789	4.55571	0.927372	7.21479e-05	-0.108779990687466	4.14178
Q9NZU5	LIM and cysteine-rich domains protein 1 OS=Homo sapiens GN=LMCD1 PE=1 SV=1	57.992	32	12	LMCD1	cytoplasm;nucleus	1252.7	2409.1	1320.7	3368.6	2348.4	2293.4	2918	1931.7	2539.6	0.000111403	0.000108039	0.000108604	0.00020355	0.000195932	0.000191134	0.000114404	0.000117104	0.000117625	1.67315	2.78573e-05	0.742563221994809	4.55506	0.927417	0.00818648	-0.108709643426814	2.0869
Q9BWM7	Sideroflexin-3 OS=Homo sapiens GN=SFXN3 PE=1 SV=3	92.073	45	13	SFXN3	membrane;mitochondrion	1830.1	4343.3	2238.9	3812.9	2732.8	2666.2	4105.4	2748.9	3541.5	0.000162751	0.000194781	0.00018411	0.000230397	0.000228003	0.000222204	0.000160957	0.000166644	0.000164029	1.39001	2.78903e-05	0.475099994351932	4.55455	1.12242	0.156097	0.166612710266069	0.806606
P49792	E3 SUMO-protein ligase RanBP2 OS=Homo sapiens GN=RANBP2 PE=1 SV=2	335.936	27	71	RANBP2	cytoplasm;cytosol;membrane;mitochondrion;nucleus	8607.1	18574.7	9959.2	11680.3	8514.2	8710.7	21644.9	14027.9	18461.2	0.000765432	0.000833008	0.000818967	0.000705789	0.000710357	0.000725959	0.000848613	0.000850401	0.000855055	0.835319	2.79181e-05	-0.259600050483604	4.55411	0.963036	0.0923351	-0.0543386676047623	1.03463
P07099	Epoxide hydrolase 1 OS=Homo sapiens GN=EPHX1 PE=1 SV=1	148.815	36	17	EPHX1	endoplasmic reticulum;membrane	2997.7	6870.3	3745	5822.2	4183.2	4329.8	11023.7	7154.7	9304	0.000266587	0.000308108	0.00030796	0.00035181	0.000349013	0.00036085	0.000432197	0.000433733	0.000430927	0.814003	2.81889e-05	-0.296893778128261	4.54992	0.712545	0.000567207	-0.488947666842186	3.24626
Q9UI12	V-type proton ATPase subunit H OS=Homo sapiens GN=ATP6V1H PE=1 SV=1	68.163	29	11	ATP6V1H	cytosol;membrane	1670.1	3998.2	2110.5	2757.7	1985.5	2042.9	5356.2	3510.9	4489.2	0.000148523	0.000179305	0.000173551	0.000166636	0.000165654	0.000170257	0.000209996	0.000212838	0.000207923	0.793518	2.82097e-05	-0.333665861759092	4.5496	0.826449	0.0107143	-0.275001761055584	1.97004
Q8IU60	m7GpppN-mRNA hydrolase OS=Homo sapiens GN=DCP2 PE=1 SV=2	24.168	15	5	DCP2	cytoplasm;cytosol;nucleus	583.7	1253.6	666.1	877.5	642	647.8	1608.1	1038.3	1383.8	5.19086e-05	5.62194e-05	5.47749e-05	5.30234e-05	5.35634e-05	5.39883e-05	6.30474e-05	6.2944e-05	6.40925e-05	0.849572	2.85281e-05	-0.235191183722758	4.54473	0.868788	0.00235144	-0.202923195130216	2.62867
Q9Y3E5	Peptidyl-tRNA hydrolase 2, mitochondrial OS=Homo sapiens GN=PTRH2 PE=1 SV=1	48.901	56	8	PTRH2	cytosol;membrane;mitochondrion	788.7	1664.9	898	1357.8	973.9	958.4	1615.9	1072.2	1382.8	7.01394e-05	7.46648e-05	7.38445e-05	8.20458e-05	8.12544e-05	7.98741e-05	6.33532e-05	6.49991e-05	6.40462e-05	1.26868	2.86243e-05	0.343333697030911	4.54326	1.15299	0.00401267	0.205378001962487	2.39657
P62256	Ubiquitin-conjugating enzyme E2 H OS=Homo sapiens GN=UBE2H PE=1 SV=1	45.643	34	6	UBE2H	cytoplasm;cytosol	1274.2	3511.1	1871.2	2526.8	1771.4	1750.3	2629.5	1673.2	2158.2	0.000113315	0.00015746	0.000153873	0.000152683	0.000147791	0.000145872	0.000103093	0.000101433	9.99599e-05	1.45704	2.87478e-05	0.543036236890982	4.5414	1.51699	0.0476388	0.601212483742335	1.32204
Q99622	Protein C10 OS=Homo sapiens GN=C12orf57 PE=1 SV=1	23.594	22	2	C12orf57	cytoplasm	499.6	1323.9	761.5	1431.6	1053.9	1003.2	1456.3	955	1260.5	4.44296e-05	5.93721e-05	6.26198e-05	8.65052e-05	8.7929e-05	8.36078e-05	5.70959e-05	5.78942e-05	5.83817e-05	1.4942	2.87632e-05	0.57936963931016	4.54116	1.02553	0.700991	0.0363686715653157	0.154287
O14672	Disintegrin and metalloproteinase domain-containing protein 10 OS=Homo sapiens GN=ADAM10 PE=1 SV=1	98.947	37	17	ADAM10	cell surface;cytoplasm;Golgi;membrane;nucleus;organelle lumen	1412.7	3081.4	1707.6	2726.8	1979.3	1920.3	2966.4	1988.5	2583.5	0.000125632	0.00013819	0.00014042	0.000164768	0.000165137	0.00016004	0.000116301	0.000120547	0.000119658	1.37699	2.87776e-05	0.46152037365972	4.54095	1.15487	0.029157	0.207730785878019	1.53526
Q13405	39S ribosomal protein L49, mitochondrial OS=Homo sapiens GN=MRPL49 PE=1 SV=1	37.321	33	5	MRPL49	membrane;mitochondrion;ribosome	1002.3	1892.4	1062.2	1282.2	952.9	931.4	2581.8	1633	2195.3	8.91349e-05	8.48673e-05	8.73471e-05	7.74776e-05	7.95024e-05	7.76239e-05	0.000101222	9.8996e-05	0.000101678	0.766864	2.88602e-05	-0.382957334895071	4.5397	0.862922	0.000816959	-0.212698570163829	3.0878
Q5T6V5	Queuosine salvage protein OS=Homo sapiens GN=C9orf64 PE=1 SV=1	38.254	30	11	C9orf64		1466	3143	1774.2	2224.4	1636.2	1605	2781.6	1843.3	2392.7	0.000130372	0.000140952	0.000145896	0.000134411	0.000136511	0.000133762	0.000109056	0.000111745	0.000110821	1.21286	2.88683e-05	0.27841509038484	4.53958	1.27189	0.00356529	0.346974448240653	2.4479
P07814	Bifunctional glutamate/proline--tRNA ligase OS=Homo sapiens GN=EPRS PE=1 SV=5	647.522	51	78	EPRS	cytoplasm;cytosol;membrane	16683.7	35157.1	19065.8	24215.1	17591.4	18198	47289.9	30497.5	39859.6	0.00148369	0.00157667	0.00156782	0.00146321	0.00146769	0.00151664	0.00185406	0.00184882	0.00184615	0.793848	2.89381e-05	-0.333064564815819	4.53853	0.848011	0.000495961	-0.237845296358214	3.30455
P13667	Protein disulfide-isomerase A4 OS=Homo sapiens GN=PDIA4 PE=1 SV=2	444.399	60	46	PDIA4	cell surface;endoplasmic reticulum;organelle lumen	15304.1	32186.9	17496.6	23212.4	16579.9	16295.1	28008.3	18127.9	23894	0.001361	0.00144347	0.00143878	0.00140262	0.00138329	0.00135805	0.0010981	0.00109895	0.00110668	1.25874	2.90812e-05	0.331979613526388	4.53639	1.30923	0.000310329	0.388721411953256	3.50818
P29279	Connective tissue growth factor OS=Homo sapiens GN=CTGF PE=1 SV=2	2.569	3	1	CTGF	cytosol;extracellular;Golgi;membrane	115.7	212.1	117.3	230.1	163.7	165.6	242	144.8	198.7	1.02892e-05	9.51192e-06	9.64584e-06	1.39039e-05	1.36578e-05	1.38013e-05	9.48789e-06	8.77809e-06	9.20305e-06	1.49964	2.91458e-05	0.584617843387287	4.53542	1.04811	0.105545	0.067794301375215	0.976562
P00338	L-lactate dehydrogenase A chain OS=Homo sapiens GN=LDHA PE=1 SV=2	408.38	78	30	LDHA	cytoplasm;cytosol;membrane;nucleus	19442.7	32919	17823	29965.8	21998.5	21346.2	35645.2	23571.9	30412.9	0.00172905	0.0014763	0.00146562	0.0018107	0.00183538	0.00177901	0.00139751	0.00142898	0.00140861	1.28545	2.94218e-05	0.362271869398731	4.53133	1.04805	0.168615	0.0677088179966105	0.773104
P50281	Matrix metalloproteinase-14 OS=Homo sapiens GN=MMP14 PE=1 SV=3	25.961	11	6	MMP14	cytoplasm;cytoskeleton;cytosol;endosome;membrane;nucleus;organelle lumen	1206.4	2871.4	1406.7	1953.6	1396.2	1328.9	1661.2	1107.1	1397.3	0.000107286	0.000128772	0.000115676	0.000118047	0.000116488	0.000110752	6.51293e-05	6.71148e-05	6.47178e-05	1.78856	2.95722e-05	0.838800577086748	4.52912	1.7761	0.00120806	0.828712149429994	2.91791
P00966	Argininosuccinate synthase OS=Homo sapiens GN=ASS1 PE=1 SV=2	76.391	35	17	ASS1	cytoplasm;cytosol;mitochondrion	3268.9	6048.6	3604.7	2270.2	1777.3	2285.8	12972	8267	11001.6	0.000290704	0.000271258	0.000296422	0.000137178	0.000148284	0.000190501	0.000508582	0.000501163	0.000509554	0.291563	2.96448e-05	-1.77812106425302	4.52805	0.571598	1.06753e-05	-0.806928234350554	4.97162
Q15582	Transforming growth factor-beta-induced protein ig-h3 OS=Homo sapiens GN=TGFBI PE=1 SV=1	30.17	11	6	TGFBI	extracellular;membrane	659.2	1550.7	808.4	1993.6	1378.7	1354.3	1606	1055.3	1296.4	5.86229e-05	6.95433e-05	6.64765e-05	0.000120464	0.000115028	0.000112869	6.29651e-05	6.39746e-05	6.00445e-05	1.82685	2.97803e-05	0.869357410447974	4.52607	1.05577	0.501421	0.0782925753878702	0.299797
Q9GZY4	Cytochrome c oxidase assembly factor 1 homolog OS=Homo sapiens GN=COA1 PE=1 SV=1	11.359	22	3	COA1	cytosol;membrane;mitochondrion	256.4	688.4	381.7	326.2	241.7	270.4	1003	655.5	849.6	2.28017e-05	3.08723e-05	3.1388e-05	1.97108e-05	2.01655e-05	2.25354e-05	3.93238e-05	3.97378e-05	3.93503e-05	0.512461	2.99744e-05	-0.964485636469968	4.52325	0.784549	0.016211	-0.35006497152287	1.79019
O76031	ATP-dependent Clp protease ATP-binding subunit clpX-like, mitochondrial OS=Homo sapiens GN=CLPX PE=1 SV=2	82.452	25	16	CLPX	cytosol;membrane;mitochondrion;organelle lumen	1873	4995.3	2623.3	3183.8	2279.3	2305.8	5465.7	3567.1	4607.7	0.000166567	0.000224021	0.00021572	0.000192383	0.000190167	0.000192168	0.000214289	0.000216245	0.000213412	0.896769	2.99852e-05	-0.157191769554359	4.52309	1.00668	0.523055	0.00959976898889238	0.281453
Q5JRX3	Presequence protease, mitochondrial OS=Homo sapiens GN=PITRM1 PE=1 SV=3	183.269	40	37	PITRM1	mitochondrion;organelle lumen	5767.8	11786.6	6269.9	8161.5	5878.8	5966.5	11492	7392.9	9715.9	0.000512932	0.000528587	0.000515588	0.000493163	0.00049048	0.000497254	0.000450557	0.000448173	0.000450005	1.09591	3.03556e-05	0.132125057140368	4.51776	1.14574	0.000142656	0.19627795270468	3.84571
P04233	HLA class II histocompatibility antigen gamma chain OS=Homo sapiens GN=CD74 PE=1 SV=3	16.182	10	3	CD74	cell surface;endoplasmic reticulum;endosome;Golgi;membrane;organelle lumen;vacuole	388.5	660.8	382.1	445	332.3	377.1	1476.9	958.9	1263.6	3.45494e-05	2.96345e-05	3.14209e-05	2.68894e-05	2.77245e-05	3.14279e-05	5.79036e-05	5.81306e-05	5.85253e-05	0.476934	3.05104e-05	-1.0681379609242	4.51555	0.540523	5.38557e-05	-0.887571492230949	4.26877
Q13310	Polyadenylate-binding protein 4 OS=Homo sapiens GN=PABPC4 PE=1 SV=1	262.404	50	32	PABPC4	cytoplasm;cytosol;nucleus	4190.3	7858.5	4325.5	5388.9	3892.5	4008.7	10802.8	6811.7	9009	0.000372645	0.000352425	0.000355695	0.000325627	0.000324759	0.000334089	0.000423536	0.00041294	0.000417264	0.780387	3.05604e-05	-0.357737790978837	4.51484	0.852448	0.0011722	-0.230316906356661	2.931
P38159	RNA-binding motif protein, X chromosome OS=Homo sapiens GN=RBMX PE=1 SV=3	62.608	41	18	RBMX	membrane;nucleus;spliceosomal complex	1743.1	3711.2	2192.1	3402.4	2469.1	2429.9	3997.5	2683.6	3398.1	0.000155014	0.000166434	0.000180261	0.000205592	0.000206002	0.00020251	0.000156727	0.000162686	0.000157387	1.30628	3.06531e-05	0.385462820263691	4.51353	1.05748	0.332538	0.0806291394621607	0.478158
P52848	Bifunctional heparan sulfate N-deacetylase/N-sulfotransferase 1 OS=Homo sapiens GN=NDST1 PE=1 SV=1	24.61	8	6	NDST1	Golgi;membrane	429.1	1025	527.9	842.9	613.2	617.2	1215.3	780.3	1023.6	3.816e-05	4.59676e-05	4.34104e-05	5.09327e-05	5.11605e-05	5.14381e-05	4.76472e-05	4.73035e-05	4.74094e-05	1.07912	3.08618e-05	0.109858206187934	4.51058	0.91565	0.0982232	-0.127132320772442	1.00779
P27144	Adenylate kinase 4, mitochondrial OS=Homo sapiens GN=AK4 PE=1 SV=1	93.535	53	12	AK4; LOC100507855	mitochondrion;organelle lumen	2514	4945.9	2828.9	4175	3008	3110.4	8455.4	5336.2	7040.1	0.000223571	0.000221806	0.000232627	0.000252277	0.000250963	0.000259224	0.000331504	0.000323492	0.000326071	0.773685	3.09099e-05	-0.370181354690941	4.5099	0.68565	1.61009e-05	-0.5444558069787	4.79315
Q5T0N5	Formin-binding protein 1-like OS=Homo sapiens GN=FNBP1L PE=1 SV=3	72.65	34	19	FNBP1L	cytoplasm;cytoskeleton;cytosol;membrane	1584.4	3102.5	1740.4	3187.3	2318.8	2309.5	4242.2	2749.1	3670	0.000140901	0.000139136	0.000143117	0.000192594	0.000193462	0.000192476	0.00016632	0.000166656	0.000169981	1.15564	3.1331e-05	0.208689259175841	4.50403	0.84546	8.46161e-05	-0.242191856018167	4.07255
Q8IZ07	Ankyrin repeat domain-containing protein 13A OS=Homo sapiens GN=ANKRD13A PE=1 SV=3	25.979	14	6	ANKRD13A	cytoplasm;endosome;membrane	436.9	905.4	480.9	974.1	715.1	675.8	871.6	545.8	757.4	3.88537e-05	4.06039e-05	3.95455e-05	5.88605e-05	5.96622e-05	5.63219e-05	3.41721e-05	3.30876e-05	3.508e-05	1.72247	3.13448e-05	0.784482138974456	4.50383	1.15724	0.00194449	0.210693971172609	2.71119
P43034	Platelet-activating factor acetylhydrolase IB subunit alpha OS=Homo sapiens GN=PAFAH1B1 PE=1 SV=2	136.749	47	20	PAFAH1B1	chromosome;cytoplasm;cytoskeleton;cytosol;membrane;nucleus	3674	7982.2	4531.4	6830.4	4822.6	4912.5	12036.2	7794.2	10185.3	0.00032673	0.000357973	0.000372627	0.000412731	0.000402359	0.000409413	0.000471893	0.000472501	0.000471746	0.867597	3.13909e-05	-0.204903548145117	4.5032	0.758589	0.000905774	-0.398609874305977	3.04298
Q9Y624	Junctional adhesion molecule A OS=Homo sapiens GN=F11R PE=1 SV=1	44.603	35	10	F11R	membrane	957.4	2062.5	1103.1	1966.8	1372.2	1374.4	2171.4	1414.4	1854.1	8.51419e-05	9.24957e-05	9.07103e-05	0.000118845	0.000114485	0.000114544	8.51323e-05	8.5744e-05	8.58751e-05	1.33588	3.16756e-05	0.41779426432223	4.49927	1.05792	0.157517	0.0812320225669637	0.802674
P19224	UDP-glucuronosyltransferase 1-6 OS=Homo sapiens GN=UGT1A6 PE=1 SV=2	75.133	28	15	UGT1A6	endoplasmic reticulum;membrane	1865	4044.8	2093.7	6080.2	4418.7	3970.1	2281.2	1609.3	2058	0.000165855	0.000181395	0.00017217	0.000367399	0.000368661	0.000330872	8.94371e-05	9.75592e-05	9.5319e-05	3.85442	3.20864e-05	1.94651416699685	4.49368	1.80625	0.000102857	0.852994915992002	3.98777
O43395	U4/U6 small nuclear ribonucleoprotein Prp3 OS=Homo sapiens GN=PRPF3 PE=1 SV=2	89.169	27	19	PRPF3	cytosol;nucleus;spliceosomal complex	2218.4	4616.2	2607.3	3423.3	2470	2453.8	4797.3	3080.4	4017.4	0.000197283	0.00020702	0.000214404	0.000206855	0.000206077	0.000204502	0.000188084	0.00018674	0.000186071	1.10355	3.2182e-05	0.142149456068997	4.49239	1.1086	0.018156	0.148735186011432	1.74098
O75153	Clustered mitochondria protein homolog OS=Homo sapiens GN=CLUH PE=1 SV=2	230.039	38	47	CLUH; KIAA0664	cytoplasm	4470.6	9532.9	5509	6528.9	4838.9	5216.4	16895.8	11008.6	14330.9	0.000397572	0.000427516	0.000453017	0.000394512	0.000403719	0.00043474	0.000662419	0.000667365	0.000663754	0.608236	3.22865e-05	-0.717297528975592	4.49098	0.644088	0.000120669	-0.634670450668962	3.91841
P49915	GMP synthase [glutamine-hydrolyzing] OS=Homo sapiens GN=GMPS PE=1 SV=1	249.138	50	35	GMPS	cytoplasm;cytosol	5447.2	12218.9	6514	9101.8	6620.7	6661.8	15262.7	9889	13045.3	0.000484421	0.000547974	0.000535661	0.000549981	0.000552378	0.000555201	0.000598392	0.000599492	0.00060421	0.92141	3.26918e-05	-0.118084763680664	4.48556	0.893524	0.0162341	-0.162422299721898	1.78957
Q8NFF5	FAD synthase OS=Homo sapiens GN=FLAD1 PE=1 SV=1	33.71	19	11	FLAD1	cytoplasm;cytosol;membrane;mitochondrion;organelle lumen	887.6	1470.7	874.5	1082.6	801.8	812.1	2165.3	1427.4	1882.1	7.89346e-05	6.59556e-05	7.19121e-05	6.54167e-05	6.68958e-05	6.76813e-05	8.48931e-05	8.65321e-05	8.71719e-05	0.773075	3.29448e-05	-0.371319238989351	4.48221	0.831045	0.0216784	-0.267000768303333	1.66397
Q7L8J4	SH3 domain-binding protein 5-like OS=Homo sapiens GN=SH3BP5L PE=1 SV=1	17.591	12	5	SH3BP5L	cytoplasm	212.9	449.1	250.9	548.7	399.7	389.1	546.1	378.3	481.8	1.89333e-05	2.01405e-05	2.06321e-05	3.31555e-05	3.33478e-05	3.2428e-05	2.14105e-05	2.29334e-05	2.23152e-05	1.48578	3.31125e-05	0.571221551498085	4.48001	0.902547	0.025958	-0.147925974217818	1.58573
Q96B97	SH3 domain-containing kinase-binding protein 1 OS=Homo sapiens GN=SH3KBP1 PE=1 SV=2	60.343	21	12	SH3KBP1	cytoplasm;cytoskeleton;cytosol;membrane	1837.9	3738.5	1995.7	2220.5	1617.1	1614.9	3152.6	2024	2628.5	0.000163445	0.000167658	0.000164111	0.000134175	0.000134918	0.000134587	0.000123601	0.000122699	0.000121742	1.09689	3.3135e-05	0.133418043734112	4.47971	1.3375	7.36273e-06	0.419544196447827	5.13296
Q9NYT0	Pleckstrin-2 OS=Homo sapiens GN=PLEK2 PE=1 SV=1	30.239	10	3	PLEK2	cytoplasm;cytoskeleton;membrane	257.1	497.7	275	256.2	202.7	214.7	802.7	531	684.7	2.2864e-05	2.23201e-05	2.26139e-05	1.5481e-05	1.69117e-05	1.78933e-05	3.14708e-05	3.21904e-05	3.17128e-05	0.533276	3.31616e-05	-0.907045267056635	4.47936	0.713083	4.02579e-06	-0.487857233196375	5.39515
O43491	Band 4.1-like protein 2 OS=Homo sapiens GN=EPB41L2 PE=1 SV=1	319.601	53	47	EPB41L2	cytoplasm;cytoskeleton;cytosol;membrane;nucleus	7718.8	16782.5	9096.4	13331.9	9599.6	9313	14966.2	9879.8	12821.7	0.000686436	0.000752635	0.000748017	0.000805587	0.000800914	0.000776155	0.000586767	0.000598935	0.000593854	1.34867	3.32168e-05	0.431539295681027	4.47864	1.2596	0.00328113	0.332963203309676	2.48398
Q9GZT3	SRA stem-loop-interacting RNA-binding protein, mitochondrial OS=Homo sapiens GN=SLIRP PE=1 SV=1	67.444	78	11	SLIRP	cytoplasm;mitochondrion;nucleus	2424.2	4765.2	2684.9	3088.3	2308.3	2316.2	6135.6	4032.8	5185.5	0.000215585	0.000213702	0.000220785	0.000186612	0.000192586	0.000193035	0.000240553	0.000244477	0.000240173	0.800596	3.33422e-05	-0.320852957324748	4.47701	0.896204	0.000580727	-0.158100158090244	3.23603
P47755	F-actin-capping protein subunit alpha-2 OS=Homo sapiens GN=CAPZA2 PE=1 SV=3	112.77	57	13	CAPZA2	cytoskeleton;cytosol;extracellular;membrane	3266.9	6932.5	3639.4	5470	3950.7	3882.8	6953.9	4407.5	5877.8	0.000290527	0.000310898	0.000299276	0.000330528	0.000329615	0.000323597	0.000272636	0.000267192	0.000272238	1.21076	3.34816e-05	0.275912684484904	4.47519	1.09932	0.00864598	0.136607514346219	2.06319
P11310	Medium-chain specific acyl-CoA dehydrogenase, mitochondrial OS=Homo sapiens GN=ACADM PE=1 SV=1	88.144	35	15	ACADM	membrane;mitochondrion;nucleus;organelle lumen	3692.3	7314.7	4024.4	5590.9	3979.8	4094	10133.4	6495.5	8550.8	0.000328358	0.000328038	0.000330935	0.000337833	0.000332043	0.000341198	0.000397292	0.000393771	0.000396042	0.853025	3.35861e-05	-0.229340492572205	4.47384	0.829099	1.1018e-06	-0.27038416092387	5.9579
Q5TF58	Intermediate filament family orphan 2 OS=Homo sapiens GN=IFFO2 PE=2 SV=3	12.548	7	4	IFFO2		434.7	926.5	493.4	1094	771.2	746.7	1036.1	649	850.2	3.8658e-05	4.15502e-05	4.05734e-05	6.61056e-05	6.43428e-05	6.22308e-05	4.06215e-05	3.93438e-05	3.93781e-05	1.63397	3.38747e-05	0.70838344915939	4.47013	1.03035	0.639574	0.0431386172573248	0.19411
Q86XL3	Ankyrin repeat and LEM domain-containing protein 2 OS=Homo sapiens GN=ANKLE2 PE=1 SV=4	116.511	28	22	ANKLE2	endoplasmic reticulum;membrane	2320.6	4552.1	2393.9	3977.8	2927.3	2836.7	4458.9	2982.7	3903.3	0.000206372	0.000204145	0.000196856	0.000240361	0.000244231	0.000236414	0.000174816	0.000180818	0.000180786	1.32953	3.39218e-05	0.410914760171617	4.46952	1.12921	0.00249723	0.175309598433526	2.60254
Q9BRT2	Ubiquinol-cytochrome-c reductase complex assembly factor 2 OS=Homo sapiens GN=UQCC2 PE=1 SV=1	18.291	30	4	MNF1; UQCC2	membrane;mitochondrion;organelle lumen	218.3	670.1	372.5	462.9	334.7	336.1	904.9	566.9	762.5	1.94135e-05	3.00516e-05	3.06315e-05	2.7971e-05	2.79247e-05	2.80109e-05	3.54777e-05	3.43667e-05	3.53162e-05	0.792016	3.41607e-05	-0.336398405666399	4.46647	0.850929	0.084707	-0.23288923320098	1.07208
Q99598	Translin-associated protein X OS=Homo sapiens GN=TSNAX PE=1 SV=1	55.376	45	13	TSNAX	cytoplasm;cytosol;Golgi;nucleus	1573	3528.4	1965.6	2360.3	1697.4	1776.1	5014.9	3197	4138.2	0.000139887	0.000158236	0.000161636	0.000142622	0.000141617	0.000148022	0.000196615	0.000193809	0.000191666	0.735892	3.4257e-05	-0.442434674045041	4.46525	0.816453	0.00411452	-0.292557464950064	2.38568
O95163	Elongator complex protein 1 OS=Homo sapiens GN=ELP1 PE=1 SV=3	124.306	20	20	IKBKAP; ELP1	cytoplasm;cytosol;nucleus	2700.4	6701.1	3469.5	5070.2	3605.8	3596	6613.2	4297.2	5598.6	0.000240148	0.00030052	0.000285305	0.00030637	0.000300839	0.000299694	0.000259278	0.000260505	0.000259307	1.16017	3.48675e-05	0.214333926437625	4.45758	1.10026	0.437386	0.137844818973352	0.359135
Q96QD9	UAP56-interacting factor OS=Homo sapiens GN=FYTTD1 PE=1 SV=3	9.873	9	2	FYTTD1	nucleus	151.9	297.2	171.2	247.5	177.2	179.8	488.4	328	425.5	1.35085e-05	1.33283e-05	1.40782e-05	1.49553e-05	1.47842e-05	1.49847e-05	1.91483e-05	1.98841e-05	1.97076e-05	0.758861	3.49364e-05	-0.398092237452308	4.45672	0.685448	4.74797e-05	-0.544881797264049	4.32349
P33121	Long-chain-fatty-acid--CoA ligase 1 OS=Homo sapiens GN=ACSL1 PE=1 SV=1	143.504	31	23	ACSL1	endoplasmic reticulum;membrane;mitochondrion	4872.9	9522	5230	4674.2	3577.8	3864.6	14627.6	9143.8	12371.8	0.000433349	0.000427027	0.000430074	0.000282441	0.000298503	0.00032208	0.000573492	0.000554317	0.000573016	0.520933	3.50718e-05	-0.940830112136898	4.45504	0.750545	3.14897e-05	-0.413989404232784	4.50183
Q9BYC5	Alpha-(1,6)-fucosyltransferase OS=Homo sapiens GN=FUT8 PE=1 SV=2	21.299	12	7	FUT8	cytosol;Golgi;membrane	650.1	1310.7	758.9	997.7	735.5	786.1	2612.2	1654.7	2136.5	5.78136e-05	5.87802e-05	6.2406e-05	6.02866e-05	6.13642e-05	6.55144e-05	0.000102414	0.000100311	9.89548e-05	0.611737	3.50947e-05	-0.709016315011003	4.45476	0.585977	1.8663e-05	-0.771085009315345	4.72902
Q9NTG7	NAD-dependent protein deacetylase sirtuin-3, mitochondrial OS=Homo sapiens GN=SIRT3 PE=1 SV=2	4.131	3	1	SIRT3	mitochondrion;organelle lumen	100.2	229.2	115.4	141.7	100.7	104.9	275.5	180	237.8	8.91082e-06	1.02788e-05	9.4896e-06	8.5623e-06	8.4016e-06	8.74248e-06	1.08013e-05	1.0912e-05	1.1014e-05	0.784669	3.56844e-05	-0.349843319594769	4.44752	0.869649	0.0282144	-0.201495062537611	1.54953
P19174	1-phosphatidylinositol 4,5-bisphosphate phosphodiesterase gamma-1 OS=Homo sapiens GN=PLCG1 PE=1 SV=1	158.015	26	28	PLCG1	cytoplasm;cytosol;membrane	3296.8	6419.6	3549.7	6180.7	4475.5	4455.5	8032.8	5311.2	6972.4	0.000293186	0.000287896	0.0002919	0.000373472	0.0003734	0.000371326	0.000314935	0.000321976	0.000322936	1.15971	3.5751e-05	0.213767127382346	4.44671	0.906587	0.000630576	-0.141482135363986	3.20026
P61587	Rho-related GTP-binding protein RhoE OS=Homo sapiens GN=RND3 PE=1 SV=1	22.131	30	5	RND3	Golgi;membrane	419.8	920.7	471.5	716.5	510.7	500	802.8	513.5	692.4	3.7333e-05	4.12901e-05	3.87725e-05	4.32949e-05	4.26087e-05	4.16705e-05	3.14747e-05	3.11295e-05	3.20694e-05	1.35375	3.59934e-05	0.436956179734837	4.44378	1.23186	0.00310974	0.300840395612654	2.50728
Q5K651	Sterile alpha motif domain-containing protein 9 OS=Homo sapiens GN=SAMD9 PE=1 SV=1	24.581	5	7	SAMD9	cytoplasm;cytosol;endosome	572.4	1350.5	704.5	763.9	576.8	553.8	803.7	524.5	704.6	5.09037e-05	6.05651e-05	5.79326e-05	4.61591e-05	4.81236e-05	4.61543e-05	3.151e-05	3.17963e-05	3.26345e-05	1.45171	3.60518e-05	0.537754847373942	4.44307	1.82199	0.00108229	0.865515553766312	2.96566
Q9BYN8	28S ribosomal protein S26, mitochondrial OS=Homo sapiens GN=MRPS26 PE=1 SV=1	38.07	39	9	MRPS26	membrane;mitochondrion;ribosome	1100.8	2104.9	1261.6	1494.9	1111.8	1167.6	3453.9	2217.3	2913.1	9.78945e-05	9.43972e-05	0.000103744	9.03302e-05	9.27597e-05	9.7309e-05	0.000135414	0.000134417	0.000134924	0.687496	3.63839e-05	-0.540577282951964	4.43909	0.725553	0.000189276	-0.462847386759697	3.7229
P27695	DNA-(apurinic or apyrimidinic site) lyase OS=Homo sapiens GN=APEX1 PE=1 SV=2	85.401	40	13	APEX1	cytoplasm;endoplasmic reticulum;mitochondrion;nucleus;ribosome	2132.5	4042.5	2240.7	4668.7	3318	3289.9	5151.4	3477.5	4500.8	0.000189644	0.000181292	0.000184258	0.000282109	0.000276827	0.000274184	0.000201967	0.000210814	0.00020846	1.32796	3.66222e-05	0.409213085097129	4.43626	0.883898	0.00362772	-0.178048793115138	2.44037
Q07075	Glutamyl aminopeptidase OS=Homo sapiens GN=ENPEP PE=1 SV=3	169.587	29	28	ENPEP	membrane	3978.6	6831.4	4492.6	5154.4	4078.4	5073.8	26469.5	17279.4	22164.1	0.000353818	0.000306364	0.000369436	0.000311457	0.000340269	0.000422856	0.00103777	0.00104751	0.00102656	0.327886	3.677e-05	-1.60873502209358	4.43451	0.340942	4.03871e-06	-1.5524026315028	5.39376
Q15274	Nicotinate-nucleotide pyrophosphorylase [carboxylating] OS=Homo sapiens GN=QPRT PE=1 SV=3	86.097	30	9	QPRT	cytoplasm;cytosol	2971	5029.2	2908.2	2342.5	1760.4	1942.1	7374.3	4650	6047.5	0.000264212	0.000225542	0.000239148	0.000141547	0.000146874	0.000161857	0.000289118	0.000281893	0.000280098	0.521027	3.67746e-05	-0.940571323369403	4.43445	0.848363	0.0250132	-0.237245607848619	1.60183
P18085	ADP-ribosylation factor 4 OS=Homo sapiens GN=ARF4 PE=1 SV=3	86.448	59	9	ARF4	cytosol;Golgi;membrane	915.6	2282.4	1174.3	1731.2	1243.3	1257.4	2120.4	1419.1	1795.8	8.14246e-05	0.000102357	9.65653e-05	0.000104609	0.000103731	0.000104793	8.31327e-05	8.60289e-05	8.31748e-05	1.2577	3.6829e-05	0.330784088874241	4.43381	1.16099	0.21326	0.215357498703726	0.671091
Q01105	Protein SET OS=Homo sapiens GN=SET PE=1 SV=3	124.288	52	14	SET	cytoplasm;cytosol;endoplasmic reticulum;nucleus	6235.2	9153.8	5244.6	7243.4	5327.8	5145.7	8461.7	5596.2	7278.4	0.000554499	0.000410515	0.000431275	0.000437686	0.000444509	0.000428848	0.000331751	0.000339254	0.000337109	1.29835	3.69945e-05	0.376684076520066	4.43186	1.27934	0.0451978	0.355394565053787	1.34488
Q13490	Baculoviral IAP repeat-containing protein 2 OS=Homo sapiens GN=BIRC2 PE=1 SV=2	35.326	15	8	BIRC2	chromosome;cytoplasm;cytosol;membrane;nucleus	890	1641.7	875.5	1530.5	1092.4	1078.4	1832.4	1215.6	1569.2	7.9148e-05	7.36243e-05	7.19943e-05	9.24813e-05	9.11411e-05	8.9875e-05	7.18414e-05	7.36923e-05	7.26796e-05	1.25401	3.71918e-05	0.326552635256794	4.42955	1.013	0.38272	0.0186329735642242	0.417119
Q14643	Inositol 1,4,5-trisphosphate receptor type 1 OS=Homo sapiens GN=ITPR1 PE=1 SV=3	12.959	2	6	ITPR1	cytoplasm;endoplasmic reticulum;membrane	139.6	282.3	154.1	342.4	235.3	230.4	264.4	179	227.1	1.24147e-05	1.26601e-05	1.2672e-05	2.06897e-05	1.96316e-05	1.92018e-05	1.03661e-05	1.08514e-05	1.05184e-05	1.86639	3.74008e-05	0.900254271086013	4.42712	1.20361	0.000270323	0.267373119983885	3.56812
P30533	Alpha-2-macroglobulin receptor-associated protein OS=Homo sapiens GN=LRPAP1 PE=1 SV=1	128.411	55	26	LRPAP1	cell surface;cytoplasm;endoplasmic reticulum;endosome;extracellular;Golgi;membrane;organelle lumen	5175	11461.1	6246.3	7404.9	5174.1	5023.8	6777.5	4405.9	5678.4	0.000460215	0.000513989	0.000513647	0.000447445	0.000431686	0.000418689	0.00026572	0.000267095	0.000263003	1.62459	3.74778e-05	0.700075466628418	4.42623	1.93304	0.000209467	0.950871894754187	3.67889
Q9BR76	Coronin-1B OS=Homo sapiens GN=CORO1B PE=1 SV=1	90.316	35	14	CORO1B	cytoplasm;cytoskeleton;cytosol;membrane	2098.9	4252.3	2314.7	2950	2163.1	2299.1	6777.3	4423.5	5758.7	0.000186656	0.0001907	0.000190343	0.000178255	0.000180472	0.000191609	0.000265712	0.000268162	0.000266722	0.676629	3.76438e-05	-0.563562147535729	4.42431	0.713638	7.80632e-07	-0.486734783016037	6.10755
Q9H2U2	Inorganic pyrophosphatase 2, mitochondrial OS=Homo sapiens GN=PPA2 PE=1 SV=2	146.148	64	19	PPA2	cytoplasm;mitochondrion;organelle lumen	3271.8	7310.1	4097.4	4702.1	3506.7	3709.2	11299.4	7340.1	9699.2	0.000290962	0.000327832	0.000336938	0.000284127	0.000292571	0.000309129	0.000443006	0.000444973	0.000449231	0.657503	3.77905e-05	-0.604929589611788	4.42262	0.736746	0.000854514	-0.440761419548747	3.06828
P49796	Regulator of G-protein signaling 3 OS=Homo sapiens GN=RGS3 PE=1 SV=2	8.755	3	3	RGS3	cytoplasm;cytosol;membrane;nucleus	242.3	613.1	316.8	352.4	250.8	251.8	386.4	248.3	343	2.15478e-05	2.74953e-05	2.60512e-05	2.1294e-05	2.09247e-05	2.09853e-05	1.51493e-05	1.50525e-05	1.58865e-05	1.38523	3.78376e-05	0.470130312837311	4.42208	1.71963	0.00592113	0.782100482656648	2.2276
Q9HAB8	Phosphopantothenate--cysteine ligase OS=Homo sapiens GN=PPCS PE=1 SV=2	18.204	19	7	PPCS	cytosol	678.8	1422.5	774.7	812.9	608.9	647.4	2095	1353.5	1735.5	6.03659e-05	6.3794e-05	6.37053e-05	4.91199e-05	5.08018e-05	5.3955e-05	8.21369e-05	8.20521e-05	8.0382e-05	0.61914	3.84983e-05	-0.69166155349158	4.41456	0.776401	0.000116717	-0.365126622733331	3.93287
P08758	Annexin A5 OS=Homo sapiens GN=ANXA5 PE=1 SV=2	237.183	69	27	ANXA5	cytoplasm;cytosol;extracellular;membrane	9148	18828.8	10970.6	14234.8	10389.5	10463.5	26060.8	17163	21942.4	0.000813535	0.000844404	0.000902137	0.000860146	0.000866817	0.000872039	0.00102174	0.00104046	0.00101629	0.84837	3.8664e-05	-0.237234408777628	4.41269	0.826434	0.00305118	-0.27502853676335	2.51553
P14209	CD99 antigen OS=Homo sapiens GN=CD99 PE=1 SV=1	19.487	13	2	CD99	cytoplasm;membrane	109.1	269.4	142.2	346.9	230.4	229.3	150.6	115	140.5	9.7023e-06	1.20816e-05	1.16934e-05	2.09616e-05	1.92227e-05	1.91101e-05	5.90445e-06	6.97155e-06	6.50744e-06	2.95396	3.89103e-05	1.56265124290263	4.40994	1.79693	0.00418283	0.845534495107503	2.37853
Q9UBG0	C-type mannose receptor 2 OS=Homo sapiens GN=MRC2 PE=1 SV=2	117.285	17	21	MRC2	membrane	1731.8	4249.6	2147.9	3895.1	2735.2	2643.3	3342.7	2256.8	2943.8	0.00015401	0.000190579	0.000176627	0.000235364	0.000228203	0.000220295	0.000131054	0.000136812	0.000136346	1.67371	3.9008e-05	0.743047325560862	4.40885	1.29543	0.0226255	0.373430328890948	1.6454
Q12923	Tyrosine-protein phosphatase non-receptor type 13 OS=Homo sapiens GN=PTPN13 PE=1 SV=2	97.608	11	22	PTPN13	cytoplasm;cytoskeleton;membrane;nucleus	1698.8	3106.5	1641.3	3479.9	2562.4	2490.6	3673.7	2445.5	3303.2	0.000151075	0.000139315	0.000134968	0.000210275	0.000213786	0.000207569	0.000144032	0.000148251	0.000152992	1.41837	3.91177e-05	0.504230212752848	4.40763	0.939723	0.291082	-0.0896922537174751	0.535984
Q96CV9	Optineurin OS=Homo sapiens GN=OPTN PE=1 SV=2	101.781	34	20	OPTN	cytoplasm;cytoskeleton;cytosol;endosome;Golgi;membrane;mitochondrion;nucleus;vacuole	2837.9	6042.3	3423.6	4998.8	3510.6	3480.2	5515.7	3647.7	4710.8	0.000252375	0.000270975	0.00028153	0.000302055	0.000292896	0.000290044	0.000216249	0.000221131	0.000218187	1.34241	3.95348e-05	0.424826197785998	4.40302	1.24194	0.00450483	0.31259743007384	2.34632
Q99541	Perilipin-2 OS=Homo sapiens GN=PLIN2 PE=1 SV=2	88.099	43	16	PLIN2	cytoplasm;cytosol;endoplasmic reticulum;extracellular;membrane;nucleus	2084.9	4868.8	2610.3	1910.3	1404.1	1510.5	4674.8	3036.9	3948.2	0.000185411	0.000218348	0.000214651	0.000115431	0.000117147	0.000125887	0.000183281	0.000184103	0.000182866	0.639166	3.97692e-05	-0.645738218680765	4.40045	1.17116	0.094791	0.227934221588518	1.02323
O75643	U5 small nuclear ribonucleoprotein 200 kDa helicase OS=Homo sapiens GN=SNRNP200 PE=1 SV=2	372.081	32	64	SNRNP200	membrane;nucleus;spliceosomal complex	7451.1	15143.7	8351.4	9925.1	7442.4	7912.7	24703.7	16042.5	20948.8	0.000662629	0.00067914	0.000686754	0.00059973	0.000620934	0.000659453	0.000968537	0.000972531	0.000970271	0.63996	3.9787e-05	-0.643947111622167	4.40026	0.699949	2.15802e-06	-0.514678171512743	5.66595
Q8IYJ3	Synaptotagmin-like protein 1 OS=Homo sapiens GN=SYTL1 PE=1 SV=1	2.444	2	1	SYTL1	membrane	68.1	111.4	72.8	81.5	63.3	62.4	204.6	137.9	181	6.05616e-06	4.99589e-06	5.9865e-06	4.92468e-06	5.28125e-06	5.20048e-06	8.02158e-06	8.35979e-06	8.38325e-06	0.622083	3.98796e-05	-0.684822020076534	4.39925	0.716107	0.00205851	-0.481753481281341	2.68645
O43172	U4/U6 small nuclear ribonucleoprotein Prp4 OS=Homo sapiens GN=PRPF4 PE=1 SV=2	88.395	35	17	PRPF4	nucleus;spliceosomal complex	2131.3	4662.7	2416.9	3401.5	2463.8	2409.3	4317.5	2829.5	3673.5	0.000189537	0.000209105	0.000198747	0.000205538	0.00020556	0.000200794	0.000169273	0.00017153	0.000170143	1.20803	3.98875e-05	0.272654183753483	4.39916	1.16812	0.0071608	0.22418566834921	2.14504
Q9BYD6	39S ribosomal protein L1, mitochondrial OS=Homo sapiens GN=MRPL1 PE=1 SV=2	79.384	34	12	MRPL1	membrane;mitochondrion;ribosome	2438.8	5441.5	3165.9	3730.6	2696.8	2917.4	9270.1	5920.3	7652.9	0.000216883	0.000244032	0.000260339	0.000225424	0.000224999	0.000243139	0.000363445	0.000358901	0.000354454	0.628093	3.99288e-05	-0.670948774118755	4.39871	0.679941	0.000788235	-0.556518728286096	3.10334
Q14839	Chromodomain-helicase-DNA-binding protein 4 OS=Homo sapiens GN=CHD4 PE=1 SV=2	99.034	17	27	CHD4	cytoplasm;cytoskeleton;membrane;nucleus	2530	5709.1	3060.5	4424.5	3228.6	3191.8	6215.8	3971.3	5226	0.000224994	0.000256033	0.000251672	0.000267353	0.000269369	0.000266008	0.000243698	0.000240749	0.000242049	1.10454	3.99969e-05	0.143445674204924	4.39797	1.03975	0.842256	0.0562434040829196	0.0745561
Q9UDY2	Tight junction protein ZO-2 OS=Homo sapiens GN=TJP2 PE=1 SV=2	129.612	26	28	TJP2	cytosol;membrane;nucleus	3887.9	7919.7	4334.1	5656.9	4111.3	3935.8	5529.5	3768.6	4778.3	0.000345752	0.00035517	0.000356403	0.000341821	0.000343014	0.000328014	0.00021679	0.000228461	0.000221313	1.54451	4.0027e-05	0.627152602628332	4.39765	1.60483	1.07903e-05	0.68242004440597	4.96697
Q96HP4	Oxidoreductase NAD-binding domain-containing protein 1 OS=Homo sapiens GN=OXNAD1 PE=1 SV=1	5.361	6	3	OXNAD1	mitochondrion	620.8	1112.6	643.7	569.3	427	440.4	1280.8	824.9	1063.2	5.5208e-05	4.98961e-05	5.29329e-05	3.44003e-05	3.56255e-05	3.67034e-05	5.02152e-05	5.00072e-05	4.92435e-05	0.712407	4.02071e-05	-0.489227050781183	4.3957	1.0585	0.142295	0.082027852248449	0.846811
H0YC42	Uncharacterized protein OS=Homo sapiens PE=4 SV=2	115.626	42	12			3585.7	6566.4	3984.7	3922.9	2805.4	2939.1	8968.2	5578.2	7335.9	0.000318878	0.000294479	0.000327671	0.000237043	0.00023406	0.000244948	0.000351609	0.000338162	0.000339772	0.697655	4.0235e-05	-0.519415043923583	4.3954	0.938505	0.0522754	-0.091563718823453	1.2817
Q8WWC4	m-AAA protease-interacting protein 1, mitochondrial OS=Homo sapiens GN=MAIP1 PE=1 SV=1	24.173	20	6	C2orf47; MAIP1	membrane;mitochondrion;organelle lumen	1056.2	2176	1254.7	1287.6	938.6	996.5	3121.3	2097.9	2651.2	9.39282e-05	9.75858e-05	0.000103177	7.78039e-05	7.83093e-05	8.30494e-05	0.000122374	0.000127179	0.000122794	0.63773	4.02925e-05	-0.648982485624586	4.39478	0.794712	0.0011206	-0.33149525384267	2.95055
A0FGR8	Extended synaptotagmin-2 OS=Homo sapiens GN=ESYT2 PE=1 SV=1	127.485	32	24	ESYT2	endoplasmic reticulum;membrane	3332.3	7010	3609.3	5093.9	3626.3	3531.5	5620.6	3693.1	4759.8	0.000296343	0.000314373	0.000296801	0.000307802	0.00030255	0.000294319	0.000220362	0.000223884	0.000220456	1.37238	4.03507e-05	0.456677984416221	4.39415	1.3463	0.000180219	0.429001268801183	3.7442
Q9UBQ7	Glyoxylate reductase/hydroxypyruvate reductase OS=Homo sapiens GN=GRHPR PE=1 SV=1	191.061	51	15	GRHPR	cytoplasm;cytosol;organelle lumen	3451.1	6137.2	3457.3	4348.4	3291.4	3538.9	12099.8	7753.8	10430.2	0.000306908	0.000275231	0.000284301	0.000262754	0.000274608	0.000294936	0.000474387	0.000470052	0.000483088	0.57887	4.03596e-05	-0.788689192444917	4.39405	0.599303	5.14068e-05	-0.73864225869172	4.28898
Q96AC1	Fermitin family homolog 2 OS=Homo sapiens GN=FERMT2 PE=1 SV=1	111.172	34	22	FERMT2	cell surface;cytoplasm;cytoskeleton;cytosol;membrane;nucleus	2252.4	4807.8	2602.8	4368.2	3141.5	3168.5	7144.7	4593.6	6020.7	0.000200307	0.000215613	0.000214034	0.000263951	0.000262102	0.000264066	0.000280116	0.000278474	0.000278857	0.946547	4.03761e-05	-0.0792539509924028	4.39388	0.767541	0.000144526	-0.381683613029477	3.84005
P22033	Methylmalonyl-CoA mutase, mitochondrial OS=Homo sapiens GN=MUT PE=1 SV=4	73.069	23	15	MUT	mitochondrion;organelle lumen	2076.4	3884	2121.7	2827.1	2050.5	2064.7	5164.8	3400.6	4499.2	0.000184655	0.000174183	0.000174472	0.000170829	0.000171077	0.000172074	0.000202492	0.000206152	0.000208386	0.829862	4.06105e-05	-0.269057457472721	4.39136	0.846329	0.00191968	-0.240710017817593	2.71677
P52888	Thimet oligopeptidase OS=Homo sapiens GN=THOP1 PE=1 SV=2	151.504	44	32	THOP1	cytoplasm;cytosol	3806.9	8055	4448.5	6038.2	4336	4405.9	10362.4	6736.1	8710.6	0.000338549	0.000361238	0.00036581	0.000364862	0.000361761	0.000367192	0.00040627	0.000408357	0.000403443	0.898077	4.06115e-05	-0.155089280947251	4.39135	0.889157	0.00401449	-0.169489907283665	2.39637
Q4VC31	Coiled-coil domain-containing protein 58 OS=Homo sapiens GN=CCDC58 PE=1 SV=1	30.831	38	6	CCDC58	mitochondrion	1092.3	1825.8	1042.6	1108.6	825.2	842.6	2326.9	1482.3	1927.7	9.71386e-05	8.18806e-05	8.57353e-05	6.69878e-05	6.88481e-05	7.02232e-05	9.12288e-05	8.98602e-05	8.9284e-05	0.766169	4.09708e-05	-0.384265619276013	4.38753	0.954096	0.705765	-0.0677930765387117	0.15134
P53990	IST1 homolog OS=Homo sapiens GN=IST1 PE=1 SV=1	66.866	23	8	IST1	chromosome;cytoplasm;cytoskeleton;cytosol;extracellular;nucleus;organelle lumen	2518.7	5669.7	3149.8	4134.4	2972.2	3020	7370.7	4711.7	6126.6	0.000223989	0.000254266	0.000259015	0.000249823	0.000247977	0.00025169	0.000288977	0.000285633	0.000283762	0.87463	4.10532e-05	-0.193255879994795	4.38665	0.890182	0.0218719	-0.16782812708778	1.66011
O75608	Acyl-protein thioesterase 1 OS=Homo sapiens GN=LYPLA1 PE=1 SV=1	73.767	51	8	LYPLA1	cytoplasm;cytosol;mitochondrion	2242.3	4457.7	2544.7	2991.4	2201.3	2193.4	5371.6	3522.2	4523	0.000199409	0.000199912	0.000209256	0.000180757	0.000183659	0.0001828	0.0002106	0.000213523	0.000209489	0.867998	4.10546e-05	-0.204235820016591	4.38664	0.94925	0.0712365	-0.0751405718719099	1.1473
Q9UPN3	Microtubule-actin cross-linking factor 1, isoforms 1/2/3/5 OS=Homo sapiens GN=MACF1 PE=1 SV=4	640.506	19	126	MACF1	cytoplasm;cytoskeleton;Golgi;membrane	13117.4	29786.5	15778.5	23665.2	17053.7	17022.5	32775.2	21457.6	28131.3	0.00116653	0.00133582	0.0012975	0.00142998	0.00142282	0.00141867	0.00128499	0.00130081	0.00130294	1.0938	4.10628e-05	0.12935217693973	4.38655	0.997459	0.596333	-0.00367004131166806	0.224511
Q9NWX6	Probable tRNA(His) guanylyltransferase OS=Homo sapiens GN=THG1L PE=1 SV=2	10.685	13	3	THG1L	cytoplasm;cytosol;mitochondrion	217.1	426.3	240	306	224	221.2	578.8	383.6	505.9	1.93068e-05	1.9118e-05	1.97357e-05	1.84902e-05	1.86888e-05	1.8435e-05	2.26925e-05	2.32547e-05	2.34314e-05	0.795119	4.10661e-05	-0.330757238733868	4.38652	0.830233	0.000203402	-0.268412070158227	3.69165
P09104	Gamma-enolase OS=Homo sapiens GN=ENO2 PE=1 SV=3	165.365	38	13	ENO2	cytoplasm;cytosol;membrane	2351.2	4310.3	2431.1	4261.6	3125.6	3064	5667.2	3665.1	4852.4	0.000209093	0.000193301	0.000199915	0.00025751	0.000260775	0.000255357	0.000222189	0.000222186	0.000224745	1.15897	4.11672e-05	0.212837518892354	4.38545	0.89975	0.00876395	-0.152403637899407	2.0573
Q99623	Prohibitin-2 OS=Homo sapiens GN=PHB2 PE=1 SV=2	213.408	73	23	PHB2	cell surface;cytoplasm;membrane;mitochondrion;nucleus	6957.9	12249.3	6973.4	7712.2	5700.5	5959	17030.7	10893	14236.9	0.000618768	0.000549337	0.000573438	0.000466014	0.000475604	0.000496629	0.000667708	0.000660357	0.000659401	0.720223	4.1227e-05	-0.473484848929369	4.38482	0.868376	0.0162035	-0.203608572644591	1.79039
Q07352	mRNA decay activator protein ZFP36L1 OS=Homo sapiens GN=ZFP36L1 PE=1 SV=1	30.174	24	8	ZFP36L1	cytoplasm;cytosol;nucleus	695.3	1339.6	755.6	1091.4	805.9	776.5	1276.5	842.9	1095.3	6.18333e-05	6.00762e-05	6.21347e-05	6.59484e-05	6.72379e-05	6.47143e-05	5.00467e-05	5.10984e-05	5.07303e-05	1.29998	4.1662e-05	0.378492243483285	4.38026	1.21886	0.00011326	0.28553688484324	3.94593
O15427	Monocarboxylate transporter 4 OS=Homo sapiens GN=SLC16A3 PE=1 SV=1	47.618	15	7	SLC16A3	membrane	2301.5	4295.3	2456.2	3268.7	2384.1	2338.8	3387.1	2352.6	2968.3	0.000204673	0.000192629	0.000201979	0.000197513	0.00019891	0.000194918	0.000132795	0.00014262	0.000137481	1.43666	4.17613e-05	0.52271843290471	4.37923	1.46914	0.00017729	0.554974290270932	3.75132
P35580	Myosin-10 OS=Homo sapiens GN=MYH10 PE=1 SV=3	169.515	18	34	MYH10	cytoplasm;cytosol;nucleus	1442.6	2575.6	1477.9	1430.5	1113.7	1170.5	4215.4	2713.8	3696.9	0.000128291	0.000115506	0.000121531	8.64388e-05	9.29182e-05	9.75507e-05	0.00016527	0.000164516	0.000171227	0.562222	4.19642e-05	-0.830788135008591	4.37712	0.73535	0.000445189	-0.443497638940066	3.35146
A0A087WUM0	SYNJ2BP-COX16 readthrough (Fragment) OS=Homo sapiens GN=SYNJ2BP-COX16 PE=4 SV=1	26.646	39	6		membrane	602.4	1262.3	712.7	1077	754.1	774.8	1966.3	1269.1	1657.9	5.35716e-05	5.66096e-05	5.86069e-05	6.50783e-05	6.29161e-05	6.45727e-05	7.70911e-05	7.69356e-05	7.67878e-05	0.839308	4.20385e-05	-0.25272739062331	4.37635	0.735805	0.000146896	-0.442603771562831	3.83299
Q96CM8	Acyl-CoA synthetase family member 2, mitochondrial OS=Homo sapiens GN=ACSF2 PE=1 SV=2	121.199	36	20	ACSF2	mitochondrion;organelle lumen	1790.8	3880.5	2214.9	3146.4	2284.6	2519.4	8385.2	5350.3	7126.4	0.000159256	0.000174026	0.000182136	0.000190123	0.000190609	0.000209969	0.000328751	0.000324347	0.000330069	0.579796	4.20547e-05	-0.78638286470345	4.37619	0.529356	2.2943e-05	-0.917690861908642	4.63935
Q9UHD8	Septin-9 OS=Homo sapiens GN=SEPT9 PE=1 SV=2	380.676	73	44	SEPT9	cytoplasm;cytoskeleton	10137.7	19174.3	10600.8	15533.1	11176.9	11015.8	19606.9	12957.9	16666.2	0.000901549	0.000859898	0.000871727	0.000938596	0.000932511	0.000918068	0.000768711	0.000785536	0.000771917	1.20805	4.20975e-05	0.272675559419622	4.37574	1.1293	0.00158893	0.17543110578136	2.79889
Q9Y4W6	AFG3-like protein 2 OS=Homo sapiens GN=AFG3L2 PE=1 SV=2	162.414	40	30	AFG3L2	membrane;mitochondrion	4868.7	9971.1	5535.4	6390.8	4702.5	5233.6	18441.1	11732.3	15434.7	0.000432975	0.000447168	0.000455188	0.000386168	0.000392339	0.000436174	0.000723005	0.000711237	0.000714878	0.548819	4.22943e-05	-0.865596936530879	4.37372	0.625516	3.24825e-06	-0.67688116978724	5.48835
O43772	Mitochondrial carnitine/acylcarnitine carrier protein OS=Homo sapiens GN=SLC25A20 PE=1 SV=1	8.703	9	3	SLC25A20	cytosol;membrane;mitochondrion	357.8	853.9	475.4	598.1	435.5	444.8	1128.1	742.7	978.5	3.18193e-05	3.82943e-05	3.90932e-05	3.61405e-05	3.63346e-05	3.70701e-05	4.42285e-05	4.50241e-05	4.53205e-05	0.807005	4.2302e-05	-0.309350743479973	4.37364	0.85053	0.0220597	-0.23356529552292	1.6564
Q8TF74	WAS/WASL-interacting protein family member 2 OS=Homo sapiens GN=WIPF2 PE=1 SV=1	51.915	31	11	WIPF2	cytoplasm;cytoskeleton;cytosol	1888.7	4372	2309.8	2871.5	2053.4	2021.3	3586.9	2346.8	3049.4	0.000167963	0.000196068	0.00018994	0.000173512	0.000171319	0.000168457	0.000140629	0.000142268	0.000141237	1.21299	4.24643e-05	0.278569940859585	4.37198	1.34483	0.00715906	0.427425692272813	2.14514
Q9NUU7	ATP-dependent RNA helicase DDX19A OS=Homo sapiens GN=DDX19A PE=1 SV=1	144.847	45	23	DDX19A	cytoplasm;membrane;nucleus;spliceosomal complex	4044.1	8215.6	4566.1	5255.5	3849.2	3973.7	10687.2	6820.2	8871.5	0.000359643	0.00036844	0.00037548	0.000317566	0.000321147	0.000331172	0.000419004	0.000413455	0.000410895	0.776738	4.24825e-05	-0.364499296525951	4.37179	0.891125	0.000838345	-0.166300948094139	3.07658
Q9P035	Very-long-chain (3R)-3-hydroxyacyl-CoA dehydratase 3 OS=Homo sapiens GN=HACD3 PE=1 SV=2	38.118	14	7	PTPLAD1; HACD3	cytosol;endoplasmic reticulum;membrane;mitochondrion	683.9	1831.3	949.4	1501.2	1124.5	1124.4	1576	1080.7	1350.2	6.08195e-05	8.21272e-05	7.80713e-05	9.07108e-05	9.38193e-05	9.37087e-05	6.17889e-05	6.55144e-05	6.25363e-05	1.49847	4.25014e-05	0.58348927792425	4.3716	1.24842	0.192098	0.320097991432083	0.716476
P11413	Glucose-6-phosphate 1-dehydrogenase OS=Homo sapiens GN=G6PD PE=1 SV=4	370.154	69	37	G6PD	cytoplasm;cytosol;membrane;nucleus	11941.1	21271.6	12217.1	13089.4	9866	10689.3	37510.3	23687.3	30968	0.00106193	0.000953955	0.00100464	0.000790934	0.00082314	0.000890858	0.00147063	0.00143597	0.00143432	0.573227	4.26238e-05	-0.802820453714784	4.37035	0.699622	0.000190638	-0.515353272044156	3.71979
Q12931	Heat shock protein 75 kDa, mitochondrial OS=Homo sapiens GN=TRAP1 PE=1 SV=3	205.989	44	29	TRAP1	membrane;mitochondrion;organelle lumen	8009.6	15277.6	8206.8	8514.9	6282.9	6507.1	18041.3	11458.2	15253.4	0.000712297	0.000685145	0.000674863	0.000514518	0.000524195	0.000542309	0.00070733	0.000694621	0.000706481	0.74198	4.26776e-05	-0.430547677166077	4.3698	0.9698	0.368638	-0.0442412353650449	0.4334
P11182	Lipoamide acyltransferase component of branched-chain alpha-keto acid dehydrogenase complex, mitochondrial OS=Homo sapiens GN=DBT PE=1 SV=3	35.624	21	10	DBT	mitochondrion;organelle lumen	1560.7	2750.8	1622.3	1683.2	1318.3	1414.2	5094.1	3310.6	4369.5	0.000138794	0.000123363	0.000133405	0.000101708	0.000109988	0.000117861	0.00019972	0.000200696	0.000202379	0.548036	4.27831e-05	-0.867657877279213	4.36873	0.664714	0.000113359	-0.589193457814082	3.94554
O75718	Cartilage-associated protein OS=Homo sapiens GN=CRTAP PE=1 SV=1	91.359	47	19	CRTAP	endoplasmic reticulum;extracellular;organelle lumen	2976.5	6234.4	3441.8	5370.3	3811.8	3793.6	6739	4417.8	5769	0.000264701	0.00027959	0.000283027	0.000324503	0.000318026	0.000316163	0.00026421	0.000267817	0.000267199	1.19022	4.29587e-05	0.251231818142132	4.36695	1.04638	0.177733	0.0654011552961315	0.750231
P16401	Histone H1.5 OS=Homo sapiens GN=HIST1H1B PE=1 SV=3	132.044	45	16	HIST1H1B	chromosome;nucleus	9549.2	12608.4	7379.7	7616.2	5800.5	5899	17074.1	10952.2	14554.7	0.000849214	0.000565441	0.000606849	0.000460213	0.000483947	0.000491629	0.00066941	0.000663946	0.00067412	0.722946	4.29624e-05	-0.468039626380521	4.36691	0.906543	0.960417	-0.141552218540853	0.0175401
Q8IVF2	Protein AHNAK2 OS=Homo sapiens GN=AHNAK2 PE=1 SV=2	275.337	27	56	AHNAK2	cytoplasm;cytosol;membrane;nucleus	4942.2	9266.2	5056.1	11306.7	8057.2	8122.9	15458.7	9970.4	13181.4	0.000439512	0.000415556	0.000415774	0.000683214	0.000672228	0.000676971	0.000606076	0.000604427	0.000610514	1.11697	4.30628e-05	0.159594911853159	4.3659	0.68601	2.31454e-05	-0.543698856791415	4.63553
Q86TB3	Alpha-protein kinase 2 OS=Homo sapiens GN=ALPK2 PE=2 SV=3	24.367	4	6	ALPK2	cytoplasm	460.4	824.1	459.5	834	604.7	597.9	848.6	589.8	764.5	4.09435e-05	3.69579e-05	3.77857e-05	5.03949e-05	5.04513e-05	4.98296e-05	3.32703e-05	3.57549e-05	3.54088e-05	1.42323	4.31744e-05	0.509169251350542	4.36477	1.06713	0.0599245	0.093731520524606	1.2224
B4DLN1	cDNA FLJ60124, highly similar to Mitochondrial dicarboxylate carrier OS=Homo sapiens PE=2 SV=1	109.026	33	14		membrane;mitochondrion;ribosome	4808.1	8565.7	4880.3	5382.2	3838.4	4019.1	10645.5	6800.6	8942.3	0.000427586	0.000384141	0.000401318	0.000325222	0.000320245	0.000334956	0.000417369	0.000412267	0.000414174	0.785231	4.32328e-05	-0.348811575721022	4.36419	0.968959	0.465315	-0.0454929508983539	0.332253
P08243	Asparagine synthetase [glutamine-hydrolyzing] OS=Homo sapiens GN=ASNS PE=1 SV=4	190.183	52	26	ASNS	cytosol	5815.4	12040.3	6551.6	6977.6	5198.3	5494.4	17195.8	10825.4	14393.9	0.000517166	0.000539964	0.000538753	0.000421625	0.000433705	0.000457909	0.000674181	0.000656259	0.000666672	0.650551	4.32617e-05	-0.620265083018908	4.3639	0.808122	0.000121884	-0.307355197159596	3.91405
Q9UGQ3	Solute carrier family 2, facilitated glucose transporter member 6 OS=Homo sapiens GN=SLC2A6 PE=1 SV=2	6.889	5	3	SLC2A6	membrane	150.8	350.4	168.2	194.2	136	146.4	139.6	85.2	127.3	1.34107e-05	1.57142e-05	1.38315e-05	1.17346e-05	1.13468e-05	1.22011e-05	5.47318e-06	5.16501e-06	5.89607e-06	2.14403	4.33321e-05	1.10032270929266	4.36319	2.52713	0.00028427	1.3375020054583	3.54627
Q9UQ90	Paraplegin OS=Homo sapiens GN=SPG7 PE=1 SV=2	69.633	22	14	SPG7	membrane;mitochondrion	1405.2	2874.2	1538.1	1772.2	1326.9	1364.6	3767	2428.3	3182.9	0.000124965	0.000128898	0.000126481	0.000107086	0.000110706	0.000113727	0.00014769	0.000147209	0.00014742	0.750955	4.3466e-05	-0.413201526613732	4.36185	0.857965	5.7136e-05	-0.221009367087316	4.24309
P05121	Plasminogen activator inhibitor 1 OS=Homo sapiens GN=SERPINE1 PE=1 SV=1	40.85	26	8	SERPINE1	extracellular;membrane;organelle lumen	852.2	1393.1	909.2	2323.7	1550.1	1478.7	871.8	580	736.4	7.57864e-05	6.24755e-05	7.47655e-05	0.000140411	0.000129328	0.000123236	3.41799e-05	3.51608e-05	3.41073e-05	3.78374	4.37794e-05	1.91981291817706	4.35873	2.18741	0.00104426	1.12922372187666	2.98119
P24844	Myosin regulatory light polypeptide 9 OS=Homo sapiens GN=MYL9 PE=1 SV=4	18.352	30	4	MYL9	cytosol	215.5	389.6	201	490.1	336.8	327.7	382.5	254.1	328.2	1.91645e-05	1.74722e-05	1.65287e-05	2.96146e-05	2.80999e-05	2.73109e-05	1.49964e-05	1.54041e-05	1.5201e-05	1.84855	4.37819e-05	0.886397556121286	4.3587	1.14941	0.0319016	0.200890135809709	1.49619
Q6FIF0	AN1-type zinc finger protein 6 OS=Homo sapiens GN=ZFAND6 PE=1 SV=2	19.15	26	4	ZFAND6	cytoplasm	505.8	939.7	501.7	544.5	383.7	391.9	1035.2	662.4	854.4	4.4981e-05	4.21422e-05	4.12559e-05	3.29017e-05	3.20129e-05	3.26614e-05	4.05862e-05	4.01561e-05	3.95727e-05	0.81336	4.38507e-05	-0.298034597321917	4.35802	1.04946	0.0816052	0.0696447325549252	1.08828
P14550	Alcohol dehydrogenase [NADP(+)] OS=Homo sapiens GN=AKR1A1 PE=1 SV=3	114.446	61	19	AKR1A1	cytosol;membrane	3959.1	8036.7	4388.2	6122.3	4376.5	4493.2	10803.8	7003.1	9110.7	0.000352084	0.000360417	0.000360851	0.000369943	0.00036514	0.000374468	0.000423576	0.000424543	0.000421974	0.873382	4.38713e-05	-0.195314742458879	4.35782	0.850892	2.42223e-05	-0.232951925960896	4.61578
P49748	Very long-chain specific acyl-CoA dehydrogenase, mitochondrial OS=Homo sapiens GN=ACADVL PE=1 SV=1	344.011	55	33	ACADVL	cytosol;membrane;mitochondrion;nucleus;organelle lumen	7836.9	14144	8591.7	8951.4	6620.4	7736.2	30781.8	19965	26293.9	0.000696938	0.000634307	0.000706514	0.000540893	0.000552353	0.000644743	0.00120684	0.00121032	0.00121784	0.456369	4.38846e-05	-1.13172666454735	4.35769	0.575829	2.01926e-05	-0.796287154480054	4.69481
P41250	Glycine--tRNA ligase OS=Homo sapiens GN=GARS PE=1 SV=3	256.708	50	36	GARS	cytoplasm;cytosol;extracellular;mitochondrion;organelle lumen	7762	14390.1	8158.2	7776.5	5796.7	6289.1	20820.6	13346.5	17820.4	0.000690277	0.000645344	0.000670867	0.000469899	0.00048363	0.00052414	0.000816296	0.000809093	0.000825375	0.59247	4.39308e-05	-0.755187178861	4.35723	0.821843	0.000431907	-0.283065622200474	3.36461
Q01970	1-phosphatidylinositol 4,5-bisphosphate phosphodiesterase beta-3 OS=Homo sapiens GN=PLCB3 PE=1 SV=2	65.732	17	18	PLCB3	cytoskeleton;cytosol;membrane	1364.9	3132.9	1637.9	2533.6	1869.1	1810.2	3022.5	1992.4	2623.5	0.000121381	0.000140499	0.000134688	0.000153094	0.000155943	0.000150864	0.000118501	0.000120784	0.000121511	1.26751	4.4007e-05	0.341995285059852	4.35648	1.11512	0.105931	0.157198581580753	0.974978
Q9BS26	Endoplasmic reticulum resident protein 44 OS=Homo sapiens GN=ERP44 PE=1 SV=1	105.411	44	16	ERP44	cell surface;endoplasmic reticulum;extracellular;membrane;organelle lumen	3855.4	6954.8	3744.8	4682.4	3407.5	3426.8	6712.2	4369.1	5731.9	0.000342862	0.000311898	0.000307943	0.000282937	0.000284295	0.000285593	0.00026316	0.000264864	0.00026548	1.07336	4.41264e-05	0.102133646459592	4.3553	1.17758	0.00698885	0.235820057714978	2.15559
P19793	Retinoic acid receptor RXR-alpha OS=Homo sapiens GN=RXRA PE=1 SV=1	35.194	20	8	RXRA	nucleus	638	1280.8	651.9	1058.3	775.6	767.6	1201.7	778.3	1070.6	5.67376e-05	5.74393e-05	5.36072e-05	6.39484e-05	6.47099e-05	6.39726e-05	4.7114e-05	4.71822e-05	4.95862e-05	1.35586	4.42154e-05	0.439210856985276	4.35443	1.20252	0.00510142	0.266060991111688	2.29231
P35270	Sepiapterin reductase OS=Homo sapiens GN=SPR PE=1 SV=1	61.002	38	10	SPR	cytoplasm;cytosol	1603.6	3381.9	1904.3	2083.1	1530.7	1623.3	4744.2	3047.1	4032.7	0.000142609	0.000151666	0.000156595	0.000125872	0.000127709	0.000135288	0.000186002	0.000184722	0.00018678	0.686603	4.42844e-05	-0.542452534573536	4.35375	0.815401	0.00101044	-0.294419051352917	2.99549
Q96BW5	Phosphotriesterase-related protein OS=Homo sapiens GN=PTER PE=1 SV=1	88.637	38	11	PTER		1768.7	2769.4	1786.5	1822.5	1373.2	1655.5	7346.9	4698.7	6220.2	0.000157291	0.000124198	0.000146908	0.000110126	0.000114569	0.000137971	0.000288044	0.000284845	0.000288097	0.397748	4.44137e-05	-1.3300731381777	4.35248	0.510019	0.000125697	-0.971376482634552	3.90068
Q08J23	tRNA (cytosine(34)-C(5))-methyltransferase OS=Homo sapiens GN=NSUN2 PE=1 SV=2	287.825	52	41	NSUN2	cytoplasm;cytoskeleton;nucleus	6457.4	14250.2	7630.1	9818.5	7176.2	7228	17106.7	10953.1	14318.7	0.000574259	0.00063907	0.00062744	0.000593288	0.000598725	0.000602389	0.000670688	0.000664	0.000663189	0.901693	4.44416e-05	-0.149291126527405	4.35221	0.944939	0.0596307	-0.0817067559605924	1.22453
P00367	Glutamate dehydrogenase 1, mitochondrial OS=Homo sapiens GN=GLUD1 PE=1 SV=2	366.112	52	29	GLUD1	cytoplasm;mitochondrion;organelle lumen	10104.1	19965.7	11038.1	11885.6	8902	9343.5	27770.6	17851.3	23358.5	0.000898561	0.00089539	0.000907687	0.000718194	0.000742712	0.000778697	0.00108878	0.00108218	0.00108188	0.686308	4.45752e-05	-0.543071618746552	4.35091	0.830322	1.82507e-06	-0.268257393788854	5.73872
O15460	Prolyl 4-hydroxylase subunit alpha-2 OS=Homo sapiens GN=P4HA2 PE=1 SV=1	171.164	48	22	P4HA2	cytosol;endoplasmic reticulum;organelle lumen	5132.8	11099.4	6021.1	7534.6	5448.3	5270.5	8779	5749	7509.5	0.000456462	0.000497768	0.000495128	0.000455282	0.000454563	0.000439249	0.000344191	0.000348517	0.000347812	1.30692	4.46758e-05	0.386169948349508	4.34993	1.42355	0.000529156	0.50949338593139	3.27642
O60841	Eukaryotic translation initiation factor 5B OS=Homo sapiens GN=EIF5B PE=1 SV=4	339.059	36	49	EIF5B	cytoplasm;cytosol;nucleus	9370.3	17973.9	10068.9	11000	8252.3	8882.9	28948.6	19148.8	25015.3	0.000833304	0.000806065	0.000827988	0.000664681	0.000688506	0.00074031	0.00113496	0.00116084	0.00115862	0.594248	4.47159e-05	-0.750861923310946	4.34954	0.714635	9.67528e-06	-0.484721512154503	5.01434
Q9BQ52	Zinc phosphodiesterase ELAC protein 2 OS=Homo sapiens GN=ELAC2 PE=1 SV=2	187.205	43	32	ELAC2	mitochondrion;nucleus;organelle lumen	3242.5	7185.4	4127.8	5439	3868.5	4202.9	13066.2	8281.6	10846.8	0.000288357	0.000322239	0.000339438	0.000328655	0.000322757	0.000350274	0.000512276	0.000502048	0.000502384	0.65419	4.4742e-05	-0.612217784417416	4.34928	0.641421	0.000252206	-0.640657410747554	3.59824
Q14137	Ribosome biogenesis protein BOP1 OS=Homo sapiens GN=BOP1 PE=1 SV=2	48.327	17	10	BOP1	nucleus	591.7	1529.8	815.8	953.7	704.5	764.9	2465	1589	2113.8	5.26201e-05	6.8606e-05	6.7085e-05	5.76278e-05	5.87779e-05	6.37476e-05	9.66432e-05	9.63286e-05	9.79034e-05	0.608195	4.48338e-05	-0.717395297570599	4.34839	0.694152	0.00260867	-0.526676992947302	2.58358
P46734	Dual specificity mitogen-activated protein kinase kinase 3 OS=Homo sapiens GN=MAP2K3 PE=1 SV=2	33.602	26	9	MAP2K3	cytoplasm;cytosol;membrane	1158.6	2508.7	1364.2	1466.5	1106.6	1178.2	3983.9	2573.4	3264.8	0.000103035	0.000112506	0.000112181	8.86141e-05	9.23259e-05	9.81924e-05	0.000156193	0.000156005	0.000151213	0.591813	4.50094e-05	-0.756785776907719	4.3467	0.719087	0.000208224	-0.475761934056133	3.68147
Q8N806	Putative E3 ubiquitin-protein ligase UBR7 OS=Homo sapiens GN=UBR7 PE=1 SV=2	21.034	12	6	UBR7		688.4	1280.9	715.7	1493.8	1036.6	1038.9	1630.5	1059.8	1376.3	6.12197e-05	5.74438e-05	5.88536e-05	9.02637e-05	8.64856e-05	8.6583e-05	6.39256e-05	6.42474e-05	6.37451e-05	1.35443	4.50883e-05	0.437689476236624	4.34594	0.920657	0.012453	-0.11926431490628	1.90473
Q05682	Caldesmon OS=Homo sapiens GN=CALD1 PE=1 SV=3	242.018	34	31	CALD1	cytoplasm;cytoskeleton;cytosol;membrane	6184.8	13183.7	7105.8	16623.6	11666	10850.5	9468.8	6516.7	8075.8	0.000550016	0.000591241	0.000584326	0.00100449	0.000973318	0.000904292	0.000371235	0.000395056	0.000374041	2.60217	4.51242e-05	1.3797135484537	4.34559	1.5622	0.000191226	0.643575061444642	3.71845
O95758	Polypyrimidine tract-binding protein 3 OS=Homo sapiens GN=PTBP3 PE=1 SV=2	54.768	22	12	PTBP3	nucleus	802.8	1546.1	874.5	1195.3	890.5	899.7	1410	937.2	1206.8	7.13933e-05	6.9337e-05	7.19121e-05	7.22267e-05	7.42962e-05	7.4982e-05	5.52807e-05	5.68151e-05	5.58945e-05	1.32922	4.55272e-05	0.410581571410882	4.34173	1.27729	7.96452e-05	0.353081385023108	4.09884
Q9H7C4	Syncoilin OS=Homo sapiens GN=SYNC PE=1 SV=3	18.541	9	4	SYNC	cytoplasm;cytosol;membrane	263.3	544.8	275.9	678.6	496.6	461.8	582.8	370.1	492.7	2.34154e-05	2.44323e-05	2.26879e-05	4.10048e-05	4.14323e-05	3.84869e-05	2.28493e-05	2.24363e-05	2.282e-05	1.79688	4.55568e-05	0.845490327665476	4.34145	1.02609	0.196445	0.0371535145410721	0.706758
Q9BPW8	Protein NipSnap homolog 1 OS=Homo sapiens GN=NIPSNAP1 PE=1 SV=1	96.171	41	13	NIPSNAP1	membrane;mitochondrion	2592.4	5318.1	2943.8	3842.6	2819.6	2888	7338.9	4733.8	6144.7	0.000230543	0.000238498	0.000242075	0.000232191	0.000235245	0.000240689	0.00028773	0.000286973	0.0002846	0.819745	4.55986e-05	-0.286752127903049	4.34105	0.83108	0.000152329	-0.26694069227846	3.81722
P49591	Serine--tRNA ligase, cytoplasmic OS=Homo sapiens GN=SARS PE=1 SV=3	188.104	51	26	SARS	cytoplasm;cytosol;nucleus	5187.8	9379.4	5361.2	6096.4	4567.1	4846.3	14841	9657.5	12553.1	0.000461353	0.000420632	0.000440863	0.000368378	0.000381042	0.000403896	0.000581859	0.000585458	0.000581413	0.654871	4.564e-05	-0.610717283905826	4.34065	0.757681	0.000275935	-0.40033720284513	3.55919
P15927	Replication protein A 32 kDa subunit OS=Homo sapiens GN=RPA2 PE=1 SV=1	45.175	33	7	RPA2	chromosome;nucleus	885	1945.1	1042	1557.2	1103.4	1110.9	1864.1	1241.8	1627.7	7.87034e-05	8.72307e-05	8.5686e-05	9.40947e-05	9.20589e-05	9.25836e-05	7.30842e-05	7.52806e-05	7.53891e-05	1.22985	4.57522e-05	0.298478621109317	4.33959	1.13822	0.0271694	0.186781060841146	1.56592
Q9P2R7	Succinate--CoA ligase [ADP-forming] subunit beta, mitochondrial OS=Homo sapiens GN=SUCLA2 PE=1 SV=3	87.257	39	20	SUCLA2	mitochondrion;organelle lumen	3653.5	7533.3	4255.3	5485.8	4012.6	4140.2	10641.1	6854.9	9057	0.000324907	0.000337841	0.000349923	0.000331482	0.000334779	0.000345049	0.000417197	0.000415559	0.000419487	0.80245	4.57975e-05	-0.317517304631689	4.33916	0.809789	0.000399181	-0.304381627576547	3.39883
Q13501	Sequestosome-1 OS=Homo sapiens GN=SQSTM1 PE=1 SV=1	165.971	55	15	SQSTM1	cytoplasm;cytosol;endoplasmic reticulum;endosome;nucleus;vacuole	2376.3	5179.8	2850.9	2857.3	2038.3	2238.4	7293.8	4643.5	6010.3	0.000211325	0.000232295	0.000234436	0.000172654	0.000170059	0.000186551	0.000285962	0.000281499	0.000278375	0.613338	4.58212e-05	-0.705246287338374	4.33893	0.825209	0.00190315	-0.277169083913756	2.72053
P52758	2-iminobutanoate/2-iminopropanoate deaminase OS=Homo sapiens GN=RIDA PE=1 SV=1	22.269	32	4	HRSP12; RIDA	cytoplasm;cytosol;mitochondrion;nucleus;organelle lumen	1125.3	1862.6	1118.6	978.8	748.4	790.5	2771.3	1720.3	2321.5	0.000100073	8.35309e-05	9.19849e-05	5.91445e-05	6.24405e-05	6.58811e-05	0.000108652	0.000104288	0.000107523	0.580716	4.59991e-05	-0.784095160644637	4.33725	0.855488	0.0391292	-0.225179884872067	1.4075
O60232	Sjoegren syndrome/scleroderma autoantigen 1 OS=Homo sapiens GN=SSSCA1 PE=1 SV=1	12.237	29	4	SSSCA1		299.6	671.1	395.2	473.3	323.7	345.3	1034.3	652.5	867.2	2.66435e-05	3.00964e-05	3.24982e-05	2.85994e-05	2.70069e-05	2.87777e-05	4.05509e-05	3.9556e-05	4.01655e-05	0.712039	4.61828e-05	-0.489971465348825	4.33552	0.74931	0.00387864	-0.416365302332517	2.41132
Q9NUJ1	Mycophenolic acid acyl-glucuronide esterase, mitochondrial OS=Homo sapiens GN=ABHD10 PE=1 SV=1	92.776	39	10	ABHD10	cytosol;mitochondrion;organelle lumen	1602.4	2658.4	1606.1	1690	1233.5	1356	4522.3	2953.8	3956.2	0.000142502	0.00011922	0.000132073	0.000102119	0.000102913	0.00011301	0.000177302	0.000179066	0.000183237	0.574724	4.6852e-05	-0.799058313762371	4.32927	0.737568	0.00221107	-0.439151803742376	2.6554
Q92888	Rho guanine nucleotide exchange factor 1 OS=Homo sapiens GN=ARHGEF1 PE=1 SV=2	97.422	26	20	ARHGEF1	cytoplasm;cytosol;membrane	2049.4	4153.6	2176.5	3174.1	2351.6	2307	4053	2629.1	3505.3	0.000182254	0.000186274	0.000178978	0.000191797	0.000196199	0.000192268	0.000158903	0.000159382	0.000162353	1.20634	4.68803e-05	0.270631489493559	4.32901	1.14351	0.000711912	0.193463502860791	3.14757
Q9BQE5	Apolipoprotein L2 OS=Homo sapiens GN=APOL2 PE=1 SV=1	69.053	28	12	APOL2	cytoplasm;extracellular;membrane	1995	3744.4	2255.5	4124.1	2887.3	2814.5	3580.6	2466.6	3033.2	0.000177416	0.000167923	0.000185475	0.000249201	0.000240893	0.000234563	0.000140382	0.000149531	0.000140487	1.71471	4.69248e-05	0.777961044677462	4.3286	1.26287	0.00479115	0.33670358322505	2.31956
Q13563	Polycystin-2 OS=Homo sapiens GN=PKD2 PE=1 SV=3	13.526	4	3	PKD2	cytoplasm;endoplasmic reticulum;membrane	98.2	292.2	152.4	237.1	176.6	166	234.2	152.2	192.9	8.73296e-06	1.31041e-05	1.25322e-05	1.43269e-05	1.47341e-05	1.38346e-05	9.18208e-06	9.22669e-06	8.93442e-06	1.56031	4.69511e-05	0.641833037063911	4.32835	1.36485	0.163654	0.448745068404919	0.786074
Q9Y3Z3	Deoxynucleoside triphosphate triphosphohydrolase SAMHD1 OS=Homo sapiens GN=SAMHD1 PE=1 SV=2	111.876	36	22	SAMHD1	membrane;nucleus	3302.8	7742.9	4046.1	4706.6	3385.1	3365	6365.1	4105.2	5461.1	0.000293719	0.000347241	0.00033272	0.000284399	0.000282426	0.000280443	0.000249551	0.000248866	0.000252938	1.13173	4.70383e-05	0.178536010779682	4.32755	1.33327	0.00985719	0.414972038171604	2.00625
P41226	Ubiquitin-like modifier-activating enzyme 7 OS=Homo sapiens GN=UBA7 PE=1 SV=2	70.155	18	14	UBA7	cytoplasm;cytosol	1151.2	2540.8	1341.7	1776.9	1298.5	1243.5	1892.3	1223.1	1657	0.000102377	0.000113946	0.000110331	0.00010737	0.000108336	0.000103635	7.41898e-05	7.41469e-05	7.67461e-05	1.44724	4.71618e-05	0.533300114364946	4.32641	1.48714	0.000655773	0.572544539143834	3.18325
Q16822	Phosphoenolpyruvate carboxykinase [GTP], mitochondrial OS=Homo sapiens GN=PCK2 PE=1 SV=3	257.873	47	31	PCK2	mitochondrion;organelle lumen	5416.4	10248.1	5670.4	5937.6	4603.6	4935.7	17273.1	11035.3	14618.6	0.000481682	0.00045959	0.00046629	0.000358783	0.000384088	0.000411346	0.000677212	0.000668984	0.00067708	0.567271	4.72652e-05	-0.817890106346261	4.32546	0.688677	8.44599e-06	-0.538099578588806	5.07335
Q13155	Aminoacyl tRNA synthase complex-interacting multifunctional protein 2 OS=Homo sapiens GN=AIMP2 PE=1 SV=2	72.59	39	10	AIMP2	cytoplasm;cytosol;membrane;nucleus	2264.1	4905.4	2634.1	3136.3	2260.6	2348.1	6049.4	3933.9	5076.3	0.000201347	0.00021999	0.000216608	0.000189513	0.000188606	0.000195693	0.000237174	0.000238481	0.000235115	0.799046	4.74681e-05	-0.323650042244159	4.3236	0.913288	0.0139975	-0.130858700109041	1.85395
P49006	MARCKS-related protein OS=Homo sapiens GN=MARCKSL1 PE=1 SV=2	40.9	41	5	MARCKSL1	cytoplasm;membrane	298.2	420.7	262.1	786.5	556.8	565	951.3	634.8	806.3	2.6519e-05	1.88669e-05	2.15531e-05	4.75247e-05	4.64549e-05	4.70877e-05	3.72968e-05	3.84829e-05	3.73448e-05	1.26089	4.7602e-05	0.334441188556435	4.32237	0.577136	0.00248655	-0.793016207846315	2.6044
Q8TDQ7	Glucosamine-6-phosphate isomerase 2 OS=Homo sapiens GN=GNPDA2 PE=1 SV=1	52.943	30	8	GNPDA2	cytoplasm;cytosol;nucleus	489	891.3	594.9	766.8	542.3	559.2	785.9	543.9	692.8	4.34869e-05	3.99716e-05	4.89199e-05	4.63343e-05	4.52452e-05	4.66043e-05	3.08121e-05	3.29724e-05	3.20879e-05	1.44398	4.76246e-05	0.530049776208109	4.32217	1.35524	0.0104565	0.438550999920064	1.98061
O60669	Monocarboxylate transporter 2 OS=Homo sapiens GN=SLC16A7 PE=1 SV=2	9.82	3	2	SLC16A7	membrane	26.4	94.6	47.6	72.9	53.8	54.3	63	45.9	55.2	2.34776e-06	4.24247e-06	3.91425e-06	4.40502e-06	4.48864e-06	4.52542e-06	2.46999e-06	2.78256e-06	2.55666e-06	1.75567	4.76628e-05	0.812018562347058	4.32182	1.531	0.203701	0.614476467126151	0.691008
Q04323	UBX domain-containing protein 1 OS=Homo sapiens GN=UBXN1 PE=1 SV=2	65.97	47	11	UBXN1	cytoplasm;cytosol;endoplasmic reticulum;nucleus;proteasome	938.4	1949.7	1121	1358.8	989.5	973.7	2619.7	1641.4	2196.2	8.34522e-05	8.7437e-05	9.21823e-05	8.21062e-05	8.2556e-05	8.11492e-05	0.000102708	9.95052e-05	0.00010172	0.80718	4.77442e-05	-0.309037948754727	4.32108	0.859586	0.0072124	-0.218285590293474	2.14192
Q9NX63	MICOS complex subunit MIC19 OS=Homo sapiens GN=CHCHD3 PE=1 SV=1	101.746	47	13	CHCHD3	cytoplasm;membrane;mitochondrion;nucleus	2862.3	6194	3616.3	4272.7	3090.6	3085.4	7005.7	4535.8	5992.2	0.000254545	0.000277779	0.000297376	0.00025818	0.000257855	0.000257141	0.000274667	0.00027497	0.000277537	0.937757	4.77921e-05	-0.0927139660841222	4.32064	1.01021	0.94915	0.0146615117059337	0.0226652
P32322	Pyrroline-5-carboxylate reductase 1, mitochondrial OS=Homo sapiens GN=PYCR1 PE=1 SV=2	175.153	50	12	PYCR1	mitochondrion;organelle lumen	3190.4	6311.2	3467.9	3262.2	2395.3	2475.1	6510.2	4176.3	5536.2	0.000283723	0.000283035	0.000285173	0.00019712	0.000199845	0.000206277	0.00025524	0.000253176	0.000256416	0.782968	4.77996e-05	-0.352974769742815	4.32058	1.11159	1.39946e-05	0.152630995333995	4.85404
Q9BYC9	39S ribosomal protein L20, mitochondrial OS=Homo sapiens GN=MRPL20 PE=1 SV=1	41.336	41	6	MRPL20	membrane;mitochondrion;ribosome	1141.5	2158.1	1193.8	1531.7	1094.6	1122.4	2813.5	1857.4	2437.4	0.000101514	9.6783e-05	9.81688e-05	9.25538e-05	9.13247e-05	9.3542e-05	0.000110307	0.0001126	0.000112891	0.821973	4.78403e-05	-0.282836953811595	4.32021	0.87184	0.00128122	-0.197864761095976	2.89238
P30101	Protein disulfide-isomerase A3 OS=Homo sapiens GN=PDIA3 PE=1 SV=4	496.298	71	40	PDIA3	cell surface;endoplasmic reticulum;membrane;nucleus;organelle lumen	16210.7	28432.2	15944.1	23794.6	17151.9	16635.4	28504.2	18383.4	23979	0.00144162	0.00127508	0.00131112	0.0014378	0.00143102	0.00138641	0.00111754	0.00111444	0.00111062	1.28407	4.78475e-05	0.360720898673897	4.32014	1.17648	0.0107281	0.234477666827984	1.96948
Q13643	Four and a half LIM domains protein 3 OS=Homo sapiens GN=FHL3 PE=1 SV=4	33.019	35	8	FHL3	nucleus	631.7	1276.6	733.8	1277.8	938.6	910	1309.3	887.2	1075.3	5.61773e-05	5.72509e-05	6.0342e-05	7.72118e-05	7.83093e-05	7.58404e-05	5.13326e-05	5.3784e-05	4.98039e-05	1.50415	4.79972e-05	0.588944794853082	4.31878	1.11529	0.0210507	0.157422630988752	1.67673
Q9NZM1	Myoferlin OS=Homo sapiens GN=MYOF PE=1 SV=1	553.057	44	79	MYOF	membrane;nucleus	13664.5	29203	15880.3	17303.7	12771.5	13546.5	40139.4	25699	34212.7	0.00121519	0.00130965	0.00130587	0.00104559	0.00106555	0.00112898	0.00157371	0.00155793	0.00158461	0.677095	4.80956e-05	-0.562570336113387	4.31789	0.829804	0.000752269	-0.269157643010724	3.12363
Q6UXV4	MICOS complex subunit MIC27 OS=Homo sapiens GN=APOOL PE=1 SV=1	55.404	41	9	APOOL	extracellular;membrane;mitochondrion;organelle lumen	994	2131.5	1214.2	1539.2	1106.1	1141.6	2806.7	1825.6	2371.6	8.83968e-05	9.55901e-05	9.98463e-05	9.3007e-05	9.22841e-05	9.51422e-05	0.00011004	0.000110672	0.000109844	0.845211	4.81752e-05	-0.242615712310437	4.31718	0.868686	0.0096747	-0.203094033254783	2.01436
P98155	Very low-density lipoprotein receptor OS=Homo sapiens GN=VLDLR PE=1 SV=1	34.777	11	9	VLDLR	membrane	692.6	1545.4	823.2	1668.6	1193.4	1111.8	1275.2	814.9	1088.7	6.15932e-05	6.93056e-05	6.76936e-05	0.000100826	9.95678e-05	9.26586e-05	4.99957e-05	4.9401e-05	5.04246e-05	1.99153	4.83726e-05	0.993874884949467	4.3154	1.35399	0.0023552	0.437214594316309	2.62797
P09417	Dihydropteridine reductase OS=Homo sapiens GN=QDPR PE=1 SV=2	68.29	35	7	QDPR	cytoplasm;cytosol;mitochondrion	1649.3	3077.7	1728.9	2026.5	1463.5	1490.3	3688.2	2349.7	3144.2	0.000146673	0.000138024	0.000142171	0.000122452	0.000122103	0.000124203	0.0001446	0.000142444	0.000145628	0.846834	4.84677e-05	-0.239848265436238	4.31455	0.983203	0.508502	-0.0244392239329077	0.293708
Q8NHU6	Tudor domain-containing protein 7 OS=Homo sapiens GN=TDRD7 PE=1 SV=2	78.718	19	17	TDRD7	cytoplasm;organelle lumen	1969.3	4560.5	2402.4	2929.8	2120.5	2012.9	2949.7	1927.2	2505.3	0.000175131	0.000204522	0.000197555	0.000177035	0.000176918	0.000167757	0.000115646	0.000116831	0.000116036	1.52468	4.84923e-05	0.608501768578411	4.31433	1.70253	0.00100886	0.767676169679538	2.99617
P07108	Acyl-CoA-binding protein OS=Homo sapiens GN=DBI PE=1 SV=2	153.885	76	9	DBI	endoplasmic reticulum;Golgi;organelle lumen	9537.9	18014.3	10658.6	12601.7	8932.5	9349.1	28749.6	17722.6	23721.6	0.000848209	0.000807876	0.00087648	0.000761465	0.000745256	0.000779164	0.00112716	0.00107438	0.0010987	0.693062	4.86005e-05	-0.528944582420265	4.31336	0.772013	0.000519676	-0.373302294800866	3.28427
P42126	Enoyl-CoA delta isomerase 1, mitochondrial OS=Homo sapiens GN=ECI1 PE=1 SV=1	91.096	38	9	ECI1	membrane;mitochondrion;organelle lumen	3372.6	6145	3451.3	3053.4	2275.7	2439.5	8167.9	5089.7	6788.8	0.000299926	0.000275581	0.000283808	0.000184503	0.000189866	0.000203311	0.000320232	0.000308549	0.000314432	0.603838	4.8619e-05	-0.727765543974174	4.31319	0.902605	0.0240675	-0.14783353943203	1.61857
Q14152	Eukaryotic translation initiation factor 3 subunit A OS=Homo sapiens GN=EIF3A PE=1 SV=1	517.989	58	96	EIF3A	cytoplasm;cytosol;membrane;nucleus	16458.9	31442.7	17272.6	22232.5	15994.3	16283.5	37566.5	24258.9	31695	0.0014637	0.00141009	0.00142036	0.00134341	0.00133444	0.00135708	0.00147284	0.00147063	0.001468	0.913496	4.87128e-05	-0.130530119761121	4.31236	0.965822	0.0766555	-0.050170249697094	1.11546
Q8IXB1	DnaJ homolog subfamily C member 10 OS=Homo sapiens GN=DNAJC10 PE=1 SV=2	53.517	17	13	DNAJC10	endoplasmic reticulum;membrane;organelle lumen	1473.7	3207.8	1753.8	1839.7	1350.4	1361.6	3239.9	2092.4	2768.1	0.000131057	0.000143858	0.000144219	0.000111165	0.000112667	0.000113477	0.000127024	0.000126846	0.000128208	0.886971	4.88611e-05	-0.173041738255238	4.31104	1.13253	0.0468783	0.179546688667389	1.32903
Q5T1M5	FK506-binding protein 15 OS=Homo sapiens GN=FKBP15 PE=1 SV=2	130.936	26	25	FKBP15	cytoplasm;cytoskeleton;endosome;extracellular;Golgi;membrane;nucleus	2221.1	4643.2	2429	3527.8	2542.7	2516.2	4110.7	2769.2	3626	0.000197523	0.000208231	0.000199742	0.000213169	0.000212143	0.000209703	0.000161165	0.000167875	0.000167943	1.26369	4.90481e-05	0.337648118693907	4.30938	1.18983	0.000799021	0.250751856740455	3.09744
Q4G0N4	NAD kinase 2, mitochondrial OS=Homo sapiens GN=NADK2 PE=1 SV=2	107.353	51	20	NADK2; NADKD1	mitochondrion;organelle lumen	1749.6	3893.2	2130.5	2747.8	2015.1	2049.5	5227.7	3450.4	4541.6	0.000155593	0.000174596	0.000175196	0.000166037	0.000168124	0.000170808	0.000204958	0.000209171	0.00021035	0.803764	4.91244e-05	-0.315156070433421	4.3087	0.834706	0.003937	-0.260660004332718	2.40483
Q96BR5	Cytochrome c oxidase assembly factor 7 OS=Homo sapiens GN=COA7 PE=1 SV=2	20.187	22	6	SELRC1; COA7	mitochondrion;nucleus	844.3	2136.9	1275.9	1008.9	791.8	856.1	3331.5	2120.6	2710	7.50839e-05	9.58323e-05	0.00010492	6.09633e-05	6.60615e-05	7.13483e-05	0.000130615	0.000128555	0.000125517	0.513876	4.94583e-05	-0.960508428450085	4.30576	0.745455	0.01544	-0.423805964136857	1.81135
Q9BTE6	Alanyl-tRNA editing protein Aarsd1 OS=Homo sapiens GN=AARSD1 PE=1 SV=2	32.017	18	6	AARSD1; PTGES3L-AARSD1	cytoplasm;nucleus	831.8	1805.8	973.8	1382.2	997.4	979.5	1730.4	1124.1	1500	7.39723e-05	8.09836e-05	8.00777e-05	8.35202e-05	8.32151e-05	8.16326e-05	6.78423e-05	6.81454e-05	6.94745e-05	1.22114	4.95507e-05	0.288229840621014	4.30495	1.1751	0.0120119	0.232785642252801	1.92039
Q9Y678	Coatomer subunit gamma-1 OS=Homo sapiens GN=COPG1 PE=1 SV=1	279.518	46	38	COPG1	cytoplasm;cytosol;Golgi;membrane	7071.4	15073.8	8039.6	9577.8	6988	7056.9	16354.2	10620.6	13981.3	0.000628862	0.000676006	0.000661114	0.000578744	0.000583023	0.00058813	0.000641185	0.000643844	0.000647562	0.905535	4.97266e-05	-0.143157642660583	4.30341	1.02682	0.472166	0.0381889768585127	0.325906
Q9UDY4	DnaJ homolog subfamily B member 4 OS=Homo sapiens GN=DNAJB4 PE=1 SV=1	36.893	29	9	DNAJB4	cytoplasm;cytosol;membrane	736	1295.9	646.4	1035.6	752.6	721.2	1057.3	699.8	939.1	6.54527e-05	5.81164e-05	5.31549e-05	6.25767e-05	6.27909e-05	6.01056e-05	4.14527e-05	4.24234e-05	4.34956e-05	1.47505	4.97487e-05	0.560766129364511	4.30322	1.36992	0.0104666	0.45408698185405	1.98019
Q99442	Translocation protein SEC62 OS=Homo sapiens GN=SEC62 PE=1 SV=1	31.58	15	8	SEC62	cytosol;endoplasmic reticulum;membrane	1725.5	3255.5	1839.3	2191.9	1577.5	1634.9	4115.7	2646.4	3498.5	0.000153449	0.000145997	0.00015125	0.000132447	0.000131614	0.000136254	0.000161361	0.00016043	0.000162038	0.820811	4.99299e-05	-0.284877395199203	4.30164	0.937339	0.00810913	-0.0933577738065406	2.09103
Q9C0H2	Protein tweety homolog 3 OS=Homo sapiens GN=TTYH3 PE=1 SV=3	16.429	10	5	TTYH3	membrane	291.4	837.1	425.2	1677	1101.1	1082.4	748.1	504.6	622.8	2.59143e-05	3.75409e-05	3.49651e-05	0.000101334	9.1867e-05	9.02084e-05	2.93301e-05	3.05899e-05	2.88458e-05	3.13217	5.00656e-05	1.64716319930624	4.30046	1.19212	0.417565	0.253533707391826	0.379276
Q9Y617	Phosphoserine aminotransferase OS=Homo sapiens GN=PSAT1 PE=1 SV=2	228.54	65	25	PSAT1	cytoplasm;cytosol	9262.7	15936	8847.4	9173.6	6772.6	7067.3	20838.3	13054.4	17324.2	0.000823735	0.000714672	0.000727541	0.00055432	0.000565052	0.000588996	0.00081699	0.000791386	0.000802393	0.704208	5.01601e-05	-0.50592638066792	4.29964	0.906714	0.242156	-0.141280116849336	0.615905
Q9C037	E3 ubiquitin-protein ligase TRIM4 OS=Homo sapiens GN=TRIM4 PE=1 SV=2	32.283	17	8	TRIM4	cytoplasm;cytosol;membrane	712.7	1430	727	1094.9	809.7	802.1	1359.6	877.7	1187.2	6.33807e-05	6.41303e-05	5.97828e-05	6.61599e-05	6.75549e-05	6.68479e-05	5.33047e-05	5.32081e-05	5.49867e-05	1.25407	5.02873e-05	0.326618874702905	4.29854	1.18903	0.00416493	0.249780108110963	2.38039
Q9Y490	Talin-1 OS=Homo sapiens GN=TLN1 PE=1 SV=3	1295.9	60	140	TLN1	cell surface;cytoplasm;cytoskeleton;cytosol;extracellular;membrane	29285.1	59174.7	32120.8	48758.4	35323.9	34910.3	68312.3	44454.4	58066.6	0.00260433	0.00265377	0.00264136	0.00294625	0.00294714	0.00290946	0.00267826	0.00269492	0.00268943	1.09549	5.03856e-05	0.131580592432085	4.29769	0.982128	0.0254075	-0.0260175761029441	1.59504
Q15393	Splicing factor 3B subunit 3 OS=Homo sapiens GN=SF3B3 PE=1 SV=4	187.589	33	35	SF3B3	nucleus;spliceosomal complex	4725.9	9542.9	5060.1	6816.6	4975.2	4972.3	11053.3	7151.4	9390.4	0.000420276	0.000427965	0.000416103	0.000411897	0.000415091	0.000414397	0.000433357	0.000433533	0.000434929	0.955859	5.04169e-05	-0.0651298544635926	4.29742	0.96942	0.0235932	-0.0448056735151004	1.62721
P46459	Vesicle-fusing ATPase OS=Homo sapiens GN=NSF PE=1 SV=3	190.847	39	32	NSF	cytoplasm;cytosol;membrane	5403.9	11782.9	6034	15759.2	11107.1	10404.8	11220.6	7452.4	9596.2	0.000480571	0.000528421	0.000496189	0.000952258	0.000926688	0.000867147	0.000439917	0.00045178	0.000444461	2.08497	5.0593e-05	1.06002771196859	4.29591	1.11638	0.0177794	0.158834631087686	1.75008
Q8WWV3	Reticulon-4-interacting protein 1, mitochondrial OS=Homo sapiens GN=RTN4IP1 PE=1 SV=2	32.266	20	7	RTN4IP1	membrane;mitochondrion	895.9	2168.4	1149.2	1142.5	837.4	911.9	2865.8	1851.2	2445.6	7.96727e-05	9.72449e-05	9.45013e-05	6.90362e-05	6.9866e-05	7.59987e-05	0.000112357	0.000112224	0.000113271	0.621821	5.06779e-05	-0.685428368955675	4.29518	0.84108	0.0154765	-0.249684790135679	1.81033
O14832	Phytanoyl-CoA dioxygenase, peroxisomal OS=Homo sapiens GN=PHYH PE=1 SV=1	50.51	30	11	PHYH	mitochondrion;organelle lumen	1617.6	2871.1	1699.7	2365.4	1729.2	1902.8	6197	3971.1	5217.3	0.000143854	0.000128758	0.00013977	0.000142931	0.000144271	0.000158581	0.000242961	0.000240737	0.000241646	0.597033	5.07497e-05	-0.744117994252318	4.29457	0.578408	2.15152e-05	-0.789840100917284	4.66725
Q9NVN8	Guanine nucleotide-binding protein-like 3-like protein OS=Homo sapiens GN=GNL3L PE=1 SV=1	56.702	21	12	GNL3L	cytosol;membrane;nucleus	1335.1	2908	1599.3	2097.3	1552.1	1559.7	3811.2	2446.8	3235.7	0.000118731	0.000130413	0.000131514	0.000126731	0.000129495	0.000129987	0.000149423	0.00014833	0.000149866	0.866635	5.11515e-05	-0.206503069244514	4.29114	0.872782	0.00560333	-0.196306270999642	2.25155
Q3YEC7	Rab-like protein 6 OS=Homo sapiens GN=RABL6 PE=1 SV=2	58.299	17	10	RABL6	cytoplasm;nucleus	1046.6	2414.1	1342.4	2275.8	1627.5	1591.8	2322.8	1593.8	2064.4	9.30745e-05	0.000108264	0.000110389	0.000137516	0.000135786	0.000132662	9.10681e-05	9.66196e-05	9.56154e-05	1.42012	5.12604e-05	0.506015664224913	4.29022	1.13228	0.172577	0.179234600033543	0.763018
P55084	Trifunctional enzyme subunit beta, mitochondrial OS=Homo sapiens GN=HADHB PE=1 SV=3	172.075	50	23	HADHB	endoplasmic reticulum;membrane;mitochondrion	6209.6	13244.7	7280.9	8750.5	6263.9	6385.8	17032.3	10655.2	14120.5	0.000552222	0.000593977	0.000598724	0.000528754	0.00052261	0.000532199	0.000667771	0.000645941	0.000654009	0.80848	5.14251e-05	-0.306715445953898	4.28883	0.908209	0.00991172	-0.138904311185305	2.00385
P13489	Ribonuclease inhibitor OS=Homo sapiens GN=RNH1 PE=1 SV=2	216.384	51	21	RNH1	cytoplasm;cytosol	4489.6	9594.3	5347.3	7218.9	5253.1	5394.3	13454.5	8803	11589.1	0.000399262	0.00043027	0.00043972	0.000436206	0.000438277	0.000449567	0.000527499	0.000533657	0.000536764	0.821271	5.14656e-05	-0.284070103340448	4.28848	0.806267	0.000939748	-0.310670559861511	3.02699
Q9Y294	Histone chaperone ASF1A OS=Homo sapiens GN=ASF1A PE=1 SV=1	8.372	17	2	ASF1A	nucleus	92	198.5	109.1	215.1	154.5	149.4	236.8	154.1	194.8	8.18159e-06	8.90201e-06	8.97153e-06	1.29975e-05	1.28902e-05	1.24512e-05	9.28402e-06	9.34187e-06	9.02242e-06	1.38843	5.15611e-05	0.473458494547825	4.28768	0.958853	0.12158	-0.0606182955411145	0.915137
O75431	Metaxin-2 OS=Homo sapiens GN=MTX2 PE=1 SV=1	38.333	22	7	MTX2	membrane;mitochondrion	1017.4	1747.5	959.5	1213.6	864.4	881.1	2244.5	1444.8	1942.5	9.04777e-05	7.83691e-05	7.89018e-05	7.33325e-05	7.21186e-05	7.34318e-05	8.79982e-05	8.75869e-05	8.99694e-05	0.83334	5.18965e-05	-0.263022655472756	4.28486	0.896629	0.213711	-0.157416143307353	0.670173
P50454	Serpin H1 OS=Homo sapiens GN=SERPINH1 PE=1 SV=2	191.921	56	22	SERPINH1	cytoplasm;endoplasmic reticulum;membrane;organelle lumen	5160.4	11366.9	6144.7	3375.7	2639.1	3135.2	13896.1	8955.6	11654.6	0.000458916	0.000509765	0.000505292	0.000203979	0.000220185	0.000261291	0.000544813	0.000542908	0.000539798	0.405567	5.19681e-05	-1.30198795807571	4.28426	0.930715	0.0349838	-0.103588895674996	1.45613
O15031	Plexin-B2 OS=Homo sapiens GN=PLXNB2 PE=1 SV=3	214.798	25	39	PLXNB2	cell surface;membrane	5336.2	11589.2	6195.2	8822.6	6423.2	6212.3	10498.5	6929.3	8992.3	0.00047455	0.000519734	0.000509445	0.00053311	0.000535901	0.00051774	0.000411606	0.000420069	0.00041649	1.28001	5.20733e-05	0.356152079255412	4.28338	1.22319	0.00358327	0.290643850946342	2.44572
P48723	Heat shock 70 kDa protein 13 OS=Homo sapiens GN=HSPA13 PE=1 SV=1	27.633	11	6	HSPA13	endoplasmic reticulum	510.2	1244	660.4	965.3	713.5	676.6	996	629.2	860.6	4.53723e-05	5.57889e-05	5.43061e-05	5.83288e-05	5.95287e-05	5.63886e-05	3.90493e-05	3.81435e-05	3.98598e-05	1.49372	5.22019e-05	0.578910086699259	4.28231	1.39071	0.0176759	0.475817619370626	1.75262
P27348	14-3-3 protein theta OS=Homo sapiens GN=YWHAQ PE=1 SV=1	262.55	70	23	YWHAQ	cytoplasm;cytosol;membrane;mitochondrion	4958.7	9758.4	5424	7665.2	5486.2	5391.2	9669.8	6308.5	8222.3	0.000440979	0.000437629	0.000446027	0.000463174	0.000457725	0.000449308	0.000379116	0.000382435	0.000380827	1.20192	5.22245e-05	0.265345862076101	4.28213	1.15795	2.05691e-05	0.211575398904214	4.68678
P47756	F-actin-capping protein subunit beta OS=Homo sapiens GN=CAPZB PE=1 SV=4	176.64	58	19	CAPZB	cytoplasm;cytoskeleton;cytosol	5958.3	13060	6970	11190.5	7947.6	7815.5	13002.4	8601.1	10997.7	0.000529874	0.000585694	0.000573158	0.000676192	0.000663084	0.000651352	0.000509774	0.000521417	0.000509373	1.30074	5.22428e-05	0.379333964191549	4.28197	1.12434	0.0466701	0.169075860248108	1.33096
Q92599	Septin-8 OS=Homo sapiens GN=SEPT8 PE=1 SV=4	117.104	40	17	SEPT8	cytoplasm;cytoskeleton	1384.6	2923.1	1676.1	2640.1	1878.8	1880.6	3066.7	2073.6	2615.6	0.000123133	0.000131091	0.000137829	0.00015953	0.000156752	0.000156731	0.000120234	0.000125706	0.000121145	1.29392	5.26319e-05	0.371750226879771	4.27875	1.0821	0.142833	0.113828953799136	0.845171
A0A1B0GW23	ABHD14A-ACY1 readthrough (Fragment) OS=Homo sapiens GN=ABHD14A-ACY1 PE=4 SV=1	117.216	29	15		cytoplasm	2156.6	3950.4	2282.7	2341.3	1743.2	1913.2	6405.8	4093.2	5427.6	0.000191787	0.000177161	0.000187711	0.000141474	0.000145439	0.000159448	0.000251147	0.000248139	0.000251386	0.579098	5.276e-05	-0.788119916464805	4.2777	0.747417	0.000134031	-0.420014245746869	3.8728
P13984	General transcription factor IIF subunit 2 OS=Homo sapiens GN=GTF2F2 PE=1 SV=2	43.249	49	10	GTF2F2	cytoskeleton;nucleus	1505.5	3409.2	2005.6	2441.2	1739.3	1831.7	4944.6	3216.7	4132.8	0.000133885	0.00015289	0.000164925	0.000147511	0.000145113	0.000152656	0.000193859	0.000195003	0.000191416	0.760919	5.2847e-05	-0.39418487136166	4.27698	0.788669	0.00923128	-0.342508801549956	2.03474
P13796	Plastin-2 OS=Homo sapiens GN=LCP1 PE=1 SV=6	140.548	39	22	LCP1	cytoplasm;cytoskeleton;cytosol;membrane	2642.4	5818.3	2975.5	5362.6	3736.5	3461.3	2778.9	1925.7	2461.4	0.00023499	0.00026093	0.000244682	0.000324038	0.000311744	0.000288468	0.00010895	0.00011674	0.000114003	2.73452	5.30165e-05	1.45128905088813	4.27559	2.14628	7.17464e-05	1.10183615041802	4.1442
Q8NBL1	Protein O-glucosyltransferase 1 OS=Homo sapiens GN=POGLUT1 PE=1 SV=1	22.018	16	7	POGLUT1	endoplasmic reticulum;organelle lumen	790.3	1435.8	831	1124.5	810.4	803.2	2068.8	1302.5	1729.7	7.02817e-05	6.43905e-05	6.8335e-05	6.79485e-05	6.76133e-05	6.69395e-05	8.11097e-05	7.89603e-05	8.01133e-05	0.843971	5.30189e-05	-0.244735102016648	4.27557	0.852979	0.00253692	-0.229418295132305	2.59569
Q16851	UTP--glucose-1-phosphate uridylyltransferase OS=Homo sapiens GN=UGP2 PE=1 SV=5	117.233	41	22	UGP2	cytoplasm;cytosol;nucleus	3750	7726.4	4264.2	5248.7	3748.8	3878.8	9994.7	6336	8339.5	0.000333489	0.000346501	0.000350655	0.000317156	0.00031277	0.000323263	0.000391854	0.000384102	0.000386255	0.821104	5.31702e-05	-0.284362379532139	4.27433	0.897079	0.00149807	-0.156692822704402	2.82447
Q99747	Gamma-soluble NSF attachment protein OS=Homo sapiens GN=NAPG PE=1 SV=1	104.137	47	17	NAPG	membrane;mitochondrion	2866.6	5850.3	3288.3	3355.7	2420	2667.1	8804.2	5544.3	7452.3	0.000254928	0.000262365	0.000270404	0.00020277	0.000201905	0.000222279	0.000345179	0.000336107	0.000345163	0.587462	5.32815e-05	-0.767433638928876	4.27342	0.760119	0.00012285	-0.395703448219789	3.91062
Q68CZ6	HAUS augmin-like complex subunit 3 OS=Homo sapiens GN=HAUS3 PE=1 SV=1	10.682	8	4	HAUS3	cytoplasm;cytoskeleton;cytosol;mitochondrion	120.5	411.6	205	328.5	222	224.5	267.9	181.6	238.1	1.07161e-05	1.84588e-05	1.68576e-05	1.98498e-05	1.85219e-05	1.87101e-05	1.05033e-05	1.1009e-05	1.10279e-05	1.69953	5.33778e-05	0.765133744912793	4.27264	1.53126	0.130109	0.614718327135837	0.885693
Q9NQX3	Gephyrin OS=Homo sapiens GN=GPHN PE=1 SV=1	77.704	19	12	GPHN	cytoplasm;cytoskeleton;membrane	1543.5	2717.4	1556	2361.6	1687.4	1806.4	5078.5	3291.2	4334.5	0.000137264	0.000121866	0.000127953	0.000142701	0.000140783	0.000150547	0.000199108	0.00019952	0.000200758	0.715223	5.35463e-05	-0.483535243760289	4.27127	0.641307	9.59142e-05	-0.640913018617436	4.01812
P49589	Cysteine--tRNA ligase, cytoplasmic OS=Homo sapiens GN=CARS PE=1 SV=3	179.151	43	30	CARS	cytoplasm;cytosol	3624.2	7009.8	3852.8	4822.9	3592.4	3722.4	10551.6	6890.1	9195.1	0.000322301	0.000314364	0.000316824	0.000291426	0.000299721	0.000310229	0.000413688	0.000417693	0.000425883	0.717564	5.35814e-05	-0.478820808143725	4.27099	0.75851	1.90594e-05	-0.398759004503535	4.71989
P00491	Purine nucleoside phosphorylase OS=Homo sapiens GN=PNP PE=1 SV=2	102.059	62	13	PNP	cytoplasm;cytoskeleton;cytosol;extracellular;nucleus;organelle lumen	2278.3	4327.4	2362.2	3326.2	2465.5	2443.2	4269.3	2737.3	3684.6	0.00020261	0.000194068	0.000194249	0.000200987	0.000205702	0.000203619	0.000167383	0.000165941	0.000170657	1.21649	5.40141e-05	0.282719548127426	4.26749	1.16051	0.000769691	0.214754816669516	3.11368
Q9H0E2	Toll-interacting protein OS=Homo sapiens GN=TOLLIP PE=1 SV=1	31.494	22	6	TOLLIP	cytoplasm;cytosol;extracellular;organelle lumen	666.4	1640.6	916.9	1110.7	763.7	805.7	2228.6	1452.1	1918.5	5.92632e-05	7.3575e-05	7.53987e-05	6.71147e-05	6.3717e-05	6.71479e-05	8.73748e-05	8.80294e-05	8.88578e-05	0.762412	5.40144e-05	-0.391357782867628	4.26749	0.8358	0.0218174	-0.258770118822119	1.6612
P52789	Hexokinase-2 OS=Homo sapiens GN=HK2 PE=1 SV=2	163.47	34	29	HK2	cytosol;membrane;mitochondrion	2846.8	6395.2	3579.2	3944.9	2935.4	3230.1	10819	6969.2	9064.4	0.000253167	0.000286802	0.000294326	0.000238373	0.000244906	0.0002692	0.000424171	0.000422488	0.00041983	0.579677	5.47167e-05	-0.786679832118378	4.26188	0.67884	0.000346048	-0.558856422939547	3.46086
P35269	General transcription factor IIF subunit 1 OS=Homo sapiens GN=GTF2F1 PE=1 SV=2	85.184	21	12	GTF2F1	nucleus	593.6	1239.3	710.4	818.6	581.2	616.1	1735.1	1108	1433.3	5.27891e-05	5.55781e-05	5.84178e-05	4.94644e-05	4.84907e-05	5.13464e-05	6.80266e-05	6.71693e-05	6.63852e-05	0.736413	5.48106e-05	-0.441413480789216	4.26114	0.827433	0.00237393	-0.273285258680628	2.62453
P10515	Dihydrolipoyllysine-residue acetyltransferase component of pyruvate dehydrogenase complex, mitochondrial OS=Homo sapiens GN=DLAT PE=1 SV=3	57.196	17	11	DLAT	mitochondrion;organelle lumen	2378.2	4686.3	2708	2972	2215.3	2209.3	5918.4	3717.1	4943.1	0.000211494	0.000210164	0.000222685	0.000179585	0.000184827	0.000184125	0.000232038	0.000225339	0.000228946	0.80423	5.49171e-05	-0.314319714671516	4.26029	0.923772	0.0339289	-0.114390581181149	1.46943
Q8TCT9	Minor histocompatibility antigen H13 OS=Homo sapiens GN=HM13 PE=1 SV=1	71.024	17	7	HM13	cell surface;endoplasmic reticulum;membrane	1530	3431.1	1953.4	2113.2	1474.8	1606.3	4782.3	3109	4003.5	0.000136063	0.000153872	0.000160632	0.000127691	0.000123046	0.000133871	0.000187496	0.000188474	0.000185427	0.681036	5.51647e-05	-0.554196869969083	4.25834	0.820672	0.00746843	-0.285121682894021	2.12677
Q8WX93	Palladin OS=Homo sapiens GN=PALLD PE=1 SV=3	239.007	28	31	PALLD	cytoplasm;cytoskeleton;cytosol;membrane;nucleus	6593.2	13216.4	7095.1	10286.3	7353.8	6888.5	8474.9	5602.3	7206.3	0.000586336	0.000592708	0.000583446	0.000621555	0.000613542	0.000574095	0.000332268	0.000339623	0.000333769	1.83822	5.53844e-05	0.878311884165111	4.25661	1.75671	2.31912e-07	0.81287559719556	6.63468
O15270	Serine palmitoyltransferase 2 OS=Homo sapiens GN=SPTLC2 PE=1 SV=1	61.858	30	14	SPTLC2	endoplasmic reticulum;membrane;mitochondrion	1343.7	2425.1	1338.3	2502.5	1796	1772.7	2915.9	1966.4	2550.5	0.000119496	0.000108757	0.000110051	0.000151215	0.000149844	0.000147739	0.000114321	0.000119207	0.00011813	1.26847	5.54092e-05	0.343087905912807	4.25642	0.931614	0.294695	-0.102195386193198	0.530627
Q9NQR4	Omega-amidase NIT2 OS=Homo sapiens GN=NIT2 PE=1 SV=1	160.429	71	21	NIT2	cytoplasm;cytosol;extracellular;mitochondrion;organelle lumen	3833.3	7458.2	4156.3	5607.6	4004.7	4153.4	10702.8	6795.1	9045.4	0.000340897	0.000334473	0.000341782	0.000338842	0.00033412	0.000346149	0.000419616	0.000411934	0.00041895	0.80879	5.55158e-05	-0.306162489908344	4.25558	0.813694	2.08218e-05	-0.297441927297297	4.68148
Q8NCH0	Carbohydrate sulfotransferase 14 OS=Homo sapiens GN=CHST14 PE=1 SV=2	9.659	9	3	CHST14	Golgi;membrane	177.3	391	186.2	355.2	252.6	237.3	286.7	191	242.8	1.57674e-05	1.75349e-05	1.53116e-05	2.14632e-05	2.10749e-05	1.97768e-05	1.12404e-05	1.15788e-05	1.12456e-05	1.87406	5.55206e-05	0.906166874100473	4.25555	1.40209	0.00212643	0.487579579450199	2.67235
Q13057	Bifunctional coenzyme A synthase OS=Homo sapiens GN=COASY PE=1 SV=4	38.571	17	7	COASY	cytoplasm;membrane;mitochondrion;organelle lumen	763.8	1322.9	743.2	886.3	650.2	631.2	1142.5	738.8	970.3	6.7925e-05	5.93273e-05	6.1115e-05	5.35552e-05	5.42475e-05	5.26049e-05	4.4793e-05	4.47876e-05	4.49407e-05	1.19561	5.57166e-05	0.257751303200858	4.25402	1.36439	0.00237567	0.44825148296267	2.62421
Q9NVS2	39S ribosomal protein S18a, mitochondrial OS=Homo sapiens GN=MRPS18A PE=1 SV=1	26.594	39	8	MRPS18A	membrane;mitochondrion;ribosome	1093.4	1893.2	1210.8	1448.2	1026.3	1078.1	3008.2	1896.6	2557.8	9.72364e-05	8.49032e-05	9.95668e-05	8.75083e-05	8.56263e-05	8.985e-05	0.00011794	0.000114976	0.000118468	0.741973	5.5736e-05	-0.43056118168434	4.25386	0.824457	0.0076762	-0.27848366142537	2.11485
Q8N335	Glycerol-3-phosphate dehydrogenase 1-like protein OS=Homo sapiens GN=GPD1L PE=1 SV=1	37.877	24	9	GPD1L	cytoplasm;cytosol;membrane	1254.1	2364.8	1279.2	1362.7	1017.3	1043	3283.5	2019.3	2737.3	0.000111528	0.000106053	0.000105191	8.23419e-05	8.48754e-05	8.69247e-05	0.000128733	0.000122414	0.000126782	0.669461	5.58192e-05	-0.578927711720152	4.25322	0.836499	0.00251595	-0.25756368664811	2.5993
Q9Y697	Cysteine desulfurase, mitochondrial OS=Homo sapiens GN=NFS1 PE=1 SV=3	93.536	35	15	NFS1	cytoplasm;cytosol;mitochondrion;nucleus;organelle lumen	1338.1	3051.9	1677.9	2106.7	1532.6	1570.6	3852.4	2512.2	3311.9	0.000118998	0.000136867	0.000137977	0.000127299	0.000127868	0.000130895	0.000151038	0.000152295	0.000153395	0.839607	5.58197e-05	-0.252213997091058	4.25321	0.898695	0.0275848	-0.154096476315069	1.55933
P49588	Alanine--tRNA ligase, cytoplasmic OS=Homo sapiens GN=AARS PE=1 SV=2	481.814	57	56	AARS	cytoplasm;cytosol;membrane;mitochondrion	14808.6	29635.9	16480	15281.9	11500.4	12592.6	42794.8	27268.8	35920.4	0.00131693	0.00132906	0.00135519	0.000923417	0.000959502	0.00104948	0.00167782	0.00165309	0.0016637	0.576727	5.5839e-05	-0.794038718073304	4.25306	0.79886	1.5758e-05	-0.323985847634034	4.8025
P32970	CD70 antigen OS=Homo sapiens GN=CD70 PE=1 SV=2	69.221	35	6	CD70	membrane	760.5	1800.6	931.9	1912	1327.5	1295.2	1767.4	1171.4	1529	6.76315e-05	8.07504e-05	7.66322e-05	0.000115534	0.000110756	0.000107943	6.9293e-05	7.10128e-05	7.08176e-05	1.56396	5.61351e-05	0.645204110899314	4.25077	1.08211	0.302052	0.113841809979527	0.519919
P50990	T-complex protein 1 subunit theta OS=Homo sapiens GN=CCT8 PE=1 SV=4	467.203	80	45	CCT8	cytoplasm;cytoskeleton;cytosol;extracellular;organelle lumen	16243.9	30368.5	16628.1	22830.3	16576.8	16513.6	36614.6	23626.6	30833	0.00144458	0.00136192	0.00136737	0.00137953	0.00138304	0.00137626	0.00143552	0.0014323	0.00142807	0.963163	5.62203e-05	-0.0541483863288909	4.25011	0.954667	0.203391	-0.0669300829740607	0.691669
P07196	Neurofilament light polypeptide OS=Homo sapiens GN=NEFL PE=1 SV=3	64.172	23	15	NEFL	cytoplasm;cytosol	1313	2562.4	1471	2361.4	1640.7	1676.1	2561.9	1698.8	2118.6	0.000116766	0.000114914	0.000120964	0.000142689	0.000136887	0.000139688	0.000100442	0.000102985	9.81257e-05	1.39073	5.65542e-05	0.475841186781089	4.24754	1.16251	0.00170039	0.217248298555714	2.76945
P08648	Integrin alpha-5 OS=Homo sapiens GN=ITGA5 PE=1 SV=2	63.729	15	11	ITGA5	cell surface;cytoplasm;endoplasmic reticulum;Golgi;membrane	911.8	1931.8	1004	1924.6	1422.4	1379.6	2303.5	1490.7	2009.6	8.10867e-05	8.66343e-05	8.25611e-05	0.000116295	0.000118674	0.000114977	9.03114e-05	9.03694e-05	9.30773e-05	1.28688	5.66578e-05	0.363882514851883	4.24674	0.913596	0.0144578	-0.130372058399189	1.8399
Q9NQC3	Reticulon-4 OS=Homo sapiens GN=RTN4 PE=1 SV=2	157.388	13	8	RTN4	endoplasmic reticulum;membrane	2314.1	4580.2	2425.7	3563.2	2508	2506.3	4195.8	2770.3	3643.1	0.000205794	0.000205405	0.000199471	0.000215308	0.000209247	0.000208878	0.000164501	0.000167942	0.000168735	1.24595	5.66585e-05	0.317251247771775	4.24674	1.22308	0.000113346	0.290515537034463	3.94559
Q8N3V7	Synaptopodin OS=Homo sapiens GN=SYNPO PE=1 SV=2	74.234	20	12	SYNPO	cytoplasm;cytoskeleton;membrane;nucleus	1180.3	2322.6	1280.7	2980.2	2073.8	2006.2	2688.4	1747.7	2311.5	0.000104964	0.00010416	0.000105315	0.00018008	0.000173021	0.000167199	0.000105402	0.000105949	0.00010706	1.63306	5.7036e-05	0.707575319993492	4.24385	0.990705	0.0903408	-0.0134730373759065	1.04412
Q14493	Histone RNA hairpin-binding protein OS=Homo sapiens GN=SLBP PE=1 SV=1	22.804	18	6	SLBP	cytoplasm;cytosol;nucleus	760.4	1477.3	830.5	1260.7	934.4	878.7	1290	831.4	1064.5	6.76226e-05	6.62516e-05	6.82938e-05	7.61785e-05	7.79589e-05	7.32318e-05	5.05759e-05	5.04013e-05	4.93037e-05	1.51144	5.71196e-05	0.595924184043757	4.24321	1.34169	1.79024e-05	0.424046708268939	4.74709
Q9NZB2	Constitutive coactivator of PPAR-gamma-like protein 1 OS=Homo sapiens GN=FAM120A PE=1 SV=2	336.996	45	43	FAM120A	cytoplasm;cytosol;membrane;nucleus	6317.1	13795.4	7268.6	10038.3	7297.1	7176.8	12489.2	8361.3	10738.4	0.000561782	0.000618674	0.000597713	0.00060657	0.000608812	0.000598122	0.000489654	0.00050688	0.000497363	1.21957	5.72123e-05	0.286374286162262	4.24251	1.20176	0.0054565	0.265153529444179	2.26309
P42285	Exosome RNA helicase MTR4 OS=Homo sapiens GN=MTREX PE=1 SV=3	101.87	22	22	SKIV2L2	nucleus;spliceosomal complex	2968.5	6699.6	3680.6	4432.4	3191	3224.9	7536.6	4808.5	6310.6	0.00026399	0.000300453	0.000302664	0.00026783	0.000266232	0.000268767	0.000295481	0.000291502	0.000292284	0.916336	5.74348e-05	-0.126050728552955	4.24083	1.02795	0.763761	0.0397694787281213	0.117042
P34897	Serine hydroxymethyltransferase, mitochondrial OS=Homo sapiens GN=SHMT2 PE=1 SV=3	265.777	55	24	SHMT2	cytoplasm;cytoskeleton;membrane;mitochondrion;nucleus;organelle lumen	9570.2	18102.3	9730.9	9601.3	7251.6	7368.5	19930.1	12872.4	16911.6	0.000851081	0.000811823	0.000800193	0.000580164	0.000605016	0.000614099	0.000781383	0.000780353	0.000783283	0.774288	5.76056e-05	-0.369056958600799	4.23954	1.03896	0.0631231	0.0551358406385254	1.19981
Q9UI43	rRNA methyltransferase 2, mitochondrial OS=Homo sapiens GN=MRM2 PE=1 SV=1	1.861	3	1	FTSJ2; MRM2	mitochondrion;organelle lumen	146.3	250.9	131.5	142.5	113	116.3	429.6	266.2	366.1	1.30105e-05	1.1252e-05	1.08135e-05	8.61064e-06	9.42782e-06	9.69257e-06	1.6843e-05	1.61376e-05	1.69564e-05	0.559748	5.7663e-05	-0.837150483297825	4.2391	0.668051	0.00232038	-0.581969744518725	2.63444
Q96SN8	CDK5 regulatory subunit-associated protein 2 OS=Homo sapiens GN=CDK5RAP2 PE=1 SV=5	15.051	3	4	CDK5RAP2	cytoplasm;cytoskeleton;cytosol;Golgi	446.6	958.7	508.9	622.4	453.3	447.8	860.5	550.7	714.7	3.97163e-05	4.29942e-05	4.1848e-05	3.76089e-05	3.78197e-05	3.73201e-05	3.37369e-05	3.33846e-05	3.31023e-05	1.12653	5.78058e-05	0.171889280539563	4.23803	1.25351	0.00115287	0.325974202860263	2.93822
Q9ULH1	Arf-GAP with SH3 domain, ANK repeat and PH domain-containing protein 1 OS=Homo sapiens GN=ASAP1 PE=1 SV=4	49.638	13	13	ASAP1	cytoplasm;cytosol;membrane	1119.4	1976.6	1089.3	2102.1	1554.7	1553.2	2209.4	1502.2	2015.2	9.95486e-05	8.86434e-05	8.95755e-05	0.000127021	0.000129712	0.000129445	8.66221e-05	9.10666e-05	9.33366e-05	1.42144	5.78178e-05	0.50734921166955	4.23794	0.983627	0.604958	-0.0238169472588199	0.218275
Q9Y2S2	Lambda-crystallin homolog OS=Homo sapiens GN=CRYL1 PE=1 SV=3	35.772	19	7	CRYL1	cytoplasm;cytosol	1196	2343	1365.7	1526	1128.7	1222	3809.9	2496.5	3220.6	0.000106361	0.000105075	0.000112305	9.22094e-05	9.41697e-05	0.000101843	0.000149372	0.000151343	0.000149166	0.630439	5.79879e-05	-0.665570314291461	4.23666	0.712055	5.56555e-05	-0.489940196050441	4.25449
Q16222	UDP-N-acetylhexosamine pyrophosphorylase OS=Homo sapiens GN=UAP1 PE=1 SV=3	77.827	32	13	UAP1	cytoplasm;cytosol;membrane	2081.5	4611.4	2380.3	4353.4	3108.5	2942.2	3928.3	2612.8	3325.5	0.000185109	0.000206805	0.000195737	0.000263057	0.000259348	0.000245206	0.000154014	0.000158394	0.000154025	1.68381	5.81441e-05	0.751727964517585	4.23549	1.27082	0.00327706	0.34575530405898	2.48452
Q96C36	Pyrroline-5-carboxylate reductase 2 OS=Homo sapiens GN=PYCR2 PE=1 SV=1	118.997	48	14	PYCR2	cytoplasm;mitochondrion;organelle lumen	2384.7	5069.8	2651.4	3080.6	2279.6	2355.5	6415.7	4081.8	5343.5	0.000212072	0.000227362	0.00021803	0.000186147	0.000190192	0.00019631	0.000251535	0.000247447	0.000247491	0.768478	5.81733e-05	-0.379923664441449	4.23528	0.880962	0.00309894	-0.182847521277105	2.50879
P60174	Triosephosphate isomerase OS=Homo sapiens GN=TPI1 PE=1 SV=3	490.596	80	26	TPI1	cytosol;nucleus	23971.2	36325.9	21046.8	26731.7	19699.5	19994	49033.5	31474.2	41469	0.00213177	0.00162909	0.00173072	0.00161528	0.00164357	0.00166632	0.00192242	0.00190803	0.00192069	0.855717	5.81831e-05	-0.22479358877974	4.2352	0.901095	0.603133	-0.150249197784575	0.219587
P42765	3-ketoacyl-CoA thiolase, mitochondrial OS=Homo sapiens GN=ACAA2 PE=1 SV=2	19.07	19	7	ACAA2	membrane;mitochondrion;organelle lumen	300.4	667.7	337.5	555	389.9	372.1	463.5	308.4	409.9	2.67147e-05	2.99439e-05	2.77534e-05	3.35362e-05	3.25301e-05	3.10112e-05	1.81721e-05	1.86959e-05	1.89851e-05	1.73996	5.8382e-05	0.799057505488771	4.23372	1.48447	0.0006314	0.569943356944464	3.1997
Q96EH3	Mitochondrial assembly of ribosomal large subunit protein 1 OS=Homo sapiens GN=MALSU1 PE=1 SV=1	7.72	12	2	MALSU1	cytosol;mitochondrion;organelle lumen	273.6	537.7	317	392.1	289.4	308.6	910	593.5	766.6	2.43313e-05	2.41139e-05	2.60676e-05	2.36929e-05	2.41452e-05	2.57191e-05	3.56776e-05	3.59792e-05	3.55061e-05	0.676761	5.85714e-05	-0.563280886056658	4.23231	0.681978	6.7338e-05	-0.552202769463895	4.17174
Q9P2Q2	FERM domain-containing protein 4A OS=Homo sapiens GN=FRMD4A PE=1 SV=3	21.319	5	5	FRMD4A	cytoplasm;cytoskeleton	327.1	577.2	320.4	615	450.5	445.8	559	401.8	519	2.90891e-05	2.58853e-05	2.63472e-05	3.71617e-05	3.75861e-05	3.71534e-05	2.19162e-05	2.4358e-05	2.40382e-05	1.54595	5.8704e-05	0.628490241135404	4.23133	1.09606	0.0435371	0.132322769759843	1.36114
Q93099	Homogentisate 1,2-dioxygenase OS=Homo sapiens GN=HGD PE=1 SV=2	59.653	31	10	HGD	cytosol	1500.4	3434.5	1881.6	1040	810.9	942.6	3883.9	2568.5	3344.6	0.000133431	0.000154025	0.000154728	6.28426e-05	6.7655e-05	7.85573e-05	0.000152273	0.000155708	0.00015491	0.436739	5.9e-05	-1.19515710668948	4.22915	0.99429	0.383702	-0.00826189924345505	0.416006
P39880	Homeobox protein cut-like 1 OS=Homo sapiens GN=CUX1 PE=1 SV=3	40.762	7	10	CUX1	cytoplasm;cytoskeleton;cytosol;Golgi;membrane;nucleus	830.4	1819.1	956.9	1385.7	987.3	974.7	1700.7	1087	1460.8	7.38478e-05	8.15801e-05	7.8688e-05	8.37317e-05	8.23724e-05	8.12325e-05	6.66779e-05	6.58963e-05	6.76589e-05	1.23538	5.90888e-05	0.304952494689961	4.22849	1.18012	0.00813753	0.238934636535893	2.08951
P30837	Aldehyde dehydrogenase X, mitochondrial OS=Homo sapiens GN=ALDH1B1 PE=1 SV=3	163.027	54	26	ALDH1B1	mitochondrion;organelle lumen	3155	6589.5	3892.1	5272.7	3824.1	4167.2	13109.7	8285.7	10929.1	0.000280575	0.000295515	0.000320056	0.000318606	0.000319052	0.000347299	0.000513981	0.000502297	0.000506196	0.630295	5.91618e-05	-0.665901789580129	4.22796	0.583797	6.429e-05	-0.776461998961971	4.19186
P23381	Tryptophan--tRNA ligase, cytoplasmic OS=Homo sapiens GN=WARS PE=1 SV=2	235.263	53	25	WARS	cytoplasm;cytosol;nucleus	5871.2	11335.1	6588.3	5202.9	4004.5	4649.7	18876	12157.2	16271.8	0.000522128	0.000508338	0.00054177	0.000314388	0.000334103	0.000387511	0.000740055	0.000736996	0.00075365	0.451457	5.91747e-05	-1.14733831444003	4.22786	0.705525	3.67934e-05	-0.503230223518237	4.43423
Q9GZL7	Ribosome biogenesis protein WDR12 OS=Homo sapiens GN=WDR12 PE=1 SV=2	31.058	22	8	WDR12	nucleus	733.3	1497.2	851.8	917	695.7	731.1	2210.5	1453.6	1886.4	6.52126e-05	6.7144e-05	7.00454e-05	5.54102e-05	5.80437e-05	6.09306e-05	8.66652e-05	8.81204e-05	8.73711e-05	0.664335	5.92285e-05	-0.590017741044	4.22747	0.768492	0.000169855	-0.379896972838721	3.76992
Q9Y217	Myotubularin-related protein 6 OS=Homo sapiens GN=MTMR6 PE=1 SV=3	54.306	19	10	MTMR6	cytoplasm;cytosol;nucleus	1024.6	2061.7	1137.9	1456.6	1071.5	1091.1	2727.9	1749.4	2328.2	9.1118e-05	9.24598e-05	9.3572e-05	8.80159e-05	8.93974e-05	9.09334e-05	0.00010695	0.000106052	0.000107834	0.835877	5.95215e-05	-0.258638171277693	4.22533	0.864511	7.67775e-05	-0.210044560619735	4.11477
Q9HD26	Golgi-associated PDZ and coiled-coil motif-containing protein OS=Homo sapiens GN=GOPC PE=1 SV=1	42.358	22	9	GOPC	cytoplasm;Golgi;membrane	834.1	1552	846.6	1435.8	1038.6	1055.7	1595.8	1098.1	1410.9	7.41768e-05	6.96016e-05	6.96178e-05	8.6759e-05	8.66525e-05	8.79832e-05	6.25652e-05	6.65692e-05	6.53477e-05	1.32765	5.97037e-05	0.4088774339472	4.224	1.06534	0.0308395	0.0913198163356589	1.51089
O14656	Torsin-1A OS=Homo sapiens GN=TOR1A PE=1 SV=1	37.225	23	7	TOR1A	cytoplasm;cytoskeleton;cytosol;endoplasmic reticulum;membrane;nucleus;organelle lumen	788.4	1904.8	919	1432	1037.3	983.4	1482.8	957.3	1250.1	7.01127e-05	8.54234e-05	7.55714e-05	8.65294e-05	8.6544e-05	8.19576e-05	5.81349e-05	5.80336e-05	5.79e-05	1.49102	6.03457e-05	0.5763023068554	4.21935	1.3022	0.0132274	0.380952372209872	1.87853
Q9NZM3	Intersectin-2 OS=Homo sapiens GN=ITSN2 PE=1 SV=3	50.728	8	12	ITSN2	cytoplasm	871.6	2298.2	1193.1	1338	972.3	985.7	2329.1	1512.5	2003.8	7.75117e-05	0.000103066	9.81112e-05	8.08494e-05	8.11209e-05	8.21493e-05	9.13151e-05	9.1691e-05	9.28086e-05	0.884721	6.0388e-05	-0.176705599891516	4.21905	1.07002	0.908596	0.097638445623629	0.0416291
Q96KA5	Cleft lip and palate transmembrane protein 1-like protein OS=Homo sapiens GN=CLPTM1L PE=1 SV=1	45.045	14	6	CLPTM1L	membrane	825.8	1461.6	795.8	1115.6	809.9	839.9	2219.7	1456.4	1936	7.34387e-05	6.55475e-05	6.54404e-05	6.74107e-05	6.75716e-05	6.99982e-05	8.70259e-05	8.82901e-05	8.96684e-05	0.765336	6.03902e-05	-0.385834838273252	4.21903	0.742411	0.00184942	-0.42971095013838	2.73296
Q7Z7L1	Schlafen family member 11 OS=Homo sapiens GN=SLFN11 PE=1 SV=2	17.272	6	5	SLFN11	cytosol;nucleus	445.4	780.7	392.6	1113.9	839.2	740.6	514	369.3	424	3.96096e-05	3.50116e-05	3.22844e-05	6.7308e-05	7.00161e-05	6.17224e-05	2.0152e-05	2.23878e-05	1.96381e-05	3.34002	6.04009e-05	1.73985790657777	4.21896	1.73738	0.00291042	0.79691168831241	2.53604
O75146	Huntingtin-interacting protein 1-related protein OS=Homo sapiens GN=HIP1R PE=1 SV=2	179.492	42	41	HIP1R	cytoplasm;cytoskeleton;cytosol;membrane;mitochondrion	2927.6	6281	3381.4	5983.9	4371.2	4240.7	6965.9	4682	5951.9	0.000260352	0.00028168	0.00027806	0.00036158	0.000364698	0.000353424	0.000273106	0.000283833	0.00027567	1.31164	6.04093e-05	0.391374147667861	4.2189	1.00867	0.600154	0.0124535619606447	0.221738
Q13084	39S ribosomal protein L28, mitochondrial OS=Homo sapiens GN=MRPL28 PE=1 SV=4	40.618	27	9	MRPL28	cytosol;membrane;mitochondrion;ribosome	1148.6	2364.6	1332	1518.4	1152.2	1175.8	3292.9	2123	2761.2	0.000102145	0.000106044	0.000109533	9.17502e-05	9.61304e-05	9.79924e-05	0.000129102	0.000128701	0.000127889	0.746929	6.04206e-05	-0.420957092307341	4.21882	0.823956	0.000469917	-0.279361059255104	3.32798
Q4KWH8	1-phosphatidylinositol 4,5-bisphosphate phosphodiesterase eta-1 OS=Homo sapiens GN=PLCH1 PE=1 SV=1	2.961	0	1	PLCH1	cytoplasm;cytosol;membrane	1079.5	2237.6	1181.6	1568.8	1125.3	1130.9	2246	1440.1	1881.6	9.60003e-05	0.000100348	9.71656e-05	9.47956e-05	9.3886e-05	9.42504e-05	8.8057e-05	8.7302e-05	8.71488e-05	1.07959	6.04225e-05	0.110484871675504	4.2188	1.11298	0.0014757	0.154431355904637	2.831
Q567U6	Coiled-coil domain-containing protein 93 OS=Homo sapiens GN=CCDC93 PE=1 SV=2	85.539	27	18	CCDC93	endosome	1831	3662.8	2042.7	2536.3	1850.3	1942.4	5290.3	3384.9	4431	0.000162831	0.000164263	0.000167976	0.000153257	0.000154374	0.000161882	0.000207412	0.0002052	0.000205228	0.75221	6.08734e-05	-0.41079246793341	4.21557	0.800396	1.76265e-05	-0.321213701914845	4.75383
Q15369	Elongin-C OS=Homo sapiens GN=ELOC PE=1 SV=1	108.411	66	8	TCEB1; ELOC	cytosol;nucleus	3938	6265.8	3637.4	4507.5	3260.6	3392.5	9022.6	5718.5	7655	0.000350208	0.000280999	0.000299111	0.000272368	0.000272038	0.000282735	0.000353741	0.000346668	0.000354551	0.769964	6.11049e-05	-0.377137286263136	4.21392	0.845565	0.117374	-0.242012400834663	0.93043
P46736	Lys-63-specific deubiquitinase BRCC36 OS=Homo sapiens GN=BRCC3 PE=1 SV=2	42.216	29	7	BRCC3	cytoplasm;cytoskeleton;cytosol;nucleus	660.1	1760.3	936.2	1218.7	883.9	871.7	1707.2	1097.3	1434.5	5.87029e-05	7.89431e-05	7.69858e-05	7.36406e-05	7.37456e-05	7.26484e-05	6.69328e-05	6.65207e-05	6.64408e-05	1.10703	6.11387e-05	0.146698848762956	4.21368	1.15732	0.488528	0.210789280095899	0.311111
Q14978	Nucleolar and coiled-body phosphoprotein 1 OS=Homo sapiens GN=NOLC1 PE=1 SV=2	49.113	19	14	NOLC1	cytoplasm;nucleus	1645.3	3307	1919.4	3286.2	2266.9	2305.9	3415.4	2267	2825.8	0.000146317	0.000148307	0.000157836	0.00019857	0.000189132	0.000192176	0.000133905	0.00013743	0.000130881	1.43517	6.11582e-05	0.521222520989476	4.21355	1.10756	0.01416	0.147380271653218	1.84894
Q8TC76	Protein FAM110B OS=Homo sapiens GN=FAM110B PE=1 SV=1	4.576	6	2	FAM110B	cytoplasm;cytoskeleton;cytosol;mitochondrion	159.7	340.8	202.6	188.5	141	166.1	687.5	452.1	568	1.42022e-05	1.52837e-05	1.66602e-05	1.13902e-05	1.17639e-05	1.3843e-05	2.69542e-05	2.74073e-05	2.63077e-05	0.43644	6.1169e-05	-1.19614381351555	4.21347	0.567022	0.000122587	-0.818522599903393	3.91155
P27658	Collagen alpha-1(VIII) chain OS=Homo sapiens GN=COL8A1 PE=1 SV=2	4.109	2	2	COL8A1	extracellular;organelle lumen	234.6	429.5	210.5	339.2	255.6	237.7	320.1	202.5	274.5	2.08631e-05	1.92615e-05	1.73099e-05	2.04963e-05	2.13252e-05	1.98102e-05	1.25499e-05	1.2276e-05	1.27138e-05	1.63319	6.11851e-05	0.707691943100736	4.21335	1.5348	0.00305107	0.61804723253776	2.51555
Q9NRZ5	1-acyl-sn-glycerol-3-phosphate acyltransferase delta OS=Homo sapiens GN=AGPAT4 PE=1 SV=1	20.752	17	6	AGPAT4	membrane	780.2	1530.4	855.6	887.4	656.3	686	1916.1	1231.2	1596.4	6.93835e-05	6.86329e-05	7.03579e-05	5.36216e-05	5.47564e-05	5.7172e-05	7.51229e-05	7.4638e-05	7.39394e-05	0.733627	6.13126e-05	-0.44688168255887	4.21245	0.9296	0.00108489	-0.105318309058889	2.96461
Q8TBF2	Prostamide/prostaglandin F synthase OS=Homo sapiens GN=FAM213B PE=1 SV=1	7.234	13	3	FAM213B	cytoplasm;cytosol;endoplasmic reticulum	382.9	779.7	433.4	795.3	558.5	540.5	753	503	629.2	3.40514e-05	3.49667e-05	3.56394e-05	4.80564e-05	4.65968e-05	4.50458e-05	2.95222e-05	3.04929e-05	2.91422e-05	1.57836	6.13383e-05	0.658428153196425	4.21227	1.18442	0.00107258	0.244181047691582	2.96957
Q9BZK7	F-box-like/WD repeat-containing protein TBL1XR1 OS=Homo sapiens GN=TBL1XR1 PE=1 SV=1	128.53	38	16	TBL1XR1	nucleus	2490.4	5125.2	2835	4460.8	3215.3	3126.2	5026	3351.6	4421.4	0.000221472	0.000229847	0.000233128	0.000269546	0.000268259	0.000260541	0.00019705	0.000203181	0.000204783	1.32029	6.16845e-05	0.400859489448413	4.20982	1.13124	0.00322148	0.177905481040838	2.49194
Q86UV5	Ubiquitin carboxyl-terminal hydrolase 48 OS=Homo sapiens GN=USP48 PE=1 SV=1	26.888	9	9	USP48	cytoplasm;cytosol;mitochondrion;nucleus	716.2	1111.3	635	1046.2	784.8	771.8	1322.3	846.4	1129.5	6.36919e-05	4.98378e-05	5.22175e-05	6.32172e-05	6.54774e-05	6.43226e-05	5.18423e-05	5.13106e-05	5.23143e-05	1.24074	6.21855e-05	0.311196544049348	4.20631	1.00724	0.468859	0.0104022095137287	0.328958
Q9H477	Ribokinase OS=Homo sapiens GN=RBKS PE=1 SV=1	19.346	10	3	RBKS	cytoplasm;cytosol;nucleus	326.6	826.1	475.6	553.5	391.9	421.9	1360.7	913.3	1224.4	2.90447e-05	3.70476e-05	3.91096e-05	3.34455e-05	3.2697e-05	3.51616e-05	5.33478e-05	5.53662e-05	5.67097e-05	0.604079	6.21939e-05	-0.727191687576403	4.20625	0.669138	0.00337791	-0.579625245119351	2.47135
P61970	Nuclear transport factor 2 OS=Homo sapiens GN=NUTF2 PE=1 SV=1	68.031	56	5	NUTF2	cytoplasm;cytosol;membrane;nucleus	2531.2	5422.6	3020.7	4162.3	3022.5	3000.8	5930.8	3875.9	5066.2	0.000225101	0.000243184	0.000248399	0.000251509	0.000252173	0.00025009	0.000232524	0.000234965	0.000234648	1.07186	6.22957e-05	0.100115289195744	4.20554	1.03638	0.532199	0.051552418702151	0.273926
P0DN79	Cystathionine beta-synthase-like protein OS=Homo sapiens GN=CBSL PE=1 SV=1	57.943	21	10	CBS; LOC102724560; CBSL	cytoplasm;cytosol;nucleus	1155.9	1783.9	1078.1	1023.4	818.8	963.9	4251.8	2729.5	3656.3	0.000102795	8.00015e-05	8.86545e-05	6.18395e-05	6.83141e-05	8.03324e-05	0.000166697	0.000165468	0.000169346	0.409811	6.23369e-05	-1.28696999081662	4.20525	0.531831	0.000340478	-0.91095949167056	3.46791
Q15046	Lysine--tRNA ligase OS=Homo sapiens GN=KARS PE=1 SV=3	258.463	51	37	KARS	cytoplasm;cytosol;extracellular;membrane;mitochondrion;nucleus;organelle lumen	8685.1	17283.6	9380.3	9964.3	7368.2	7636.5	20540.9	13297.5	17689.4	0.000772369	0.000775107	0.000771363	0.000602098	0.000614744	0.000636434	0.00080533	0.000806123	0.000819308	0.762593	6.26771e-05	-0.391014793838022	4.20289	0.958128	0.00132989	-0.06170974741846	2.87618
Q9Y2D5	A-kinase anchor protein 2 OS=Homo sapiens GN=AKAP2 PE=1 SV=3	169.072	34	30	AKAP2; PALM2-AKAP2		4348.4	9895.8	5368.2	6884	4976.6	4823.1	7930.9	5293.8	6747.6	0.000386705	0.000443791	0.000441439	0.00041597	0.000415208	0.000401962	0.00031094	0.000320922	0.000312524	1.32856	6.26878e-05	0.409866637242857	4.20282	1.4125	0.00446296	0.498247130098777	2.35038
P49419	Alpha-aminoadipic semialdehyde dehydrogenase OS=Homo sapiens GN=ALDH7A1 PE=1 SV=5	158.251	50	20	ALDH7A1	cytoplasm;cytosol;mitochondrion;nucleus;organelle lumen	4095.6	10451.1	5503.3	6240.4	4511.4	4766.3	12858	8286.7	10878.4	0.000364223	0.000468694	0.000452549	0.00037708	0.000376395	0.000397228	0.000504113	0.000502358	0.000503847	0.7484	6.27933e-05	-0.418117598997029	4.20209	0.898186	0.0822084	-0.154914338161657	1.08508
P04920	Anion exchange protein 2 OS=Homo sapiens GN=SLC4A2 PE=1 SV=4	95.926	17	15	SLC4A2	membrane	1139.4	2878.6	1446.2	2384.8	1653	1623.1	2324.2	1537	1992.9	0.000101327	0.000129095	0.000118924	0.000144103	0.000137913	0.000135271	9.1123e-05	9.31762e-05	9.23038e-05	1.49412	6.30037e-05	0.579298060948409	4.20063	1.2884	0.0406764	0.36558092171917	1.39066
Q9H694	Protein bicaudal C homolog 1 OS=Homo sapiens GN=BICC1 PE=1 SV=2	171.597	30	24	BICC1	cytoplasm	3329.8	7447	3958.2	7361.8	5194.1	5021.3	7442.1	4895.7	6421.7	0.00029612	0.000333971	0.000325492	0.000444841	0.000433354	0.00041848	0.000291776	0.000296788	0.000297429	1.46015	6.30636e-05	0.546114751049271	4.20022	1.09671	0.116303	0.133187975891093	0.93441
P02794	Ferritin heavy chain OS=Homo sapiens GN=FTH1 PE=1 SV=2	73.68	70	11	FTH1	cytosol;extracellular;nucleus;vacuole	1445.4	2533.8	1507.2	1498.3	1083.8	1206.7	3916	2515.6	3339.6	0.00012854	0.000113632	0.00012394	9.05356e-05	9.04236e-05	0.000100568	0.000153531	0.000152501	0.000154678	0.589688	6.31932e-05	-0.761975795748464	4.19933	0.807264	0.0020978	-0.308886653465462	2.67824
Q15427	Splicing factor 3B subunit 4 OS=Homo sapiens GN=SF3B4 PE=1 SV=1	27.54	12	3	SF3B4	nucleus;spliceosomal complex	589.1	1013.6	559.4	751.9	531.6	565.3	1555.3	996.5	1331.4	5.23889e-05	4.54563e-05	4.60007e-05	4.5434e-05	4.43525e-05	4.71127e-05	6.09773e-05	6.041e-05	6.16655e-05	0.745096	6.32061e-05	-0.424501730361944	4.19924	0.75439	0.00440755	-0.406617486619294	2.3558
P62753	40S ribosomal protein S6 OS=Homo sapiens GN=RPS6 PE=1 SV=1	177.797	43	17	RPS6	cytoplasm;cytosol;membrane;nucleus;ribosome	7512.7	13555.3	7604.9	9827.5	7070.3	7196.3	17134.9	10923	14339.6	0.000668107	0.000607906	0.000625368	0.000593832	0.000589889	0.000599747	0.000671794	0.000662176	0.000664157	0.894114	6.32388e-05	-0.16147004791036	4.19902	0.941596	0.149743	-0.0868204377539804	0.824652
Q96AY3	Peptidyl-prolyl cis-trans isomerase FKBP10 OS=Homo sapiens GN=FKBP10 PE=1 SV=1	213.651	43	29	FKBP10	cytoplasm;endoplasmic reticulum;organelle lumen	7881.8	15792.8	8434.6	9219.6	6695.2	6651.1	12973.7	8339.9	11093.9	0.000700931	0.00070825	0.000693596	0.000557099	0.000558594	0.00055431	0.000508649	0.000505583	0.000513829	1.09525	6.35671e-05	0.131264530824726	4.19677	1.37803	2.48855e-06	0.462602608552	5.60405
P07711	Cathepsin L1 OS=Homo sapiens GN=CTSL PE=1 SV=2	37.088	14	4	CTSL; CTSL1	extracellular;nucleus;organelle lumen;vacuole	745.6	1432.8	808	1403.1	944.6	954.3	1223.5	781.2	1000.3	6.63065e-05	6.42559e-05	6.64436e-05	8.47831e-05	7.88099e-05	7.95324e-05	4.79687e-05	4.7358e-05	4.63302e-05	1.67939	6.38024e-05	0.747933425949076	4.19516	1.40011	2.71389e-05	0.485540835012248	4.56641
P36957	Dihydrolipoyllysine-residue succinyltransferase component of 2-oxoglutarate dehydrogenase complex, mitochondrial OS=Homo sapiens GN=DLST PE=1 SV=4	103.678	33	14	DLST	membrane;mitochondrion;nucleus;organelle lumen	2937.6	5737.2	3281.4	4325.8	3092.8	3228.4	8783.2	5532.6	7256	0.000261242	0.000257293	0.000269837	0.000261389	0.000258039	0.000269058	0.000344356	0.000335398	0.000336071	0.777778	6.38125e-05	-0.362569121641577	4.19509	0.777341	8.57463e-05	-0.363381027194884	4.06678
P16930	Fumarylacetoacetase OS=Homo sapiens GN=FAH PE=1 SV=2	54.071	28	9	FAH	cytosol	1360.9	2971.1	1733	1514.2	1147.6	1268.1	4455.4	2912.6	3712.3	0.000121025	0.000133243	0.000142508	9.14964e-05	9.57466e-05	0.000105685	0.000174679	0.000176568	0.00017194	0.548128	6.4182e-05	-0.867414350236305	4.19259	0.762788	0.00269927	-0.390646019186229	2.56875
P35232	Prohibitin OS=Homo sapiens GN=PHB PE=1 SV=1	128.881	58	16	PHB	cell surface;cytoplasm;endosome;membrane;mitochondrion;nucleus	4374	7955.5	4511.5	4881.3	3607.1	3734.6	10751.8	7089.3	8911.2	0.000388981	0.000356776	0.000370991	0.000294955	0.000300948	0.000311246	0.000421537	0.000429769	0.000412734	0.71393	6.4245e-05	-0.486146144975605	4.19216	0.880091	0.009592	-0.184275874851846	2.01809
P49411	Elongation factor Tu, mitochondrial OS=Homo sapiens GN=TUFM PE=1 SV=2	278.161	56	24	TUFM	membrane;mitochondrion	8908.4	16294.4	9194.6	8805	6596.1	7007.7	21470.9	13631.6	17903.1	0.000792227	0.000730745	0.000756092	0.000532047	0.000550326	0.000584029	0.000841792	0.000826377	0.000829206	0.663678	6.44497e-05	-0.591443585508051	4.19078	0.911827	0.0169235	-0.133167539069496	1.77151
P13591	Neural cell adhesion molecule 1 OS=Homo sapiens GN=NCAM1 PE=1 SV=3	67.516	18	14	NCAM1	cell surface;cytosol;extracellular;membrane	1065.7	2218	1154.7	2907.5	2030.9	2012.5	3087	1997.8	2704.2	9.47731e-05	9.94693e-05	9.49535e-05	0.000175687	0.000169442	0.000167724	0.000121029	0.000121111	0.000125249	1.39907	6.45113e-05	0.484463158178281	4.19036	0.784021	0.00023061	-0.35103546496743	3.63712
P14735	Insulin-degrading enzyme OS=Homo sapiens GN=IDE PE=1 SV=4	170.94	34	34	IDE	cell surface;cytoplasm;cytosol;extracellular;membrane;mitochondrion;nucleus;organelle lumen;proteasome	4646.4	10527.4	5663.3	6628.9	4913.2	4854.4	11548.8	7511.6	9838	0.000413206	0.000472116	0.000465706	0.000400555	0.000409918	0.000404571	0.000452784	0.000455369	0.00045566	0.888446	6.51062e-05	-0.170644746851351	4.18638	1.0227	0.830739	0.03238133513678	0.0805352
Q9HAU5	Regulator of nonsense transcripts 2 OS=Homo sapiens GN=UPF2 PE=1 SV=1	44.898	8	9	UPF2	cytoplasm;cytosol;nucleus	835.7	1624.7	821.9	1206	875.6	874.5	2061.2	1309.6	1730.4	7.43191e-05	7.28619e-05	6.75867e-05	7.28732e-05	7.30531e-05	7.28818e-05	8.08117e-05	7.93908e-05	8.01457e-05	0.909365	6.52637e-05	-0.137068238015332	4.18533	0.909118	0.0149992	-0.137460523318813	1.82393
Q14116	Interleukin-18 OS=Homo sapiens GN=IL18 PE=1 SV=1	28.026	38	5	IL18	cytosol;extracellular	352.9	1020.1	553.9	261.9	220.3	263.9	1303.9	825.1	1079.3	3.13835e-05	4.57478e-05	4.55484e-05	1.58255e-05	1.83801e-05	2.19937e-05	5.11209e-05	5.00193e-05	4.99892e-05	0.367459	6.53152e-05	-1.4443433698422	4.18499	0.910616	0.117693	-0.135084822351991	0.929249
P10809	60 kDa heat shock protein, mitochondrial OS=Homo sapiens GN=HSPD1 PE=1 SV=2	812.267	81	50	HSPD1	cell surface;cytoplasm;cytosol;endosome;membrane;mitochondrion;organelle lumen	46367.5	81570.9	45623.4	45564.3	33365.7	33640.2	86977.6	54552.4	72328.4	0.00412348	0.00365816	0.00375171	0.00275325	0.00278377	0.00280361	0.00341006	0.00330708	0.00334998	0.830979	6.5486e-05	-0.267115809746133	4.18385	1.11992	0.0281526	0.163394887758532	1.55048
Q9UBF2	Coatomer subunit gamma-2 OS=Homo sapiens GN=COPG2 PE=1 SV=1	79.606	17	13	COPG2	cytoplasm;cytosol;Golgi;membrane	2139	4457.5	2358.8	3635.9	2627.4	2522	4100.9	2673	3516.2	0.000190222	0.000199903	0.000193969	0.000219701	0.000219209	0.000210186	0.000160781	0.000162043	0.000162857	1.35278	6.57445e-05	0.435932134049536	4.18214	1.19702	0.000339897	0.259451881725418	3.46865
Q9H223	EH domain-containing protein 4 OS=Homo sapiens GN=EHD4 PE=1 SV=1	153.344	59	29	EHD4	endoplasmic reticulum;endosome;membrane;nucleus	3879.3	8595.8	4399.1	6203.6	4545	4241.2	5840.8	3819.5	5008	0.000344988	0.000385491	0.000361748	0.000374856	0.000379199	0.000353466	0.000228995	0.000231546	0.000231952	1.61892	6.58457e-05	0.695035703518885	4.18147	1.56231	0.000348951	0.643683225414272	3.45724
Q02878	60S ribosomal protein L6 OS=Homo sapiens GN=RPL6 PE=1 SV=3	176.877	51	21	RPL6	cytosol;membrane;nucleus;ribosome	12240.1	19862.7	11614.4	14842	10706.2	10664.3	24908.6	16186.5	20882.2	0.00108852	0.000890771	0.000955078	0.000896836	0.00089324	0.000888774	0.000976571	0.00098126	0.000967187	0.91467	6.58543e-05	-0.128676690431199	4.18142	0.977992	0.959998	-0.0321060686328693	0.0177298
P82673	28S ribosomal protein S35, mitochondrial OS=Homo sapiens GN=MRPS35 PE=1 SV=1	62.498	36	12	MRPS35	membrane;mitochondrion;ribosome	1164.6	3321.5	1778.8	2090.8	1408.2	1547.1	5295	3279.8	4300.1	0.000103568	0.000148957	0.000146275	0.000126338	0.000117489	0.000128937	0.000207597	0.000198829	0.000199165	0.634338	6.62192e-05	-0.65667677679495	4.17902	0.73444	0.0100202	-0.445282740073641	1.99912
Q07021	Complement component 1 Q subcomponent-binding protein, mitochondrial OS=Homo sapiens GN=C1QBP PE=1 SV=1	124.808	24	4	C1QBP	cell surface;cytoplasm;cytosol;extracellular;membrane;mitochondrion;nucleus;organelle lumen	2524.5	4681.4	2778.9	3432.7	2554.6	2884.7	10178.4	6598.6	8807.2	0.000224505	0.000209944	0.000228515	0.000207423	0.000213135	0.000240414	0.000399056	0.000400021	0.000407917	0.53281	6.64731e-05	-0.908306438538499	4.17735	0.561232	8.67868e-06	-0.833331364154602	5.06155
P40121	Macrophage-capping protein OS=Homo sapiens GN=CAPG PE=1 SV=2	217.362	43	13	CAPG	cytoplasm;extracellular;nucleus	11800	21352.4	12094.6	9244.6	6983.7	7512.4	23861.4	15305.4	20082.1	0.00104938	0.000957578	0.000994566	0.00055861	0.000582664	0.000626091	0.000935514	0.000927846	0.000930129	0.626434	6.69069e-05	-0.67476599297998	4.17453	1.06928	0.0606169	0.0966360761503762	1.21741
P07996	Thrombospondin-1 OS=Homo sapiens GN=THBS1 PE=1 SV=2	101.503	20	21	THBS1	cell surface;cytoplasm;endoplasmic reticulum;extracellular;organelle lumen	1903.4	3781.3	2024.4	6558.5	4590.3	4170.8	3041.2	2094.5	2573.7	0.00016927	0.000169578	0.000166471	0.000396301	0.000382978	0.000347599	0.000119234	0.000126973	0.000119204	3.21199	6.70852e-05	1.68346848555162	4.17337	1.41965	7.26634e-05	0.505533625646574	4.13868
Q9H2M9	Rab3 GTPase-activating protein non-catalytic subunit OS=Homo sapiens GN=RAB3GAP2 PE=1 SV=1	107.961	18	25	RAB3GAP2	cytoplasm;cytosol;membrane	2965	6555.5	3515	4084	2916.4	3051.7	7766.1	5010	6566.5	0.000263678	0.000293991	0.000289046	0.000246778	0.000243321	0.000254332	0.000304479	0.000303717	0.000304136	0.811406	6.74146e-05	-0.301503371275372	4.17125	0.950385	0.0803491	-0.0734167568635817	1.09502
Q9P2G4	Microtubule-associated protein 10 OS=Homo sapiens GN=MAP10 PE=1 SV=2	1.24	1	1	KIAA1383; MAP10	cytoplasm;cytoskeleton	23.1	25.9	16.9	34.4	25.9	25.7	34	23.8	30.8	2.05429e-06	1.16152e-06	1.38972e-06	2.07864e-06	2.16089e-06	2.14187e-06	1.33301e-06	1.44281e-06	1.42654e-06	1.50144	6.74228e-05	0.586345051636608	4.17119	0.974191	0.644735	-0.0377239438163409	0.190618
Q6PI48	Aspartate--tRNA ligase, mitochondrial OS=Homo sapiens GN=DARS2 PE=1 SV=1	43.546	18	11	DARS2	cytoplasm;mitochondrion;nucleus;organelle lumen	993.3	1561.2	903.7	1230.7	891.1	942.6	2663.2	1686.5	2205.8	8.83345e-05	7.00142e-05	7.43132e-05	7.43657e-05	7.43463e-05	7.85573e-05	0.000104414	0.000102239	0.000102165	0.72737	6.74457e-05	-0.459239361671407	4.17105	0.726856	0.0104246	-0.460257870506751	1.98194
Q9UIW2	Plexin-A1 OS=Homo sapiens GN=PLXNA1 PE=1 SV=3	56.481	10	18	PLXNA1	membrane	1890.4	4087	2129.5	3375.6	2464.9	2364.9	3747	2508.1	3258.1	0.000168114	0.000183287	0.000175113	0.000203972	0.000205652	0.000197093	0.000146905	0.000152046	0.000150903	1.35168	6.7644e-05	0.434751442953485	4.16977	1.16044	0.00535807	0.214667005685023	2.27099
Q09161	Nuclear cap-binding protein subunit 1 OS=Homo sapiens GN=NCBP1 PE=1 SV=1	70.566	18	13	NCBP1	cytoplasm;cytosol;mitochondrion;nucleus	1140.8	2733.3	1355.4	2117.7	1505.9	1482.3	2344.2	1579.4	2069.1	0.000101452	0.000122579	0.000111458	0.000127963	0.00012564	0.000123536	9.19071e-05	9.57466e-05	9.58331e-05	1.31222	6.76782e-05	0.392005490876006	4.16955	1.16409	0.0498708	0.219200701122823	1.30215
O95571	Persulfide dioxygenase ETHE1, mitochondrial OS=Homo sapiens GN=ETHE1 PE=1 SV=2	138.26	71	11	ETHE1	cytoplasm;mitochondrion;nucleus;organelle lumen	1799.5	3947.2	2310.1	2182.1	1705	2002.5	8817.3	5517.7	7190.2	0.00016003	0.000177018	0.000189965	0.000131855	0.000142252	0.00016689	0.000345692	0.000334495	0.000333024	0.425273	6.80699e-05	-1.23353916354538	4.16704	0.529209	7.05858e-05	-0.918090241371678	4.15128
Q9H583	HEAT repeat-containing protein 1 OS=Homo sapiens GN=HEATR1 PE=1 SV=3	33.069	5	10	HEATR1	membrane;mitochondrion;nucleus	1036.2	1921	1085.9	1274.4	960.6	962.2	2548.4	1680.3	2211.6	9.21496e-05	8.61499e-05	8.9296e-05	7.70063e-05	8.01448e-05	8.01908e-05	9.9913e-05	0.000101863	0.000102433	0.786787	6.81162e-05	-0.345955004424932	4.16675	0.876625	0.00297996	-0.189968961906695	2.52579
P07942	Laminin subunit beta-1 OS=Homo sapiens GN=LAMB1 PE=1 SV=2	235.065	26	42	LAMB1	extracellular;membrane;organelle lumen	5453	12088.1	6442.4	11625.6	8214.9	7918.5	11887.9	7717	10194.3	0.000484937	0.000542108	0.000529773	0.000702483	0.000685386	0.000659936	0.000466079	0.000467821	0.000472162	1.46506	6.8232e-05	0.550959023611784	4.16601	1.13243	0.0451276	0.179416752795249	1.34556
Q6P1N9	Putative deoxyribonuclease TATDN1 OS=Homo sapiens GN=TATDN1 PE=1 SV=2	47.186	39	11	TATDN1	nucleus	1226.7	2141.5	1270.5	1498	1092.8	1160	3440.9	2152	2879.2	0.000109091	9.60386e-05	0.000104476	9.05175e-05	9.11745e-05	9.66756e-05	0.000134904	0.000130459	0.000133354	0.683703	6.8737e-05	-0.548557962066034	4.16281	0.783449	0.00181797	-0.352088471387634	2.74041
O95831	Apoptosis-inducing factor 1, mitochondrial OS=Homo sapiens GN=AIFM1 PE=1 SV=1	184.506	38	21	AIFM1	cytoplasm;cytosol;membrane;mitochondrion;nucleus	3499.6	8061.4	4559	4749.6	3448.1	3887.2	12997.1	8360.1	11013	0.000311221	0.000361525	0.000374897	0.000286997	0.000287682	0.000323963	0.000509566	0.000506807	0.000510082	0.564562	6.89054e-05	-0.824795497559634	4.16175	0.709475	0.00119276	-0.495175663028037	2.92345
P11047	Laminin subunit gamma-1 OS=Homo sapiens GN=LAMC1 PE=1 SV=3	292.747	32	41	LAMC1	extracellular;organelle lumen	4047.8	9736.9	5145.4	9231.6	6475.5	6484.7	10722.4	7152.3	9150.1	0.000359972	0.000436665	0.000423118	0.000557825	0.000540264	0.000540442	0.000420384	0.000433588	0.000423799	1.27523	6.89386e-05	0.350759365661195	4.16154	0.998392	0.464871	-0.00232111423390724	0.332667
Q9H0Q0	Protein FAM49A OS=Homo sapiens GN=FAM49A PE=2 SV=1	45.923	28	7	FAM49A		706.4	1430.8	786.2	496.3	379.9	424	1533	995.4	1334.6	6.28204e-05	6.41662e-05	6.4651e-05	2.99892e-05	3.16958e-05	3.53366e-05	6.0103e-05	6.03433e-05	6.18138e-05	0.525258	6.91879e-05	-0.928900559005828	4.15997	1.06335	0.0150466	0.0886208879968523	1.82256
P82914	28S ribosomal protein S15, mitochondrial OS=Homo sapiens GN=MRPS15 PE=1 SV=1	29.928	28	9	MRPS15	membrane;mitochondrion;nucleus;ribosome	1012.6	2450.8	1302.6	1622.6	1127.2	1223.6	3530.2	2258.9	2983.3	9.00509e-05	0.00010991	0.000107116	9.80465e-05	9.40446e-05	0.000101976	0.000138406	0.000136939	0.000138175	0.70958	6.92994e-05	-0.494963299286712	4.15927	0.775215	0.00467737	-0.367331769684793	2.33
Q03169	Tumor necrosis factor alpha-induced protein 2 OS=Homo sapiens GN=TNFAIP2 PE=2 SV=2	118.422	31	20	TNFAIP2		2581.5	5708.3	2976.2	2534.3	1875.6	1848.1	3054.1	2066	2628.1	0.000229574	0.000255997	0.000244739	0.000153136	0.000156485	0.000154023	0.00011974	0.000125245	0.000121724	1.26534	6.95443e-05	0.339529694005544	4.15774	2.01061	0.000101306	1.00763446740907	3.99437
Q96HJ9	Protein FMC1 homolog OS=Homo sapiens GN=FMC1 PE=1 SV=2	10.355	20	2	C7orf55; FMC1; C7orf55-LUC7L2	mitochondrion	167.8	369.4	189.5	233.4	176	184.5	561.8	354.9	479.6	1.49225e-05	1.65663e-05	1.5583e-05	1.41033e-05	1.4684e-05	1.53764e-05	2.2026e-05	2.15148e-05	2.22133e-05	0.666668	7.00319e-05	-0.584960458216701	4.1547	0.707482	0.000281088	-0.499235534655132	3.55116
Q86UE4	Protein LYRIC OS=Homo sapiens GN=MTDH PE=1 SV=2	264.239	47	28	MTDH	cytoplasm;endoplasmic reticulum;membrane;nucleus	5477.1	10898	5786.4	8201.3	5895	5850.6	10750.9	6959.2	9310.6	0.00048708	0.000488736	0.000475828	0.000495568	0.000491832	0.000487595	0.000421501	0.000421882	0.000431233	1.1658	7.01555e-05	0.221326459684416	4.15394	1.15454	0.000332217	0.207321675816034	3.47858
P30622	CAP-Gly domain-containing linker protein 1 OS=Homo sapiens GN=CLIP1 PE=1 SV=2	256.92	31	47	CLIP1	chromosome;cytoplasm;cytoskeleton;cytosol;endosome;membrane	6379.3	14299.4	7559.4	9221.3	6696.7	6744.1	12845.1	8360.5	11070.4	0.000567313	0.000641277	0.000621626	0.000557202	0.000558719	0.00056206	0.000503607	0.000506831	0.00051274	1.10238	7.01684e-05	0.140617230071172	4.15386	1.22649	0.0100795	0.294541125015475	1.99656
P60842	Eukaryotic initiation factor 4A-I OS=Homo sapiens GN=EIF4A1 PE=1 SV=1	356.962	66	28	EIF4A1	cytoplasm;cytosol;membrane;nucleus	15232.9	25324.1	13961.6	17893.1	13298.3	13600.2	37524.9	23601.9	31836.4	0.00135467	0.00113569	0.00114809	0.0010812	0.0011095	0.00113346	0.00147121	0.0014308	0.00147454	0.754145	7.01852e-05	-0.407085660521194	4.15375	0.780375	0.0273136	-0.357760701864648	1.56362
O43252	Bifunctional 3'-phosphoadenosine 5'-phosphosulfate synthase 1 OS=Homo sapiens GN=PAPSS1 PE=1 SV=2	121.378	37	19	PAPSS1	cytosol	3223.5	6503.9	3602.4	4146.3	3061.7	3162.2	8234.8	5291.6	6983	0.000286667	0.000291676	0.000296233	0.000250542	0.000255444	0.000263541	0.000322855	0.000320788	0.000323427	0.791203	7.0241e-05	-0.337879946403014	4.15341	0.903429	0.000429396	-0.146516757753358	3.36714
Q14141	Septin-6 OS=Homo sapiens GN=SEPT6 PE=1 SV=4	62.919	24	11	SEPT6	chromosome;cytoplasm;cytoskeleton	248.2	610.6	304.8	362.1	276	280.2	967.5	610.4	857.3	2.20725e-05	2.73832e-05	2.50644e-05	2.18801e-05	2.30272e-05	2.33522e-05	3.7932e-05	3.70038e-05	3.9707e-05	0.607067	7.0393e-05	-0.720072656868565	4.15247	0.660772	0.00150657	-0.597775517013001	2.82201
F5H5P2	Uncharacterized protein OS=Homo sapiens PE=4 SV=1	76.344	36	14			1200.6	2307.1	1321.8	1615.1	1199.8	1273.3	3823.5	2429.9	3278.9	0.00010677	0.000103465	0.000108695	9.75933e-05	0.000100102	0.000106118	0.000149905	0.000147306	0.000151867	0.667769	7.07208e-05	-0.582579200075579	4.15045	0.712251	2.77469e-05	-0.489542755380195	4.55678
Q13838	Spliceosome RNA helicase DDX39B OS=Homo sapiens GN=DDX39B PE=1 SV=1	194.19	51	22	DDX39B	cytoplasm;nucleus;spliceosomal complex	4586.4	9549.7	4942.3	7726.3	5588.5	5483	10426.9	6745.7	8834	0.00040787	0.00042827	0.000406416	0.000466866	0.00046626	0.000456959	0.000408799	0.000408939	0.000409158	1.14017	7.09061e-05	0.189249060524049	4.14932	0.997387	0.500452	-0.00377505073646872	0.300638
P50225	Sulfotransferase 1A1 OS=Homo sapiens GN=SULT1A1 PE=1 SV=3	15.283	16	5	SULT1A1	cytoplasm;cytosol	616.1	1239.6	718.5	639.1	477.5	561.3	2235.1	1434.6	1839.1	5.479e-05	5.55916e-05	5.90838e-05	3.8618e-05	3.98388e-05	4.67793e-05	8.76297e-05	8.69685e-05	8.51803e-05	0.458083	7.09134e-05	-1.12631978161614	4.14927	0.639215	3.71119e-05	-0.645626719167922	4.43049
Q96RP9	Elongation factor G, mitochondrial OS=Homo sapiens GN=GFM1 PE=1 SV=2	179.598	36	25	GFM1	mitochondrion;organelle lumen	5210.8	10139.7	5654.2	6566.4	4783.4	5050.7	13714.4	8910.8	11567.4	0.000463398	0.000454729	0.000464957	0.000396778	0.000399089	0.000420931	0.000537689	0.000540192	0.000535759	0.74223	7.09165e-05	-0.430062425512088	4.14925	0.861833	2.35104e-05	-0.214519172881198	4.62874
P37802	Transgelin-2 OS=Homo sapiens GN=TAGLN2 PE=1 SV=3	328.75	96	23	TAGLN2	cytosol;extracellular	12124.3	24392.9	12975.1	28321.1	19790.5	18932.5	25163.2	16440.5	21207.4	0.00107822	0.00109393	0.00106697	0.00171132	0.00165116	0.00157785	0.000986552	0.000996658	0.000982249	1.67367	7.09481e-05	0.7430133982374	4.14906	1.09292	0.000512874	0.128181599733753	3.28999
O60220	Mitochondrial import inner membrane translocase subunit Tim8 A OS=Homo sapiens GN=TIMM8A PE=1 SV=1	28.389	40	4	TIMM8A	membrane;mitochondrion	1033.8	2098.4	1289.1	1764.8	1288.6	1332.1	3387.5	2202.5	2844.6	9.19362e-05	9.41057e-05	0.000106006	0.000106639	0.00010751	0.000111019	0.000132811	0.00013352	0.000131751	0.809501	7.10043e-05	-0.304895709209489	4.14872	0.708569	0.00130715	-0.497019455693459	2.88367
Q15654	Thyroid receptor-interacting protein 6 OS=Homo sapiens GN=TRIP6 PE=1 SV=3	136.778	64	22	TRIP6	cytoplasm;cytoskeleton;cytosol;membrane;nucleus	1810	3397.6	1873.5	3057.6	2304	2265.5	3391.6	2275.3	3027.7	0.000160964	0.00015237	0.000154062	0.000184757	0.000192227	0.000188809	0.000132972	0.000137934	0.000140232	1.36884	7.10471e-05	0.452955215157826	4.14845	1.11693	0.00522316	0.159537819432295	2.28207
Q9H5Q4	Dimethyladenosine transferase 2, mitochondrial OS=Homo sapiens GN=TFB2M PE=1 SV=1	32.825	23	10	TFB2M	mitochondrion;organelle lumen	1274.3	3126.3	1751.7	1938.3	1399.5	1543	4773.7	3072.2	4040.7	0.000113324	0.000140203	0.000144046	0.000117123	0.000116763	0.000128595	0.000187158	0.000186243	0.00018715	0.625822	7.1187e-05	-0.676174993094846	4.1476	0.749148	0.00493238	-0.416677319882707	2.30694
Q9BQ67	Glutamate-rich WD repeat-containing protein 1 OS=Homo sapiens GN=GRWD1 PE=1 SV=1	47.277	28	8	GRWD1	chromosome;cytosol;nucleus	1102.6	2038.5	1179.6	1513.7	1053.8	1081.9	2927.4	1903.2	2421.5	9.80546e-05	9.14194e-05	9.70011e-05	9.14662e-05	8.79207e-05	9.01667e-05	0.000114772	0.000115376	0.000112155	0.785615	7.12279e-05	-0.348105608096589	4.14735	0.845163	0.00123438	-0.242698920172635	2.90855
Q9NQW7	Xaa-Pro aminopeptidase 1 OS=Homo sapiens GN=XPNPEP1 PE=1 SV=3	151.701	51	27	XPNPEP1	cytoplasm;cytosol	4180.8	8956.5	4719	5969.8	4388.9	4356.2	10194.2	6524.8	8621.8	0.0003718	0.000401667	0.000388054	0.000360728	0.000366175	0.00036305	0.000399675	0.000395547	0.00039933	0.909149	7.12543e-05	-0.137411861576477	4.14719	0.971762	0.275934	-0.0413247646189254	0.559194
Q9HA77	Probable cysteine--tRNA ligase, mitochondrial OS=Homo sapiens GN=CARS2 PE=1 SV=1	59.184	25	13	CARS2	cytoplasm;mitochondrion;organelle lumen	1777.9	3219.7	1765.6	2226.2	1668.6	1653.4	4108.4	2682.2	3501.1	0.000158109	0.000144392	0.000145189	0.000134519	0.000139215	0.000137796	0.000161075	0.000162601	0.000162158	0.849764	7.12559e-05	-0.234865434219539	4.14718	0.895356	0.0466184	-0.159466573935941	1.33144
Q16890	Tumor protein D53 OS=Homo sapiens GN=TPD52L1 PE=1 SV=1	39.457	32	7	TPD52L1	cytoplasm	1025	2182.3	1276.2	825.8	656.6	723.4	2977.5	1851.2	2569.3	9.11536e-05	9.78683e-05	0.000104945	4.98994e-05	5.47815e-05	6.02889e-05	0.000116736	0.000112224	0.000119001	0.469275	7.12863e-05	-1.09149411568082	4.14699	0.83837	0.0155702	-0.254340287966189	1.80771
Q86UU1	Pleckstrin homology-like domain family B member 1 OS=Homo sapiens GN=PHLDB1 PE=1 SV=1	93.342	16	20	PHLDB1		2307.6	4686.9	2473.3	3735.5	2727.8	2697.1	4987.5	3306.5	4285	0.000205216	0.000210191	0.000203385	0.00022572	0.000227586	0.000224779	0.000195541	0.000200447	0.000198465	1.13732	7.13497e-05	0.185644526883658	4.14661	1.03401	0.0308671	0.0482534289810218	1.5105
P05362	Intercellular adhesion molecule 1 OS=Homo sapiens GN=ICAM1 PE=1 SV=2	200.36	41	20	ICAM1	cell surface;membrane	5167.8	11061.3	5693.7	8512.7	6157.9	5752.2	7744	5084.9	6568.8	0.000459574	0.000496059	0.000468206	0.000514385	0.000513766	0.000479394	0.000303612	0.000308258	0.000304243	1.68867	7.15637e-05	0.755889255243916	4.14531	1.53892	0.000108083	0.621919799807548	3.96624
O95757	Heat shock 70 kDa protein 4L OS=Homo sapiens GN=HSPA4L PE=1 SV=3	224.177	50	34	HSPA4L	cytoplasm;cytosol;nucleus	3321.3	7931.7	4228.9	4972.7	3539.6	3704.8	9530.7	6212.3	8004.6	0.000295364	0.000355708	0.000347752	0.000300478	0.000295316	0.000308762	0.000373662	0.000376603	0.000370744	0.804144	7.16437e-05	-0.31447433252402	4.14482	0.930658	0.0987375	-0.103676492403505	1.00552
Q96BP2	Coiled-coil-helix-coiled-coil-helix domain-containing protein 1 OS=Homo sapiens GN=CHCHD1 PE=1 SV=1	14.623	31	3	CHCHD1	cytosol;membrane;mitochondrion;nucleus;ribosome	114.3	254.4	148.7	159.6	116.4	127.4	389.2	253.1	332.2	1.01647e-05	1.14089e-05	1.22279e-05	9.64392e-06	9.71149e-06	1.06177e-05	1.5259e-05	1.53435e-05	1.53863e-05	0.63294	7.20916e-05	-0.659860333196231	4.14212	0.743569	0.00249775	-0.427461680147682	2.60245
Q9BSD7	Cancer-related nucleoside-triphosphatase OS=Homo sapiens GN=NTPCR PE=1 SV=1	40.274	29	5	NTPCR	membrane	1316.8	3091.1	1549	2001.7	1452.7	1453.2	3365.9	2150.3	2858.1	0.000117103	0.000138625	0.000127378	0.000120954	0.000121202	0.000121111	0.000131964	0.000130356	0.000132377	0.91776	7.22282e-05	-0.123811920395837	4.14129	0.965246	0.569646	-0.0510319296756461	0.244395
Q15370	Elongin-B OS=Homo sapiens GN=ELOB PE=1 SV=1	79.322	53	6	TCEB2; ELOB	cytosol;nucleus	2492.1	5867.5	3503.1	4214.9	3140.8	3125.8	8970.4	5828.8	7304.6	0.000221623	0.000263136	0.000288068	0.000254688	0.000262043	0.000260507	0.000351695	0.000353354	0.000338322	0.74072	7.24185e-05	-0.432999721544072	4.14015	0.748195	0.0106637	-0.418514603131206	1.97209
Q9NYU2	UDP-glucose:glycoprotein glucosyltransferase 1 OS=Homo sapiens GN=UGGT1 PE=1 SV=3	271.501	29	37	UGGT1	endoplasmic reticulum;organelle lumen	7360.3	16899.9	8800	10779.7	7968.7	7998.5	19305.9	12343.1	16237.2	0.000654554	0.0007579	0.000723643	0.000651369	0.000664845	0.000666603	0.00075691	0.000748265	0.000752047	0.884046	7.24524e-05	-0.177805924245663	4.13995	0.962231	0.256107	-0.0555442810942353	0.591579
P49407	Beta-arrestin-1 OS=Homo sapiens GN=ARRB1 PE=1 SV=2	39.023	20	9	ARRB1	chromosome;cytoplasm;cytosol;membrane;nucleus	736.7	1589.8	958.5	853.6	650.2	769.3	3080.4	2014.1	2613.1	6.5515e-05	7.12968e-05	7.88196e-05	5.15793e-05	5.42475e-05	6.41143e-05	0.000120771	0.000122099	0.000121029	0.448218	7.24852e-05	-1.15772621810172	4.13975	0.589088	0.000217315	-0.763445355549072	3.66291
Q03135	Caveolin-1 OS=Homo sapiens GN=CAV1 PE=1 SV=4	46.292	34	6	CAV1	endoplasmic reticulum;endosome;Golgi;membrane	2163.3	5038.8	2752.9	4565.5	3211.3	2972.7	3010.3	2033.6	2570.1	0.000192383	0.000225972	0.000226377	0.000275873	0.000267925	0.000247748	0.000118022	0.000123281	0.000119038	2.25076	7.25188e-05	1.17041361033701	4.13955	1.89833	0.00113445	0.924727396926953	2.94522
P40337	von Hippel-Lindau disease tumor suppressor OS=Homo sapiens GN=VHL PE=1 SV=2	17.872	15	3	VHL	cytoplasm;cytosol;endoplasmic reticulum;membrane;mitochondrion;nucleus	743.5	1411.5	902.2	503	421.3	536.5	2781.3	1785.5	2317.3	6.61197e-05	6.33007e-05	7.41899e-05	3.03941e-05	3.51499e-05	4.47125e-05	0.000109044	0.000108241	0.000107329	0.324738	7.26367e-05	-1.622652196905	4.13884	0.610857	0.000257381	-0.711092562288888	3.58942
Q9BRA2	Thioredoxin domain-containing protein 17 OS=Homo sapiens GN=TXNDC17 PE=1 SV=1	47.02	67	6	TXNDC17	cytoplasm;cytosol	994.1	2478	1408.3	1863.4	1300.6	1420.7	5222.5	3336.7	4123.7	8.84057e-05	0.000111129	0.000115808	0.000112597	0.000108512	0.000118403	0.000204754	0.000202278	0.000190995	0.556645	7.27865e-05	-0.845170753681698	4.13795	0.54939	0.000571357	-0.864098636648833	3.24309
Q14764	Major vault protein OS=Homo sapiens GN=MVP PE=1 SV=4	537.888	61	50	MVP	cytoplasm;cytoskeleton;cytosol;extracellular;membrane;nucleus;organelle lumen	12628.4	24186.7	13520.4	13566.5	10240.9	10910.3	33259.3	21913.2	28642.6	0.00112305	0.00108469	0.00111181	0.000819763	0.000854419	0.000909276	0.00130397	0.00132843	0.00132662	0.644057	7.28069e-05	-0.634739291872704	4.13783	0.838079	0.000103719	-0.254841462705826	3.98414
Q31612	HLA class I histocompatibility antigen, B-73 alpha chain OS=Homo sapiens GN=HLA-B PE=1 SV=1	125.086	36	12	HLA-B	cell surface;endoplasmic reticulum;Golgi;membrane	426.6	1113.1	560.8	696.9	500.8	505.6	803.2	549.8	686.1	3.79377e-05	4.99185e-05	4.61158e-05	4.21106e-05	4.17828e-05	4.21372e-05	3.14904e-05	3.33301e-05	3.17776e-05	1.32516	7.29175e-05	0.406171157663818	4.13717	1.4512	0.0253659	0.537250643474171	1.59575
Q03013	Glutathione S-transferase Mu 4 OS=Homo sapiens GN=GSTM4 PE=1 SV=3	10.921	9	2	GSTM4	cytoplasm;cytosol	107.8	229.2	117.6	260.7	198.8	183	236.9	150.6	193.6	9.58669e-06	1.02788e-05	9.67051e-06	1.57529e-05	1.65863e-05	1.52514e-05	9.28794e-06	9.1297e-06	8.96684e-06	1.72546	7.30388e-05	0.786982641567878	4.13645	1.05924	0.0389124	0.0830249101983791	1.40991
Q9Y4W2	Ribosomal biogenesis protein LAS1L OS=Homo sapiens GN=LAS1L PE=1 SV=2	74.384	21	11	LAS1L	cytoplasm;membrane;nucleus	1012.6	2074.3	1077.3	1479.4	1102.4	1131.9	3142.3	1987.9	2685.6	9.00509e-05	9.30249e-05	8.85888e-05	8.93936e-05	9.19755e-05	9.43337e-05	0.000123198	0.000120511	0.000124387	0.746569	7.30997e-05	-0.42165239288382	4.13608	0.730947	5.02063e-05	-0.45216098843971	4.29924
Q13620	Cullin-4B OS=Homo sapiens GN=CUL4B PE=1 SV=4	88.14	22	21	CUL4B	cytosol;nucleus	2367.8	4809.1	2663.5	4965.6	3531.5	3434.6	5333.4	3581.7	4663.4	0.000210569	0.000215671	0.000219025	0.000300049	0.00029464	0.000286243	0.000209102	0.00021713	0.000215991	1.36413	7.35019e-05	0.447979571887972	4.1337	0.998515	0.787156	-0.00214355814283964	0.103939
Q14683	Structural maintenance of chromosomes protein 1A OS=Homo sapiens GN=SMC1A PE=1 SV=2	177.374	33	38	SMC1A	chromosome;cytosol;nucleus	4658.9	10678.1	5742	8798.3	6227.9	6254.3	11511.3	7478.4	9876.3	0.000414318	0.000478874	0.000472177	0.000531642	0.000519606	0.00052124	0.000451314	0.000453357	0.000457434	1.14973	7.37331e-05	0.201301286015687	4.13234	1.04151	0.960348	0.0586823113456617	0.0175714
Q02252	Methylmalonate-semialdehyde dehydrogenase [acylating], mitochondrial OS=Homo sapiens GN=ALDH6A1 PE=1 SV=2	86.799	38	17	ALDH6A1	mitochondrion;organelle lumen	1379.4	2714.4	1651.1	2526.6	1827.4	2012.6	6832.3	4256.6	5859.5	0.000122671	0.000121731	0.000135774	0.000152671	0.000152464	0.000167732	0.000267868	0.000258044	0.00027139	0.569949	7.38012e-05	-0.811095592335716	4.13194	0.457951	2.11077e-05	-1.12673490624612	4.67556
P17174	Aspartate aminotransferase, cytoplasmic OS=Homo sapiens GN=GOT1 PE=1 SV=3	141.379	46	17	GOT1	cytoplasm;cytosol;mitochondrion;nucleus;vacuole	3757	7385.8	4232.8	4098.9	3004.1	3233.6	9780.9	6322.6	8089.8	0.000334111	0.000331227	0.000348072	0.000247678	0.000250638	0.000269492	0.000383472	0.00038329	0.00037469	0.653913	7.38475e-05	-0.61282899627566	4.13166	0.871694	0.0020053	-0.19810590991052	2.69782
Q86UD0	Suppressor APC domain-containing protein 2 OS=Homo sapiens GN=SAPCD2 PE=1 SV=2	7.755	8	3	SAPCD2	cytoplasm;cytosol;membrane;nucleus	140.1	163.7	93.1	226	168.7	161.2	191	132.7	182.9	1.24591e-05	7.34136e-06	7.65582e-06	1.36562e-05	1.4075e-05	1.34346e-05	7.48838e-06	8.04456e-06	8.47125e-06	1.69757	7.39274e-05	0.763468230636606	4.13119	0.951677	0.531072	-0.0714566777774567	0.274847
Q99735	Microsomal glutathione S-transferase 2 OS=Homo sapiens GN=MGST2 PE=1 SV=1	10.81	10	1	MGST2	cytoplasm;endoplasmic reticulum;membrane	108.5	241.1	125.7	125.8	96.5	98.6	299.2	187.5	248	9.64894e-06	1.08125e-05	1.03366e-05	7.60153e-06	8.05119e-06	8.21743e-06	1.17305e-05	1.13667e-05	1.14864e-05	0.70093	7.3949e-05	-0.512658616550192	4.13107	0.899894	0.0235509	-0.152172310257353	1.62799
Q9UKK3	Poly [ADP-ribose] polymerase 4 OS=Homo sapiens GN=PARP4 PE=1 SV=3	229.385	26	39	PARP4	cytoplasm;cytoskeleton;cytosol;membrane;nucleus	6469.4	13425.6	7234	7295.1	5576.3	5786.2	17031	10961.1	14522.1	0.000575326	0.00060209	0.000594868	0.00044081	0.000465242	0.000482228	0.00066772	0.000664485	0.00067261	0.696762	7.39885e-05	-0.521262325939541	4.13084	0.890894	0.00074425	-0.166674402927447	3.12828
Q99700	Ataxin-2 OS=Homo sapiens GN=ATXN2 PE=1 SV=2	121.525	18	20	ATXN2	cytoplasm;Golgi;membrane	1971.8	3869	2071.6	3201.4	2269.5	2225.4	3646.6	2429.6	3148.6	0.000175353	0.000173511	0.000170352	0.000193446	0.000189349	0.000185467	0.000142969	0.000147288	0.000145832	1.29841	7.4387e-05	0.376744656558438	4.1285	1.1898	0.000137926	0.250721937736238	3.86035
P48449	Lanosterol synthase OS=Homo sapiens GN=LSS PE=1 SV=1	96.655	32	20	LSS	endoplasmic reticulum;membrane	1878.3	3939.4	2156.5	3558.7	2534.4	2496.7	3994.8	2697.8	3522.1	0.000167038	0.000176668	0.000177334	0.000215036	0.00021145	0.000208078	0.000156621	0.000163546	0.000163131	1.2962	7.4505e-05	0.374289026130662	4.12781	1.08298	0.0349862	0.115011739472104	1.4561
P11908	Ribose-phosphate pyrophosphokinase 2 OS=Homo sapiens GN=PRPS2 PE=1 SV=2	100.416	59	18	PRPS2		782.5	1634.5	922	1855.5	1300.6	1325.7	1984.1	1365.1	1705.6	6.9588e-05	7.33014e-05	7.58181e-05	0.00011212	0.000108512	0.000110485	7.77889e-05	8.27553e-05	7.89971e-05	1.3986	7.45732e-05	0.483982036856618	4.12742	0.9279	0.0416198	-0.107958268863467	1.3807
O60664	Perilipin-3 OS=Homo sapiens GN=PLIN3 PE=1 SV=3	277.229	64	24	PLIN3	cytoplasm;cytosol;endosome;Golgi;membrane	5460.9	10772.5	6067.7	9849.9	6988.2	7086.1	13183.2	8642	11173.1	0.00048564	0.000483108	0.00049896	0.000595186	0.00058304	0.000590563	0.000516863	0.000523897	0.000517497	1.14119	7.46184e-05	0.190541253235581	4.12715	0.93844	0.00504578	-0.091663411779275	2.29707
Q9NPH0	Lysophosphatidic acid phosphatase type 6 OS=Homo sapiens GN=ACP6 PE=1 SV=2	26.401	21	6	ACP6	cytoplasm;mitochondrion;organelle lumen	444.6	1043	576.6	668.9	478.4	561.9	2079.5	1315	1757.5	3.95384e-05	4.67748e-05	4.74151e-05	4.04187e-05	3.99139e-05	4.68293e-05	8.15292e-05	7.97181e-05	8.14009e-05	0.496538	7.4802e-05	-1.0100238696536	4.12609	0.574622	0.000150737	-0.799313834199052	3.82178
Q9BV79	Enoyl-[acyl-carrier-protein] reductase, mitochondrial OS=Homo sapiens GN=MECR PE=1 SV=2	23.165	18	7	MECR	cytoplasm;mitochondrion;nucleus;organelle lumen	674.3	1488.3	808.4	1031.8	764.1	775.4	1926.4	1236.2	1617.8	5.99657e-05	6.67449e-05	6.64765e-05	6.23471e-05	6.37504e-05	6.46227e-05	7.55267e-05	7.49411e-05	7.49305e-05	0.850673	7.50358e-05	-0.23332268870455	4.12473	0.88705	0.00848916	-0.172912323292392	2.07114
Q13813	Spectrin alpha chain, non-erythrocytic 1 OS=Homo sapiens GN=SPTAN1 PE=1 SV=3	1475.46	65	176	SPTAN1	cytoplasm;cytoskeleton;cytosol;extracellular;membrane;organelle lumen	40520.6	85783.6	44423.6	59954.2	42681.1	41338.1	67792.4	44184.1	57555.7	0.00360351	0.00384709	0.00365305	0.00362277	0.00356097	0.00344516	0.00265788	0.00267853	0.00266577	1.33581	7.51702e-05	0.417719203098101	4.12395	1.37036	0.000156906	0.454550659333734	3.80436
P84101	Small EDRK-rich factor 2 OS=Homo sapiens GN=SERF2 PE=1 SV=1	15.522	32	4	SERF2	cytosol;nucleus	250.3	587.4	372.8	623.4	446.6	427.2	626.5	421.5	547.2	2.22593e-05	2.63428e-05	3.06562e-05	3.76693e-05	3.72607e-05	3.56033e-05	2.45627e-05	2.55522e-05	2.53443e-05	1.47018	7.52245e-05	0.555995677505178	4.12364	1.0394	0.631553	0.0557467326800331	0.19959
P16455	Methylated-DNA--protein-cysteine methyltransferase OS=Homo sapiens GN=MGMT PE=1 SV=1	39.323	31	6	MGMT	membrane;nucleus	696.9	1603.8	900.1	385.7	292.7	388.2	1908.2	1234.7	1595.9	6.19756e-05	7.19247e-05	7.40172e-05	2.33061e-05	2.44206e-05	3.2353e-05	7.48132e-05	7.48502e-05	7.39162e-05	0.32642	7.53483e-05	-1.61519700106903	4.12293	0.96139	0.233895	-0.0568063678410641	0.63098
Q96GK7	Fumarylacetoacetate hydrolase domain-containing protein 2A OS=Homo sapiens GN=FAHD2A PE=1 SV=1	74.917	34	10	FAHD2A		1863.5	2942.2	1723.8	1863.3	1405.2	1626	6705	4108.4	5566.4	0.000165722	0.000131947	0.000141752	0.000112591	0.000117239	0.000135513	0.000262877	0.00024906	0.000257815	0.454739	7.54943e-05	-1.13688844582892	4.12209	0.54982	0.000523859	-0.862969024769834	3.28079
Q9Y6K8	Adenylate kinase isoenzyme 5 OS=Homo sapiens GN=AK5 PE=1 SV=2	58.623	25	12	AK5	cytoplasm;cytosol	578.9	1291.2	769.8	698.6	500.5	623.1	2633.5	1696.6	2172.6	5.14818e-05	5.79057e-05	6.33024e-05	4.22133e-05	4.17577e-05	5.19298e-05	0.000103249	0.000102852	0.000100627	0.410429	7.59043e-05	-1.28479409048849	4.11973	0.563002	0.000220089	-0.828786826631173	3.6574
Q9UIC8	Leucine carboxyl methyltransferase 1 OS=Homo sapiens GN=LCMT1 PE=1 SV=2	9.395	8	3	LCMT1	cytosol	563.1	987.9	597.7	631.7	470.5	479.9	1257.9	829.8	1092.6	5.00767e-05	4.43038e-05	4.91502e-05	3.81708e-05	3.92548e-05	3.99954e-05	4.93174e-05	5.03043e-05	5.06052e-05	0.780347	7.64394e-05	-0.357812818249582	4.11668	0.977058	0.289966	-0.0334834944121021	0.537653
O15382	Branched-chain-amino-acid aminotransferase, mitochondrial OS=Homo sapiens GN=BCAT2 PE=1 SV=2	58.32	33	11	BCAT2	cytoplasm;mitochondrion;organelle lumen	1275.7	2245.2	1300.6	1806.6	1321.4	1444.6	4436.3	2847.8	3779.5	0.000113448	0.000100689	0.000106951	0.000109165	0.000110247	0.000120394	0.00017393	0.00017264	0.000175053	0.633858	7.65492e-05	-0.657768942280861	4.11606	0.614908	5.81355e-05	-0.701556359190105	4.23556
Q15404	Ras suppressor protein 1 OS=Homo sapiens GN=RSU1 PE=1 SV=3	48.886	31	12	RSU1	cytosol	1762.9	3859	2095.7	2602.5	1848.9	1904.3	4669.4	3019.2	3900.4	0.000156775	0.000173062	0.000172334	0.000157258	0.000154257	0.000158706	0.000183069	0.00018303	0.000180652	0.859188	7.67229e-05	-0.218954335822054	4.11508	0.94156	0.0505157	-0.0868754985315342	1.29657
P14927	Cytochrome b-c1 complex subunit 7 OS=Homo sapiens GN=UQCRB PE=1 SV=2	103.375	78	13	UQCRB	membrane;mitochondrion	2102.6	4791.5	2809.9	3482.3	2512.8	2653.4	7643	4800.2	6261.6	0.000186985	0.000214882	0.000231064	0.00021042	0.000209648	0.000221137	0.000299653	0.000290998	0.000290014	0.723096	7.71563e-05	-0.46774019170988	4.11263	0.738428	0.00336017	-0.437469991542796	2.47364
O00410	Importin-5 OS=Homo sapiens GN=IPO5 PE=1 SV=4	273.412	29	29	IPO5	cytoplasm;membrane;nucleus	5422.5	11761	6458.1	8848.8	6347.2	6325.3	14495.5	9414.3	12281.7	0.000482225	0.000527438	0.000531064	0.000534694	0.00052956	0.000527157	0.000568313	0.000570715	0.000568843	0.930942	7.72079e-05	-0.103237404234099	4.11234	0.927213	0.0239582	-0.109027838161689	1.62055
P53814	Smoothelin OS=Homo sapiens GN=SMTN PE=1 SV=7	31.964	11	9	SMTN	cytoplasm;cytoskeleton	619.5	1135.2	689.7	782.4	618.1	635.5	2037.9	1310.1	1750.4	5.50924e-05	5.09096e-05	5.67156e-05	4.7277e-05	5.15693e-05	5.29632e-05	7.98982e-05	7.94211e-05	8.10721e-05	0.645438	7.73591e-05	-0.631650352478411	4.11149	0.689532	0.000135071	-0.536311526917927	3.86944
Q32P28	Prolyl 3-hydroxylase 1 OS=Homo sapiens GN=P3H1 PE=1 SV=2	182.113	39	24	LEPRE1; P3H1	endoplasmic reticulum;extracellular;membrane;organelle lumen	3915.3	8318.6	4523.5	6917.3	4961.6	4840.5	8194.5	5460	7010.1	0.000348189	0.000373059	0.000371977	0.000417982	0.000413956	0.000403412	0.000321275	0.000330997	0.000324682	1.27496	7.74689e-05	0.350451063014269	4.11087	1.14567	0.0107719	0.196187607440634	1.96771
Q9NWT8	Aurora kinase A-interacting protein OS=Homo sapiens GN=AURKAIP1 PE=1 SV=1	7.342	5	1	AURKAIP1	membrane;mitochondrion;nucleus;ribosome	392.9	648.5	420.9	502.1	361	387.5	1132.1	762.2	980.1	3.49407e-05	2.90829e-05	3.46115e-05	3.03397e-05	3.0119e-05	3.22947e-05	4.43853e-05	4.62062e-05	4.53946e-05	0.668354	7.7499e-05	-0.581315861224672	4.1107	0.762459	0.00321747	-0.391268285221788	2.49249
O15056	Synaptojanin-2 OS=Homo sapiens GN=SYNJ2 PE=1 SV=3	30.404	6	9	SYNJ2	cytoplasm;cytoskeleton;cytosol;membrane	815	1577.1	819.5	1578.3	1133.3	1082.5	1688.4	1099	1446.5	7.24782e-05	7.07273e-05	6.73893e-05	9.53697e-05	9.45535e-05	9.02167e-05	6.61957e-05	6.66237e-05	6.69965e-05	1.41922	7.76716e-05	0.505094542529746	4.10974	1.06159	0.0761012	0.0862299111350848	1.11861
P0CW19	LIM and senescent cell antigen-like-containing domain protein 3 OS=Homo sapiens GN=LIMS3 PE=2 SV=1	35.552	48	5	LIMS3; LIMS3L; LIMS4	cytoplasm	673.7	1358.8	765.9	748.4	559.5	588.6	1766.7	1134.5	1541.8	5.99124e-05	6.09373e-05	6.29816e-05	4.52225e-05	4.66802e-05	4.90545e-05	6.92655e-05	6.87758e-05	7.14105e-05	0.673931	7.79424e-05	-0.569326305659689	4.10823	0.879764	0.00213726	-0.184812177971767	2.67014
P04040	Catalase OS=Homo sapiens GN=CAT PE=1 SV=3	185.732	48	23	CAT	cytosol;endoplasmic reticulum;extracellular;Golgi;membrane;mitochondrion;organelle lumen;vacuole	2914.4	5471.2	3422.4	3436.1	2623.5	3165	13197.7	8666.3	11108	0.000259179	0.000245364	0.000281432	0.000207628	0.000218884	0.000263774	0.000517431	0.00052537	0.000514482	0.42302	7.79491e-05	-1.241201096521	4.10819	0.500895	1.98472e-05	-0.997420178069804	4.7023
Q9BVJ7	Dual specificity protein phosphatase 23 OS=Homo sapiens GN=DUSP23 PE=1 SV=1	74.797	90	12	DUSP23	cytoplasm;cytosol;nucleus	1348.4	2503.5	1370.6	1256.5	961.3	1020.8	3176.1	2080.8	2744.9	0.000119914	0.000112273	0.000112707	7.59247e-05	8.02032e-05	8.50746e-05	0.000124523	0.000126143	0.000127134	0.635814	7.79937e-05	-0.653323549496975	4.10794	0.893493	0.0133513	-0.162472092247749	1.87448
Q16777	Histone H2A type 2-C OS=Homo sapiens GN=HIST2H2AC PE=1 SV=4	33.253	38	6	HIST2H2AC	chromosome;nucleus	852.1	2311.9	1289.1	2663.1	1888	1819.3	2580.7	1749.3	2160.2	7.57776e-05	0.00010368	0.000106006	0.000160919	0.00015752	0.000151622	0.000101179	0.000106046	0.000100052	1.55684	7.81962e-05	0.638617060640415	4.10681	1.02472	0.502741	0.0352283327976669	0.298656
Q3KQU3	MAP7 domain-containing protein 1 OS=Homo sapiens GN=MAP7D1 PE=1 SV=1	101.155	30	21	MAP7D1	cytoplasm;cytoskeleton;cytosol	2176.7	4012.3	2286.1	3567.8	2520.7	2517.1	4476.6	2930.8	3748.4	0.000193575	0.000179937	0.000187991	0.000215586	0.000210307	0.000209778	0.00017551	0.000177671	0.000173612	1.19826	7.82126e-05	0.260941749973704	4.10672	1.07111	0.048686	0.099108339494401	1.3126
Q9Y6N5	Sulfide:quinone oxidoreductase, mitochondrial OS=Homo sapiens GN=SQOR PE=1 SV=1	210.824	53	24	SQRDL; SQOR	membrane;mitochondrion	6513.5	15031.4	7559.7	4556.8	3560.5	3708.3	11643.2	7553.3	9867	0.000579248	0.000674104	0.000621651	0.000275347	0.00029706	0.000309054	0.000456485	0.000457897	0.000457003	0.650017	7.82277e-05	-0.621450999654207	4.10664	1.36028	0.00361359	0.443900635209104	2.44206
P00918	Carbonic anhydrase 2 OS=Homo sapiens GN=CA2 PE=1 SV=2	200.733	71	15	CA2	cytoplasm;cytosol;membrane	5827.7	12445.1	6651.3	2916.4	2325.8	2721.6	11590.9	7393.1	10016	0.000518259	0.000558118	0.000546951	0.000176225	0.000194046	0.000226821	0.000454435	0.000448186	0.000463904	0.427006	7.82315e-05	-1.22767290727751	4.10662	1.20359	0.0025399	0.267338898377232	2.59518
O76081	Regulator of G-protein signaling 20 OS=Homo sapiens GN=RGS20 PE=1 SV=4	9.64	8	3	RGS20	cytoplasm;membrane;nucleus	216.9	412.6	251.5	235.8	174.8	203.5	774.7	508.3	686.6	1.9289e-05	1.85036e-05	2.06814e-05	1.42483e-05	1.45839e-05	1.69599e-05	3.0373e-05	3.08142e-05	3.18008e-05	0.473285	7.8564e-05	-1.07921892994168	4.10478	0.625977	0.000113299	-0.675819253531411	3.94578
Q9Y4C2	TRPM8 channel-associated factor 1 OS=Homo sapiens GN=TCAF1 PE=1 SV=3	34.759	9	9	FAM115A; TCAF1	membrane	912.8	1848.6	994.3	1585.2	1161.7	1151.7	1875.8	1280.2	1643.9	8.11756e-05	8.29031e-05	8.17635e-05	9.57866e-05	9.6923e-05	9.59839e-05	7.35429e-05	7.76085e-05	7.61394e-05	1.26063	7.86872e-05	0.334149467978557	4.1041	1.07387	0.00874082	0.10281373166316	2.05845
Q7L8L6	FAST kinase domain-containing protein 5, mitochondrial OS=Homo sapiens GN=FASTKD5 PE=1 SV=1	15.282	6	4	FASTKD5	mitochondrion	276.7	568.8	302.2	367.4	274.1	283.4	907.6	571.8	797.5	2.4607e-05	2.55086e-05	2.48506e-05	2.22003e-05	2.28687e-05	2.36189e-05	3.55835e-05	3.46637e-05	3.69373e-05	0.642677	7.87488e-05	-0.637833543461524	4.10376	0.698373	0.000113273	-0.517929707094697	3.94588
P54709	Sodium/potassium-transporting ATPase subunit beta-3 OS=Homo sapiens GN=ATP1B3 PE=1 SV=1	62.484	34	9	ATP1B3	cytoplasm;membrane	1218.5	3564.2	1925.9	2669	1825.2	1857.1	5433.9	3438.2	4470.5	0.000108362	0.000159842	0.000158371	0.000161276	0.00015228	0.000154773	0.000213042	0.000208431	0.000207057	0.742561	7.88924e-05	-0.429419463475962	4.10296	0.759824	0.0167332	-0.396262053801944	1.77642
Q14697	Neutral alpha-glucosidase AB OS=Homo sapiens GN=GANAB PE=1 SV=3	486.74	57	49	GANAB	endoplasmic reticulum;Golgi;membrane;organelle lumen	9328.8	18023.2	9593.1	14913	10697.2	10539.8	19492.6	12787	16569.1	0.000829613	0.000808276	0.000788862	0.000901126	0.000892489	0.000878398	0.00076423	0.000775175	0.00076742	1.16297	7.90284e-05	0.217818635705112	4.10222	1.05324	0.0306654	0.0748316396946317	1.51335
Q6PCE3	Glucose 1,6-bisphosphate synthase OS=Homo sapiens GN=PGM2L1 PE=1 SV=3	23.095	10	6	PGM2L1	cytosol	458.5	1080.1	525.4	1019.2	728.6	690.3	940.5	610.3	833.9	4.07746e-05	4.84386e-05	4.32048e-05	6.15857e-05	6.07886e-05	5.75303e-05	3.68734e-05	3.69977e-05	3.86232e-05	1.64304	7.91681e-05	0.716364520675561	4.10145	1.16777	0.0464051	0.223756230094184	1.33343
O75083	WD repeat-containing protein 1 OS=Homo sapiens GN=WDR1 PE=1 SV=4	525.33	74	40	WDR1	cytoplasm;cytoskeleton;cytosol;extracellular	18236.8	33233.8	17776.7	29999.9	21704.9	20700.5	31950.9	21302.8	27481.7	0.00162181	0.00149042	0.00146182	0.00181276	0.00181088	0.0017252	0.00125267	0.00129142	0.00127285	1.4227	7.92369e-05	0.508630181222663	4.10107	1.17093	0.00751219	0.227651708418545	2.12423
P19971	Thymidine phosphorylase OS=Homo sapiens GN=TYMP PE=1 SV=2	54.067	21	9	TYMP; SCO2	cytosol;membrane;mitochondrion;organelle lumen	640.7	1207.2	694.4	353.5	291	362.3	1791.2	1130.4	1537.7	5.69777e-05	5.41386e-05	5.7102e-05	2.13604e-05	2.42787e-05	3.01945e-05	7.02261e-05	6.85273e-05	7.12206e-05	0.345722	7.9593e-05	-1.53231463767191	4.09912	0.811346	0.000366656	-0.30160999206471	3.43574
O14966	Ras-related protein Rab-7L1 OS=Homo sapiens GN=RAB29 PE=1 SV=1	21.479	25	5	RAB7L1; RAB29	cytoplasm;cytoskeleton;cytosol;endosome;Golgi;membrane;mitochondrion;vacuole	636.4	1427.7	788.5	838.3	630.3	708.2	2453.5	1626.3	2096.5	5.65953e-05	6.40272e-05	6.48401e-05	5.06547e-05	5.25872e-05	5.90221e-05	9.61923e-05	9.85898e-05	9.71021e-05	0.541566	7.96626e-05	-0.884791605770947	4.09875	0.65938	0.000198008	-0.600818272611024	3.70332
Q8N8S7	Protein enabled homolog OS=Homo sapiens GN=ENAH PE=1 SV=2	154.533	41	27	ENAH	cytoplasm;cytoskeleton;cytosol;membrane	2999.5	5981.4	3317.8	5406.4	3864.2	3838	6706.1	4305.7	5841.8	0.000266747	0.000268244	0.00027283	0.000326685	0.000322398	0.000319863	0.00026292	0.000261021	0.000270571	1.22622	7.98092e-05	0.294216506815322	4.09795	1.02025	0.267272	0.0289209811751283	0.573046
Q9NSV4	Protein diaphanous homolog 3 OS=Homo sapiens GN=DIAPH3 PE=1 SV=4	51.799	14	15	DIAPH3	cytoplasm;cytosol;nucleus	1126.1	2366	1292.7	2250.6	1587.8	1537	2347.9	1554	1985.1	0.000100144	0.000106107	0.000106302	0.000135994	0.000132473	0.000128095	9.20521e-05	9.42068e-05	9.19425e-05	1.43911	8.02462e-05	0.525178975226822	4.09558	1.15268	0.00599153	0.204990888166448	2.22246
P35240	Merlin OS=Homo sapiens GN=NF2 PE=1 SV=1	49.501	18	10	NF2	cytoplasm;cytoskeleton;cytosol;endosome;membrane;nucleus	1516.1	2963.5	1589.2	2915.8	2072.3	2020.3	3442.4	2233.4	2897.9	0.000134827	0.000132902	0.000130683	0.000176189	0.000172896	0.000168374	0.000134963	0.000135394	0.00013422	1.28106	8.04644e-05	0.35733886430728	4.0944	0.984729	0.17432	-0.0222009098358203	0.758653
Q03426	Mevalonate kinase OS=Homo sapiens GN=MVK PE=1 SV=1	12.41	10	4	MVK	cytoplasm;cytosol	397.6	873.7	481.7	946.9	695.7	649.2	936.7	601	774.4	3.53587e-05	3.91823e-05	3.96113e-05	5.7217e-05	5.80437e-05	5.4105e-05	3.67244e-05	3.64339e-05	3.58674e-05	1.57043	8.06095e-05	0.651160911696073	4.09361	1.07543	0.281794	0.104920156211874	0.550068
P56545	C-terminal-binding protein 2 OS=Homo sapiens GN=CTBP2 PE=1 SV=1	96.543	40	14	CTBP2	cytosol;nucleus	2058.4	3928.7	2128.1	3135.4	2325.5	2255.4	3935.2	2597.3	3393.3	0.000183054	0.000176188	0.000174998	0.000189458	0.000194021	0.000187967	0.000154284	0.000157454	0.000157165	1.20547	8.07827e-05	0.269598892820774	4.09268	1.12104	0.0012954	0.164834719756376	2.8876
Q9UMX0	Ubiquilin-1 OS=Homo sapiens GN=UBQLN1 PE=1 SV=2	101.024	20	9	UBQLN1	cytoplasm;cytosol;endoplasmic reticulum;membrane;nucleus;proteasome;vacuole	2328.3	4459.1	2368.8	3317.8	2416	2328	3904.2	2527.5	3391.4	0.000207057	0.000199975	0.000194792	0.00020048	0.000201572	0.000194018	0.000153069	0.000153222	0.000157077	1.30842	8.09396e-05	0.387829658522328	4.09184	1.30513	0.000260713	0.384188618516231	3.58384
P25398	40S ribosomal protein S12 OS=Homo sapiens GN=RPS12 PE=1 SV=3	136.205	58	8	RPS12	cytoplasm;cytosol;membrane;ribosome	6250.8	10411.2	5895.3	7482.5	5410.5	5407.9	12795	8125.8	10803.4	0.000555886	0.000466905	0.000484784	0.000452134	0.000451409	0.0004507	0.000501643	0.000492603	0.000500374	0.902144	8.11991e-05	-0.148570937156421	4.09045	0.968843	0.882078	-0.0456651260434125	0.0544931
Q9H008	Phospholysine phosphohistidine inorganic pyrophosphate phosphatase OS=Homo sapiens GN=LHPP PE=1 SV=2	29.05	21	5	LHPP	cytoplasm;cytosol;nucleus	693.8	1394.5	829.7	1054.4	823.4	873	2854.4	1829.9	2424.4	6.16999e-05	6.25383e-05	6.82281e-05	6.37127e-05	6.86979e-05	7.27567e-05	0.00011191	0.000110932	0.000112289	0.613867	8.15137e-05	-0.704001429213998	4.08877	0.558826	2.21036e-05	-0.839527807947115	4.65554
P45877	Peptidyl-prolyl cis-trans isomerase C OS=Homo sapiens GN=PPIC PE=1 SV=1	18.065	17	4	PPIC	cytoplasm	285.7	573.7	333.8	679.5	471.4	474	765.5	476.3	628.6	2.54074e-05	2.57284e-05	2.74491e-05	4.10592e-05	3.93299e-05	3.95037e-05	3.00123e-05	2.88743e-05	2.91144e-05	1.35684	8.16918e-05	0.440251830124502	4.08782	0.883698	0.0122015	-0.178374056905702	1.91359
Q5VYK3	Proteasome-associated protein ECM29 homolog OS=Homo sapiens GN=ECM29 PE=1 SV=2	263.138	28	47	KIAA0368	cytoplasm;cytoskeleton;endoplasmic reticulum;endosome;membrane;nucleus;proteasome	6441	15054.4	8100.4	10427.5	7432.1	7300	12877.9	8450.9	10856.6	0.0005728	0.000675136	0.000666114	0.000630087	0.000620075	0.00060839	0.000504893	0.000512312	0.000502838	1.22813	8.17752e-05	0.296465203765871	4.08738	1.31932	0.0161371	0.399790944706003	1.79217
Q99798	Aconitate hydratase, mitochondrial OS=Homo sapiens GN=ACO2 PE=1 SV=2	267.052	44	29	ACO2	mitochondrion;organelle lumen	5309	12272.3	6642.4	7003	5098	5488.7	15851.8	10305.8	13307.8	0.000472131	0.000550368	0.000546219	0.00042316	0.000425336	0.000457434	0.000621488	0.00062476	0.000616368	0.684384	8.1803e-05	-0.547122654388879	4.08723	0.878889	0.0185092	-0.186246920326486	1.73261
P16152	Carbonyl reductase [NADPH] 1 OS=Homo sapiens GN=CBR1 PE=1 SV=3	162.975	72	17	CBR1; SETD4	cytoplasm;cytosol	4295.5	9066.3	4831.8	3930	2946.4	2955.4	7682.9	4982.1	6664.8	0.000382	0.000406591	0.00039733	0.000237472	0.000245824	0.000246306	0.000301217	0.000302026	0.000308689	0.813918	8.20285e-05	-0.297044561081826	4.08604	1.31555	0.000268041	0.395665379824097	3.5718
O00425	Insulin-like growth factor 2 mRNA-binding protein 3 OS=Homo sapiens GN=IGF2BP3 PE=1 SV=2	138.531	43	26	IGF2BP3	cytoplasm;cytosol;membrane;nucleus	3833.7	7820.6	4473.3	4441.5	3262.1	3432.2	9273	5990	7890.4	0.000340932	0.000350726	0.000367849	0.00026838	0.000272164	0.000286043	0.000363559	0.000363127	0.000365454	0.74861	8.20771e-05	-0.417714408844576	4.08578	0.964702	0.240493	-0.0518450808593212	0.618898
O75208	Ubiquinone biosynthesis protein COQ9, mitochondrial OS=Homo sapiens GN=COQ9 PE=1 SV=1	45.475	25	6	COQ9	membrane;mitochondrion	645.1	1120.8	722.8	729.7	533.6	590.3	1917.3	1235.8	1581.1	5.7369e-05	5.02638e-05	5.94374e-05	4.40925e-05	4.45193e-05	4.91962e-05	7.517e-05	7.49168e-05	7.32307e-05	0.59425	8.21053e-05	-0.750858590912248	4.08563	0.765769	0.00274201	-0.385019632347764	2.56193
P52735	Guanine nucleotide exchange factor VAV2 OS=Homo sapiens GN=VAV2 PE=1 SV=2	101.284	24	21	VAV2	cytoplasm;cytosol;membrane	2017.4	4830.1	2516.1	4835.2	3418.8	3216.2	4056.6	2716.6	3453.2	0.000179408	0.000216613	0.000206904	0.00029217	0.000285237	0.000268042	0.000159044	0.000164686	0.000159939	1.78341	8.22167e-05	0.834636790460085	4.08504	1.29364	0.0243486	0.371438528890394	1.61353
P34896	Serine hydroxymethyltransferase, cytosolic OS=Homo sapiens GN=SHMT1 PE=1 SV=1	188.71	45	21	SHMT1	cytoplasm;cytosol;mitochondrion;nucleus	3817.9	7252.4	4229.7	4882	3687.7	4294.5	16495.6	10793.9	14519.5	0.000339527	0.000325244	0.000347818	0.000294998	0.000307672	0.000357908	0.000646729	0.000654349	0.00067249	0.470196	8.22361e-05	-1.08866691042309	4.08494	0.518878	5.87106e-06	-0.946534081713558	5.23128
O75223	Gamma-glutamylcyclotransferase OS=Homo sapiens GN=GGCT PE=1 SV=1	60.486	51	9	GGCT	cytosol	1415.5	3298	1884.2	2428.1	1748.2	1827.8	4724.8	3022.8	3945.1	0.000125881	0.000147903	0.000154942	0.000146719	0.000145856	0.000152331	0.000185241	0.000183249	0.000182722	0.800657	8.22932e-05	-0.320743859760815	4.08464	0.807119	0.00968516	-0.309146972451922	2.01389
Q9P0L0	Vesicle-associated membrane protein-associated protein A OS=Homo sapiens GN=VAPA PE=1 SV=3	109.356	49	13	VAPA	cytoskeleton;endoplasmic reticulum;membrane;nucleus	2521.5	5080.5	2872.6	3274.8	2396.5	2685.8	9376.8	5816.8	7791.5	0.000224238	0.000227842	0.00023622	0.000197882	0.000199945	0.000223837	0.000367628	0.000352627	0.000360874	0.554058	8.27366e-05	-0.851891502523975	4.0823	0.631363	1.98958e-05	-0.663458914255148	4.70124
Q6UW63	KDEL motif-containing protein 1 OS=Homo sapiens GN=KDELC1 PE=1 SV=1	60.162	35	16	KDELC1	endoplasmic reticulum;organelle lumen	1261.9	2874.1	1499.5	6473.5	4239.1	4139.8	3014.1	2162.1	2562.8	0.000112221	0.000128893	0.000123307	0.000391165	0.000353677	0.000345015	0.000118171	0.000131071	0.000118699	2.9796	8.31903e-05	1.57511776079866	4.07993	1.03882	0.864744	0.0549437871882193	0.0631123
Q9H9J2	39S ribosomal protein L44, mitochondrial OS=Homo sapiens GN=MRPL44 PE=1 SV=1	78.267	40	13	MRPL44	membrane;mitochondrion;nucleus;ribosome	1547.7	3736.1	2033.4	2574.3	1842.1	1921	4882.1	3221.9	4150.5	0.000137638	0.000167551	0.000167211	0.000155554	0.00015369	0.000160098	0.000191408	0.000195318	0.000192236	0.80918	8.32837e-05	-0.305466585366537	4.07944	0.869822	0.0236477	-0.201207941416946	1.62621
P17480	Nucleolar transcription factor 1 OS=Homo sapiens GN=UBTF PE=1 SV=1	61.185	22	15	UBTF	nucleus	1323.8	2588.8	1436.4	1524.6	1149.5	1230.2	3832.9	2454.3	3309.2	0.000117726	0.000116098	0.000118118	9.21248e-05	9.59051e-05	0.000102526	0.000150273	0.000148785	0.00015327	0.638205	8.34298e-05	-0.647909155410563	4.07868	0.783413	2.12779e-05	-0.35215563730903	4.67207
P60604	Ubiquitin-conjugating enzyme E2 G2 OS=Homo sapiens GN=UBE2G2 PE=1 SV=1	20.915	32	4	UBE2G2	cytosol;endoplasmic reticulum	648	1216.1	696.2	971	695.4	698.6	1404.7	908.5	1191.3	5.76269e-05	5.45377e-05	5.72501e-05	5.86732e-05	5.80186e-05	5.82221e-05	5.50729e-05	5.50752e-05	5.51766e-05	1.05714	8.34463e-05	0.0801626308485849	4.07859	1.03949	0.234035	0.0558739196361473	0.630719
O00748	Cocaine esterase OS=Homo sapiens GN=CES2 PE=1 SV=1	28.976	14	7	CES2	endoplasmic reticulum;organelle lumen	644.6	1407.2	798.5	846.9	656.9	705.5	2415.9	1514.3	2030.8	5.73245e-05	6.31079e-05	6.56624e-05	5.11744e-05	5.48065e-05	5.87971e-05	9.47182e-05	9.18001e-05	9.40592e-05	0.582681	8.34487e-05	-0.779221837950746	4.07858	0.670938	0.000274516	-0.575749080016582	3.56143
P43121	Cell surface glycoprotein MUC18 OS=Homo sapiens GN=MCAM PE=1 SV=2	97.49	31	17	MCAM	extracellular;membrane;nucleus	1209.3	2567.9	1279.9	8271.6	5914.2	5139.1	2380.2	1721.3	1981.8	0.000107543	0.000115161	0.000105249	0.000499816	0.000493434	0.000428298	9.33185e-05	0.000104349	9.17897e-05	5.28763	8.34557e-05	2.40262096584712	4.07854	1.15243	0.060953	0.204684931329427	1.215
P61088	Ubiquitin-conjugating enzyme E2 N OS=Homo sapiens GN=UBE2N PE=1 SV=1	99.589	54	10	UBE2N	cytoplasm;cytosol;nucleus	3873.4	6462.2	3596	4854.9	3538.1	3601.6	6545.9	4159.6	5541.8	0.000344463	0.000289806	0.000295707	0.00029336	0.000295191	0.000300161	0.00025664	0.000252164	0.000256676	1.15022	8.34589e-05	0.201903999095568	4.07853	1.15223	0.0343755	0.204424699388464	1.46375
Q96TA2	ATP-dependent zinc metalloprotease YME1L1 OS=Homo sapiens GN=YME1L1 PE=1 SV=2	85.08	22	14	YME1L1	membrane;mitochondrion	1853.3	3650.1	2050.9	2534.8	1859.6	1870.5	4595.6	2985.4	3992.7	0.000164815	0.000163694	0.00016865	0.000153167	0.00015515	0.000155889	0.000180176	0.000180981	0.000184927	0.857272	8.36282e-05	-0.222175797531018	4.07765	0.910672	0.0014799	-0.134996886020196	2.82977
P80723	Brain acid soluble protein 1 OS=Homo sapiens GN=BASP1 PE=1 SV=2	150.745	80	15	BASP1	cytoplasm;cytoskeleton;membrane;nucleus	2811.3	5134.9	2963.1	2739.8	2013.5	2222.6	7393.1	5041.1	6481.8	0.00025001	0.000230282	0.000243662	0.000165554	0.00016799	0.000185234	0.000289855	0.000305602	0.000300213	0.55957	8.37659e-05	-0.837608377230874	4.07693	0.811631	0.00152532	-0.301104029660192	2.81664
Q86WA6	Valacyclovir hydrolase OS=Homo sapiens GN=BPHL PE=1 SV=1	21.436	27	8	BPHL	membrane;mitochondrion	608.7	1131	673.2	839.2	606.2	654	1921.1	1238.9	1588.5	5.41319e-05	5.07213e-05	5.53587e-05	5.07091e-05	5.05765e-05	5.45051e-05	7.5319e-05	7.51048e-05	7.35735e-05	0.675178	8.42129e-05	-0.566659330769517	4.07462	0.720752	0.000140915	-0.47242554732846	3.85104
Q15031	Probable leucine--tRNA ligase, mitochondrial OS=Homo sapiens GN=LARS2 PE=1 SV=2	49.21	14	11	LARS2	mitochondrion;organelle lumen	1639.2	3425.3	1935.1	2178.8	1587.7	1634.5	4049.2	2651.8	3492.6	0.000145775	0.000153612	0.000159128	0.000131655	0.000132465	0.000136221	0.000158754	0.000160758	0.000161764	0.824004	8.42234e-05	-0.279277517518495	4.07457	0.955552	0.128855	-0.0655944641500929	0.889898
Q7L775	EPM2A-interacting protein 1 OS=Homo sapiens GN=EPM2AIP1 PE=1 SV=1	33.484	11	5	EPM2AIP1	cytoplasm;endoplasmic reticulum;nucleus	429	875.7	452	850.9	624.1	612.7	1020.5	678.2	906.7	3.81511e-05	3.9272e-05	3.7169e-05	5.14161e-05	5.20699e-05	5.10631e-05	4.00099e-05	4.11139e-05	4.1995e-05	1.25058	8.43548e-05	0.322592636908757	4.07389	0.927936	0.02728	-0.107902212393764	1.56415
Q9NPD8	Ubiquitin-conjugating enzyme E2 T OS=Homo sapiens GN=UBE2T PE=1 SV=1	37.072	42	7	UBE2T	cytoplasm;nucleus	1107.3	2386.6	1325.6	1869	1330.9	1368.9	3280.3	2114.6	2752	9.84726e-05	0.00010703	0.000109007	0.000112935	0.00011104	0.000114086	0.000128608	0.000128192	0.000127462	0.880989	8.43701e-05	-0.182804389627284	4.07381	0.834925	0.00202037	-0.260280843274584	2.69457
Q07065	Cytoskeleton-associated protein 4 OS=Homo sapiens GN=CKAP4 PE=1 SV=2	477.561	79	48	CKAP4	cytoplasm;cytoskeleton;cytosol;endoplasmic reticulum;membrane;organelle lumen	15070.9	32976.3	17282.4	22925.8	16765.6	15407.3	19191.4	12730.4	16418.9	0.00134026	0.00147887	0.00142117	0.0013853	0.00139879	0.00128406	0.000752421	0.000771744	0.000760463	1.82166	8.43802e-05	0.865252971462501	4.07376	1.86882	8.78824e-05	0.902129262884181	4.0561
P11166	Solute carrier family 2, facilitated glucose transporter member 1 OS=Homo sapiens GN=SLC2A1 PE=1 SV=2	44.957	12	5	SLC2A1	cytoplasm;cytoskeleton;cytosol;membrane;nucleus	1044.2	2047	1048.5	4001	2796.7	2541.1	2077.6	1399.8	1803.2	9.28611e-05	9.18006e-05	8.62205e-05	0.000241763	0.000233334	0.000211778	8.14547e-05	8.48589e-05	8.35176e-05	2.79383	8.45779e-05	1.48224674119899	4.07274	1.09918	0.0372729	0.136423378979632	1.42861
O15305	Phosphomannomutase 2 OS=Homo sapiens GN=PMM2 PE=1 SV=1	63.192	40	11	PMM2	cytoplasm;cytosol;nucleus	3036.9	6383.1	3390	3628.4	2657.3	2589	6515.4	4193.6	5599.3	0.000270073	0.000286259	0.000278767	0.000219248	0.000221704	0.00021577	0.000255444	0.000254225	0.000259339	0.858303	8.5058e-05	-0.220441793420196	4.07028	1.09131	0.0110448	0.126054761874849	1.95684
Q9Y6M1	Insulin-like growth factor 2 mRNA-binding protein 2 OS=Homo sapiens GN=IGF2BP2 PE=1 SV=2	142.018	40	22	IGF2BP2	cytoplasm;cytoskeleton;cytosol;nucleus	2838.9	6503.8	3418.4	3355.8	2474.4	2565.2	7734.6	4756.6	6466.2	0.000252464	0.000291672	0.000281103	0.000202776	0.000206444	0.000213786	0.000303244	0.000288355	0.000299491	0.689318	8.51452e-05	-0.536758735700131	4.06984	0.938603	0.154846	-0.0914137480805107	0.8101
Q15257	Serine/threonine-protein phosphatase 2A activator OS=Homo sapiens GN=PTPA PE=1 SV=3	67.083	43	13	PPP2R4; PTPA	cytoplasm;nucleus	1589.7	2927.9	1668.7	2441.6	1723.6	1778.6	2939	1914.7	2404.6	0.000141373	0.000131306	0.000137221	0.000147535	0.000143803	0.00014823	0.000115227	0.000116073	0.000111372	1.28039	8.52506e-05	0.356579958378954	4.0693	1.19088	0.00234518	0.252022491758448	2.62982
P48960	CD97 antigen OS=Homo sapiens GN=CD97 PE=1 SV=4	40.552	10	8	CD97; ADGRE5	cell surface;extracellular;membrane	598.7	1240.3	694.5	1274.2	857	883.2	1190.6	782.1	980.9	5.32426e-05	5.5623e-05	5.71103e-05	7.69942e-05	7.15012e-05	7.36068e-05	4.66789e-05	4.74126e-05	4.54317e-05	1.57688	8.53666e-05	0.657070401704124	4.06871	1.19161	0.00223456	0.252912096098133	2.65081
O14548	Cytochrome c oxidase subunit 7A-related protein, mitochondrial OS=Homo sapiens GN=COX7A2L PE=1 SV=2	12.692	22	4	COX7A2L	membrane;mitochondrion	505.4	1244.7	723.8	829.7	615.2	661.4	2025.5	1308.1	1670.9	4.49454e-05	5.58203e-05	5.95197e-05	5.01351e-05	5.13274e-05	5.51218e-05	7.94121e-05	7.92998e-05	7.73899e-05	0.647257	8.58142e-05	-0.627589309987388	4.06644	0.703915	0.00464018	-0.506527614683931	2.33347
P21953	2-oxoisovalerate dehydrogenase subunit beta, mitochondrial OS=Homo sapiens GN=BCKDHB PE=1 SV=2	22.863	17	5	BCKDHB	mitochondrion;organelle lumen	576.4	999.1	572.1	730.4	519.9	574.9	1729	1118.8	1463.7	5.12595e-05	4.4806e-05	4.7045e-05	4.41348e-05	4.33763e-05	4.79128e-05	6.77874e-05	6.78241e-05	6.77932e-05	0.651022	8.59558e-05	-0.619222849396279	4.06572	0.693949	0.000444476	-0.527097479016895	3.35215
P17931	Galectin-3 OS=Homo sapiens GN=LGALS3 PE=1 SV=5	81.728	35	12	LGALS3	cytoplasm;extracellular;membrane;nucleus;spliceosomal complex	2437.6	4708.1	2737.5	3375.5	2468.1	2809.6	9618.1	6181	8295.4	0.000216777	0.000211141	0.000225111	0.000203966	0.000205919	0.000234155	0.000377089	0.000374705	0.000384212	0.546074	8.62964e-05	-0.872830339357023	4.06401	0.574869	5.37972e-06	-0.798694975323414	5.26924
P50416	Carnitine O-palmitoyltransferase 1, liver isoform OS=Homo sapiens GN=CPT1A PE=1 SV=2	42.222	14	11	CPT1A	membrane;mitochondrion	1021.7	2274.6	1256.2	1003.6	748.1	873.1	3270.8	2194.5	2803	9.08601e-05	0.000102008	0.0001033	6.06431e-05	6.24155e-05	7.27651e-05	0.000128236	0.000133035	0.000129825	0.480768	8.63835e-05	-1.05658805179916	4.06357	0.785734	0.00165279	-0.347887184786976	2.78178
Q8N6S5	ADP-ribosylation factor-like protein 6-interacting protein 6 OS=Homo sapiens GN=ARL6IP6 PE=1 SV=1	4.196	5	1	ARL6IP6	membrane	122.6	277.2	146.8	223.1	164.5	163	287.1	192	248.2	1.09029e-05	1.24314e-05	1.20717e-05	1.34809e-05	1.37246e-05	1.35846e-05	1.12561e-05	1.16395e-05	1.14957e-05	1.18171	8.6404e-05	0.240875892125715	4.06347	1.0501	0.515541	0.0705320133092325	0.287737
P05166	Propionyl-CoA carboxylase beta chain, mitochondrial OS=Homo sapiens GN=PCCB PE=1 SV=3	79.103	29	12	PCCB	cytosol;mitochondrion;organelle lumen	1369.1	2742	1570.4	1562.8	1171.5	1373	5169.7	3325	4362.8	0.000121755	0.000122969	0.000129137	9.44331e-05	9.77406e-05	0.000114427	0.000202684	0.000201569	0.000202069	0.4837	8.65287e-05	-1.04781672826182	4.06284	0.608549	4.69708e-06	-0.716554070673248	5.32817
P32004	Neural cell adhesion molecule L1 OS=Homo sapiens GN=L1CAM PE=1 SV=2	19.841	5	8	L1CAM	cell surface;membrane	296.6	725.1	409.1	224.8	192.5	252.3	1400.8	881.1	1138	2.63767e-05	3.25181e-05	3.36412e-05	1.35837e-05	1.60607e-05	2.10269e-05	5.492e-05	5.34142e-05	5.2708e-05	0.300682	8.68108e-05	-1.73369120457021	4.06143	0.608792	0.000628017	-0.715978635880622	3.20203
Q9Y5Q8	General transcription factor 3C polypeptide 5 OS=Homo sapiens GN=GTF3C5 PE=1 SV=2	32.83	20	10	GTF3C5	nucleus	1002	2022.8	1063.6	1543.6	1131.9	1106.6	2065.2	1353.8	1768.2	8.91082e-05	9.07153e-05	8.74622e-05	9.32729e-05	9.44367e-05	9.22252e-05	8.09686e-05	8.20703e-05	8.18965e-05	1.13891	8.69794e-05	0.187655851962781	4.06058	1.08806	0.00173038	0.121756507044607	2.76186
Q99797	Mitochondrial intermediate peptidase OS=Homo sapiens GN=MIPEP PE=1 SV=2	55.366	22	14	MIPEP	mitochondrion;organelle lumen	1438.7	2880.7	1601.2	1726.3	1289.1	1361.5	4029.2	2582	3318.6	0.000127944	0.000129189	0.00013167	0.000104313	0.000107552	0.000113469	0.000157969	0.000156526	0.000153705	0.687119	8.71297e-05	-0.541368701693289	4.05983	0.82535	9.1244e-05	-0.276922419861633	4.0398
Q5UCC4	ER membrane protein complex subunit 10 OS=Homo sapiens GN=EMC10 PE=1 SV=1	13.302	6	1	EMC10	extracellular;membrane	147.6	283.2	149.9	211.9	160.5	144.4	163.6	102.7	138.3	1.31261e-05	1.27005e-05	1.23266e-05	1.28042e-05	1.33908e-05	1.20344e-05	6.41413e-06	6.22589e-06	6.40555e-06	1.99892	8.73304e-05	0.999220800488359	4.05883	1.98273	1.17798e-05	0.987491806173583	4.92886
Q2TB90	Putative hexokinase HKDC1 OS=Homo sapiens GN=HKDC1 PE=1 SV=3	180.77	33	32	HKDC1	cytosol;mitochondrion	4795.1	11156.2	5782.6	7531.2	5518.3	5173.1	7485.8	4993.9	6430.2	0.00042643	0.000500315	0.000475516	0.000455077	0.000460403	0.000431132	0.000293489	0.000302741	0.000297823	1.52801	8.7795e-05	0.611654516677389	4.05653	1.59664	0.00149744	0.675037859843596	2.82465
Q9BT22	Chitobiosyldiphosphodolichol beta-mannosyltransferase OS=Homo sapiens GN=ALG1 PE=1 SV=2	26.355	13	6	ALG1	endoplasmic reticulum;membrane	963.6	2112	1151.9	1288.2	940.2	938.5	2513.3	1605.1	2043.4	8.56933e-05	9.47156e-05	9.47233e-05	7.78402e-05	7.84428e-05	7.82156e-05	9.85368e-05	9.73046e-05	9.46428e-05	0.803822	8.80405e-05	-0.315052029344963	4.05532	0.973393	0.187282	-0.0389061907139352	0.727503
P09543	2',3'-cyclic-nucleotide 3'-phosphodiesterase OS=Homo sapiens GN=CNP PE=1 SV=2	94.261	45	23	CNP	cytoplasm;membrane	3867.7	7404.6	3971.6	6113.4	4441.2	4216.5	6525.4	4334.9	5600.7	0.000343956	0.00033207	0.000326593	0.000369406	0.000370538	0.000351408	0.000255836	0.000262791	0.000259404	1.42406	8.8487e-05	0.510006182270184	4.05312	1.28013	0.000169172	0.356286347010336	3.77167
Q06710	Paired box protein Pax-8 OS=Homo sapiens GN=PAX8 PE=1 SV=2	99.062	45	14	PAX8	nucleus	1732.2	4197.7	2201.3	1750.8	1312	1471.8	5057.9	3207.8	4264.8	0.000154045	0.000188252	0.000181018	0.000105793	0.000109463	0.000122661	0.000198301	0.000194464	0.00019753	0.554158	8.89749e-05	-0.851629710675786	4.05073	0.916407	0.100024	-0.1259391530153	0.999895
P49023	Paxillin OS=Homo sapiens GN=PXN PE=1 SV=3	111.267	33	15	PXN	cytoplasm;cytoskeleton;cytosol;membrane	2339.2	3876.2	2073	3474.6	2540.9	2429.3	3956.8	2615.9	3435.6	0.000208026	0.000173834	0.000170467	0.000209955	0.000211992	0.00020246	0.000155131	0.000158581	0.000159124	1.32395	8.90596e-05	0.404853340476811	4.05032	1.09618	0.0930098	0.132482777090777	1.03147
P00352	Retinal dehydrogenase 1 OS=Homo sapiens GN=ALDH1A1 PE=1 SV=2	547.806	76	35	ALDH1A1	cytoplasm;cytosol	18677	35211.5	18227.3	44756.1	31874.5	28798	26839.6	17841.1	22713.3	0.00166095	0.00157911	0.00149887	0.00270441	0.00265935	0.00240006	0.00105228	0.00108157	0.001052	2.52724	8.91056e-05	1.33756027796196	4.05009	1.50066	0.000412584	0.585595294264137	3.38449
P49902	Cytosolic purine 5'-nucleotidase OS=Homo sapiens GN=NT5C2 PE=1 SV=1	65.83	24	11	NT5C2	cytoplasm;cytosol	2330.7	4615.6	2484.6	2658.5	1944.7	1959.4	4481.9	2922.7	3825.7	0.00020727	0.000206993	0.000204314	0.000160641	0.00016225	0.000163298	0.000175718	0.00017718	0.000177192	0.915735	8.92477e-05	-0.126998021180383	4.0494	1.16826	9.99788e-06	0.224363606765408	5.00009
O75828	Carbonyl reductase [NADPH] 3 OS=Homo sapiens GN=CBR3 PE=1 SV=3	69.561	39	8	CBR3	cytoplasm;cytosol	479.8	1019.7	548.8	1115.8	781.9	722.4	769.6	496.6	634.9	4.26688e-05	4.57299e-05	4.5129e-05	6.74228e-05	6.52355e-05	6.02056e-05	3.01731e-05	3.0105e-05	2.94062e-05	2.16694	8.939e-05	1.11565596237025	4.04871	1.49906	0.000112163	0.584054840029914	3.95015
Q13740	CD166 antigen OS=Homo sapiens GN=ALCAM PE=1 SV=2	138.381	32	16	ALCAM	extracellular;membrane	3291.7	6808.9	3401	9505.7	6631.1	6068.1	5459.2	3662.8	4677.9	0.000292732	0.000305355	0.000279672	0.000574387	0.000553246	0.000505722	0.000214034	0.000222047	0.000216663	2.55349	8.94049e-05	1.35246784685622	4.04864	1.35109	0.000647535	0.434127300395093	3.18874
Q9H0R4	Haloacid dehalogenase-like hydrolase domain-containing protein 2 OS=Homo sapiens GN=HDHD2 PE=1 SV=1	29.6	38	7	HDHD2		861.1	1575.3	900.4	1448.7	1010.9	1052.3	1642.9	1093.1	1439.7	7.65779e-05	7.06465e-05	7.40419e-05	8.75385e-05	8.43414e-05	8.76998e-05	6.44118e-05	6.62661e-05	6.66816e-05	1.32102	8.94727e-05	0.401647309019774	4.04831	1.11734	0.0126745	0.160071192909812	1.89707
Q9P2R3	Rabankyrin-5 OS=Homo sapiens GN=ANKFY1 PE=1 SV=2	99.538	20	20	ANKFY1	cytoplasm;cytosol;endosome;membrane	2525.6	4384.8	2452	3486.6	2553.2	2634.6	6732.2	4333.3	5793.5	0.000224602	0.000196642	0.000201633	0.00021068	0.000213019	0.00021957	0.000263944	0.000262694	0.000268334	0.807061	8.94936e-05	-0.309250746555065	4.04821	0.763926	0.00283269	-0.388495816404933	2.5478
P67936	Tropomyosin alpha-4 chain OS=Homo sapiens GN=TPM4 PE=1 SV=3	423.883	83	42	TPM4	cytoplasm;cytoskeleton;cytosol;membrane	16341.6	29809	17430	34213.5	23486.6	22884.6	31046.7	20178	25754.8	0.00145326	0.00133683	0.00143331	0.00206737	0.00195953	0.00190723	0.00121722	0.00122323	0.00119287	1.60984	9.00896e-05	0.686918686026125	4.04533	1.17752	0.00609824	0.235755880486924	2.2148
P20674	Cytochrome c oxidase subunit 5A, mitochondrial OS=Homo sapiens GN=COX5A PE=1 SV=2	58.292	38	6	COX5A	membrane;mitochondrion	1847.9	4052.8	2455.6	2875.2	2041.1	2109.9	5380.6	3414.2	4453	0.000164334	0.000181753	0.000201929	0.000173736	0.000170293	0.000175841	0.000210953	0.000206976	0.000206247	0.839399	9.03873e-05	-0.252571429630865	4.04389	0.878137	0.0814806	-0.187481433453908	1.08895
P22087	rRNA 2'-O-methyltransferase fibrillarin OS=Homo sapiens GN=FBL PE=1 SV=2	44.327	38	10	FBL	chromosome;membrane;nucleus	1014.9	2071.7	1157.7	1459.9	1117.5	1142	3307.9	2139.5	2736.8	9.02554e-05	9.29083e-05	9.52002e-05	8.82153e-05	9.32353e-05	9.51755e-05	0.00012969	0.000129701	0.000126758	0.718908	9.10082e-05	-0.476120052751606	4.04092	0.716387	3.19048e-05	-0.481188740003774	4.49614
P31937	3-hydroxyisobutyrate dehydrogenase, mitochondrial OS=Homo sapiens GN=HIBADH PE=1 SV=2	114.345	33	9	HIBADH	mitochondrion;organelle lumen	2016.7	4383.6	2417.6	2147.8	1636.8	1802.9	6475.4	4002.4	5439.4	0.000179346	0.000196589	0.000198805	0.000129782	0.000136562	0.000150256	0.000253876	0.000242634	0.000251933	0.542055	9.10598e-05	-0.883488815158876	4.04067	0.780321	0.00120512	-0.357859665148553	2.91897
Q92896	Golgi apparatus protein 1 OS=Homo sapiens GN=GLG1 PE=1 SV=2	148.822	29	36	GLG1	Golgi;membrane	4010.7	8984.5	4897.5	5901.3	4276.2	4421.4	11211.6	7107.3	9449.2	0.000356673	0.000402922	0.000402732	0.000356589	0.000356772	0.000368484	0.000439564	0.00043086	0.000437652	0.815195	9.11656e-05	-0.294782204480941	4.04017	0.920211	0.0357924	-0.119963538161019	1.44621
Q15813	Tubulin-specific chaperone E OS=Homo sapiens GN=TBCE PE=1 SV=1	95.167	35	17	TBCE	cytoplasm;cytoskeleton	1748.4	3660.2	2034.4	2942.6	2155.5	2258.6	6246.8	3947.9	5161.5	0.000155486	0.000164147	0.000167293	0.000177808	0.000179838	0.000188234	0.000244913	0.00023933	0.000239062	0.751421	9.12784e-05	-0.41230676838135	4.03963	0.685859	3.96641e-05	-0.544015808075282	4.4016
P51397	Death-associated protein 1 OS=Homo sapiens GN=DAP PE=1 SV=3	26.569	40	3	DAP		460.7	681.8	427.1	699.1	490	496.1	798.7	537.2	704.5	4.09702e-05	3.05763e-05	3.51214e-05	4.22435e-05	4.08817e-05	4.13455e-05	3.1314e-05	3.25662e-05	3.26298e-05	1.26958	9.13053e-05	0.344354155040434	4.0395	1.07846	0.327593	0.108973213248643	0.484665
Q8NC56	LEM domain-containing protein 2 OS=Homo sapiens GN=LEMD2 PE=1 SV=1	35.834	16	8	LEMD2	chromosome;endoplasmic reticulum;membrane;nucleus	566.7	1057.2	588.3	821.6	568.2	580.4	968.3	629.9	823.8	5.03968e-05	4.74116e-05	4.83772e-05	4.96456e-05	4.74061e-05	4.83712e-05	3.79633e-05	3.81859e-05	3.81554e-05	1.26774	9.14061e-05	0.342260436336119	4.03902	1.2679	0.000272364	0.342441070641425	3.56485
P04818	Thymidylate synthase OS=Homo sapiens GN=TYMS PE=1 SV=3	64.394	43	10	TYMS	cytoplasm;cytosol;membrane;mitochondrion;nucleus;organelle lumen	718.7	1519.8	859.9	1323.5	913.4	983.6	2937.8	1912.3	2405.9	6.39142e-05	6.81576e-05	7.07115e-05	7.99732e-05	7.62068e-05	8.19743e-05	0.00011518	0.000115928	0.000111432	0.694333	9.15828e-05	-0.526299538306029	4.03819	0.591749	4.30191e-05	-0.756942922280735	4.36634
P46108	Adapter molecule crk OS=Homo sapiens GN=CRK PE=1 SV=2	78.151	59	15	CRK	cytoplasm;cytoskeleton;cytosol;membrane;nucleus	1855.9	3551.9	2045.7	2873.6	2092.1	2201.3	5784	3751.5	4929.2	0.000165046	0.00015929	0.000168222	0.000173639	0.000174548	0.000183459	0.000226768	0.000227424	0.000228302	0.767501	9.16407e-05	-0.381759629819152	4.03791	0.725719	1.82484e-05	-0.462517657037768	4.73878
Q6ZRP7	Sulfhydryl oxidase 2 OS=Homo sapiens GN=QSOX2 PE=1 SV=3	73.598	21	12	QSOX2	extracellular;Golgi;membrane;nucleus	2493.8	5054.7	2647	3148.8	2337.7	2297.7	3817.8	2583.5	3308	0.000221775	0.000226685	0.000217669	0.000190268	0.000195039	0.000191493	0.000149681	0.000156617	0.000153214	1.24984	9.17581e-05	0.321738252928426	4.03736	1.44748	3.0651e-05	0.533541997559364	4.51356
O95633	Follistatin-related protein 3 OS=Homo sapiens GN=FSTL3 PE=1 SV=1	5.865	7	1	FSTL3	extracellular;Golgi;nucleus;organelle lumen	46	119.7	71.1	118.8	90.1	86.2	86.2	63.2	87.1	4.0908e-06	5.36811e-06	5.84671e-06	7.17856e-06	7.51722e-06	7.184e-06	3.37957e-06	3.83132e-06	4.03415e-06	1.87507	9.241e-05	0.906945813487194	4.03428	1.40111	0.0725374	0.486573845445046	1.13944
Q09028	Histone-binding protein RBBP4 OS=Homo sapiens GN=RBBP4 PE=1 SV=3	90.368	29	10	RBBP4	cytosol;nucleus	1433.8	2680.4	1449	2655.6	1927.9	1851.4	2989.9	1976.5	2623.3	0.000127508	0.000120206	0.000119154	0.000160466	0.000160849	0.000154298	0.000117222	0.00011982	0.000121502	1.33923	9.24109e-05	0.421403730519441	4.03428	1.00323	0.393804	0.00464751375458434	0.40472
Q07002	Cyclin-dependent kinase 18 OS=Homo sapiens GN=CDK18 PE=1 SV=3	16.287	11	5	CDK18	cytoplasm;nucleus	386.9	731.9	364.9	762.1	540.1	534.9	712.8	512.1	636.1	3.44072e-05	3.28231e-05	3.00065e-05	4.60503e-05	4.50616e-05	4.45791e-05	2.79462e-05	3.10446e-05	2.94618e-05	1.52949	9.27263e-05	0.613053618337342	4.0328	1.11409	0.135091	0.15586465627915	0.869373
Q96GC9	Vacuole membrane protein 1 OS=Homo sapiens GN=VMP1 PE=1 SV=1	9.447	4	1	VMP1	endoplasmic reticulum;membrane;vacuole	103	208.9	111.1	153.9	111.6	110.4	173.8	116.4	141	9.15983e-06	9.36841e-06	9.136e-06	9.29949e-06	9.31101e-06	9.20085e-06	6.81403e-06	7.05642e-06	6.5306e-06	1.36476	9.27653e-05	0.448643599596928	4.03261	1.34426	0.000137711	0.426811800879809	3.86103
P38646	Stress-70 protein, mitochondrial OS=Homo sapiens GN=HSPA9 PE=1 SV=2	787.188	64	52	HSPA9	cytoplasm;mitochondrion;nucleus;organelle lumen	26206.6	47023.4	26929.5	28851.1	21089.2	22580.1	64539.4	41091.1	54588.2	0.00233056	0.00210883	0.00221447	0.00174334	0.00175951	0.00188185	0.00253034	0.00249103	0.00252832	0.695921	9.27758e-05	-0.523004100824552	4.03257	0.875866	0.0102357	-0.191218522045376	1.98988
Q9GZX9	Twisted gastrulation protein homolog 1 OS=Homo sapiens GN=TWSG1 PE=1 SV=1	9.9	11	2	TWSG1	extracellular	254.6	398.8	226.8	330.7	241.7	240.6	604.9	380.6	511.4	2.26417e-05	1.78847e-05	1.86503e-05	1.99827e-05	2.01655e-05	2.00519e-05	2.37158e-05	2.30728e-05	2.36862e-05	0.846564	9.28681e-05	-0.240308474927941	4.03213	0.787391	0.0647787	-0.344848359703044	1.18857
P31939	Bifunctional purine biosynthesis protein PURH OS=Homo sapiens GN=ATIC PE=1 SV=3	340.417	74	38	ATIC	cytosol;membrane;mitochondrion	9120.4	18102.1	9805.1	11135.4	8169.6	8485.3	21943.8	14092.9	18384	0.00081108	0.000811814	0.000806295	0.000672863	0.000681606	0.000707174	0.000860332	0.000854342	0.000851479	0.797814	9.29158e-05	-0.325875052221942	4.03191	0.949363	0.000128511	-0.074968587740313	3.89106
O75312	Zinc finger protein ZPR1 OS=Homo sapiens GN=ZPR1 PE=1 SV=1	65.121	33	12	ZNF259; ZPR1	cytoplasm;nucleus	1338.6	2480.6	1401.7	1610.6	1215	1259.2	3507.6	2245.6	2980.8	0.000119042	0.000111246	0.000115265	9.73214e-05	0.00010137	0.000104943	0.00013752	0.000136133	0.00013806	0.737131	9.29536e-05	-0.440007183761665	4.03173	0.838171	0.000686971	-0.2546833851758	3.16306
P13693	Translationally-controlled tumor protein OS=Homo sapiens GN=TPT1 PE=1 SV=1	113.437	39	10	TPT1	cytoplasm;cytosol;endosome;nucleus	7181.7	12357.6	7113.2	8655.6	6210.1	6307.2	15515.7	9790.7	13080.8	0.000638671	0.000554194	0.000584934	0.000523019	0.000518121	0.000525649	0.000608311	0.000593533	0.000605854	0.863276	9.32942e-05	-0.212106672340736	4.03015	0.96547	0.711649	-0.0506969826637409	0.147734
P63241	Eukaryotic translation initiation factor 5A-1 OS=Homo sapiens GN=EIF5A PE=1 SV=2	220.764	57	14	EIF5A	cytoplasm;cytosol;endoplasmic reticulum;membrane;nucleus	12486	19680	11328.1	15561.1	11599.4	12030.6	32758.3	21071.1	28227.5	0.00111038	0.000882577	0.000931535	0.000940288	0.000967761	0.00100264	0.00128433	0.00127738	0.00130739	0.753516	9.33129e-05	-0.408289571258461	4.03006	0.72531	0.0107457	-0.463331342363587	1.96877
Q12792	Twinfilin-1 OS=Homo sapiens GN=TWF1 PE=1 SV=3	95.765	46	13	TWF1	cytoplasm;cytoskeleton;cytosol	2079.8	4950.2	2649.4	2735.2	2009.1	2051.6	4955.1	3204.3	4189	0.000184957	0.000221999	0.000217866	0.000165276	0.000167623	0.000170983	0.00019427	0.000194252	0.000194019	0.862919	9.34123e-05	-0.212703735338165	4.0296	1.12157	0.295454	0.165515069563203	0.529509
Q9BRP8	Partner of Y14 and mago OS=Homo sapiens GN=PYM1 PE=1 SV=1	59.227	53	8	WIBG; PYM1	cytoplasm;cytosol;nucleus	540.5	1195.9	695.8	749.9	539.4	576	1569.3	1009.9	1338.3	4.80669e-05	5.36318e-05	5.72172e-05	4.53131e-05	4.50032e-05	4.80045e-05	6.15262e-05	6.12223e-05	6.19851e-05	0.736485	9.34738e-05	-0.44127259720931	4.02931	0.87169	0.0322273	-0.198112639975031	1.49178
Q8N183	NADH dehydrogenase [ubiquinone] 1 alpha subcomplex assembly factor 2 OS=Homo sapiens GN=NDUFAF2 PE=1 SV=1	37.183	50	8	NDUFAF2	membrane;mitochondrion	736.9	1643.1	877.2	832.5	630.6	657.9	2155.2	1328.5	1839.1	6.55328e-05	7.36871e-05	7.21341e-05	5.03043e-05	5.26122e-05	5.48301e-05	8.44971e-05	8.05365e-05	8.51803e-05	0.622651	9.36136e-05	-0.68350394339393	4.02866	0.853687	0.0109547	-0.228220797375898	1.9604
Q86VS8	Protein Hook homolog 3 OS=Homo sapiens GN=HOOK3 PE=1 SV=2	73.744	19	14	HOOK3	cytoplasm;cytoskeleton;cytosol;Golgi	1427.1	2874.4	1565	2371.5	1709.6	1652.3	2663	1780.7	2341.3	0.000126913	0.000128906	0.000128693	0.000143299	0.000142635	0.000137704	0.000104406	0.00010795	0.00010844	1.32131	9.46277e-05	0.401970447471221	4.02398	1.19216	0.000116234	0.253576795546527	3.93467
Q7Z3E5	LisH domain-containing protein ARMC9 OS=Homo sapiens GN=ARMC9 PE=1 SV=2	41.063	13	9	ARMC9		895.6	2042.4	1100.2	1864.6	1327.8	1352.4	2594.1	1677.6	2204	7.9646e-05	9.15943e-05	9.04719e-05	0.000112669	0.000110781	0.00011271	0.000101705	0.0001017	0.000102081	1.10781	9.47229e-05	0.147710527032258	4.02355	0.889555	0.0186484	-0.168845045625768	1.72936
O43681	ATPase ASNA1 OS=Homo sapiens GN=ASNA1 PE=1 SV=2	59.13	41	10	ASNA1	cytoplasm;endoplasmic reticulum;membrane;nucleus	1567.2	3601.9	1946.8	2415.2	1743.6	1842.9	4859.7	3128.7	4098.2	0.000139372	0.000161532	0.00016009	0.00014594	0.000145472	0.000153589	0.00019053	0.000189669	0.000189814	0.768859	9.47904e-05	-0.379209361114259	4.02324	0.843405	0.00711613	-0.245702552019688	2.14776
O15173	Membrane-associated progesterone receptor component 2 OS=Homo sapiens GN=PGRMC2 PE=1 SV=1	59.966	43	9	PGRMC2	membrane	932.6	2311.8	1161.7	2848.3	2150.2	1937	2247.1	1472.5	1911.6	8.29364e-05	0.000103676	9.55292e-05	0.00017211	0.000179396	0.000161432	8.81002e-05	8.92661e-05	8.85383e-05	1.94391	9.48917e-05	0.958958804151532	4.02277	1.07896	0.42102	0.109640039953183	0.375698
Q9HCC0	Methylcrotonoyl-CoA carboxylase beta chain, mitochondrial OS=Homo sapiens GN=MCCC2 PE=1 SV=1	148.9	37	20	MCCC2	cytosol;mitochondrion;organelle lumen	2767.2	5608.1	3179.8	3262.5	2478.6	2782.4	9955.4	6258.5	8227.5	0.000246088	0.000251503	0.000261482	0.000197138	0.000206795	0.000231888	0.000390313	0.000379404	0.000381067	0.542672	9.49108e-05	-0.881847998753195	4.02268	0.659996	2.06705e-05	-0.59947034932887	4.68465
P30740	Leukocyte elastase inhibitor OS=Homo sapiens GN=SERPINB1 PE=1 SV=1	139.499	49	18	SERPINB1	cytoplasm;extracellular;membrane;organelle lumen	4736	10722.1	5751	6212.1	4415.2	4341.3	7758.2	4990.8	6449.4	0.000421174	0.000480848	0.000472917	0.00037537	0.000368369	0.000361809	0.000304169	0.000302553	0.000298712	1.21754	9.50706e-05	0.283963815830353	4.02195	1.56309	0.0011331	0.6444003669431	2.94573
P84085	ADP-ribosylation factor 5 OS=Homo sapiens GN=ARF5 PE=1 SV=2	88.265	60	9	ARF5	cytoplasm;Golgi;membrane	823.4	1721.3	898.8	1246.3	922	867.4	1342.7	882.7	1147.2	7.32253e-05	7.71941e-05	7.39103e-05	7.53084e-05	7.69243e-05	7.229e-05	5.26421e-05	5.35112e-05	5.31341e-05	1.41733	9.50844e-05	0.503172825022591	4.02189	1.39102	6.49391e-05	0.476138261074379	4.18749
Q9BUP0	EF-hand domain-containing protein D1 OS=Homo sapiens GN=EFHD1 PE=1 SV=1	26.335	20	5	EFHD1	membrane;mitochondrion	229.3	368.2	215.7	138.7	121	171.7	1138.7	689	983.9	2.03917e-05	1.65124e-05	1.77375e-05	8.38102e-06	1.00953e-05	1.43097e-05	4.46441e-05	4.17687e-05	4.55706e-05	0.226128	9.51614e-05	-2.14478801708293	4.02154	0.397309	9.08963e-05	-1.33166638405666	4.04145
Q9NNX1	Tuftelin OS=Homo sapiens GN=TUFT1 PE=1 SV=1	42.507	27	11	TUFT1	cytoplasm;extracellular	1063.5	2330	1236.1	2822.3	1997.4	1879.7	2388.9	1617.1	2096.3	9.45774e-05	0.000104492	0.000101647	0.000170539	0.000166647	0.000156656	9.36596e-05	9.80321e-05	9.70929e-05	1.71637	9.51995e-05	0.779358738170606	4.02137	1.04691	0.286032	0.0661334273068991	0.543585
Q16658	Fascin OS=Homo sapiens GN=FSCN1 PE=1 SV=3	267.087	57	28	FSCN1	cytoplasm;cytoskeleton;cytosol	7517.9	13300.3	7513.3	11274.2	7996.7	7848.1	13232.8	8682.6	10963.1	0.000668569	0.000596471	0.000617835	0.00068125	0.000667181	0.000654069	0.000518807	0.000526358	0.00050777	1.28599	9.534e-05	0.362879046423116	4.02073	1.19088	0.00755774	0.252023493993836	2.12161
P40123	Adenylyl cyclase-associated protein 2 OS=Homo sapiens GN=CAP2 PE=1 SV=1	38.618	16	9	CAP2	cytoskeleton;membrane	636	1207.1	687.7	1251.1	914.4	922.6	1674	1110.1	1423.5	5.65597e-05	5.41341e-05	5.65511e-05	7.55984e-05	7.62902e-05	7.68905e-05	6.56311e-05	6.72966e-05	6.59313e-05	1.15712	9.54337e-05	0.210535472153453	4.0203	0.857728	0.00038516	-0.221408081778134	3.41436
P45954	Short/branched chain specific acyl-CoA dehydrogenase, mitochondrial OS=Homo sapiens GN=ACADSB PE=1 SV=1	40.751	22	6	ACADSB	mitochondrion;organelle lumen	818.7	1699.6	919	1145.8	847.3	896	2496.1	1651	2147.6	7.28073e-05	7.62209e-05	7.55714e-05	6.92356e-05	7.06919e-05	7.46736e-05	9.78625e-05	0.000100087	9.94689e-05	0.710694	9.54815e-05	-0.492699879266041	4.02008	0.759749	4.00208e-05	-0.396405382787764	4.39771
Q14914	Prostaglandin reductase 1 OS=Homo sapiens GN=PTGR1 PE=1 SV=2	60.514	27	10	PTGR1	cytoplasm	1839.8	4305.8	2245	2119.7	1474.8	1496.6	2521.9	1574.6	2075.9	0.000163614	0.0001931	0.000184611	0.000128084	0.000123046	0.000124728	9.8874e-05	9.54556e-05	9.6148e-05	1.29725	9.59034e-05	0.375458775325059	4.01817	1.92007	0.000692345	0.941161657521581	3.15968
P53396	ATP-citrate synthase OS=Homo sapiens GN=ACLY PE=1 SV=3	423.578	50	52	ACLY	cytoplasm;cytosol;extracellular;membrane;organelle lumen	15325.4	28620.2	15242.2	21796	15902	15074.8	23993.5	15765.7	20362.4	0.00136289	0.00128351	0.0012534	0.00131704	0.00132674	0.00125635	0.000940693	0.000955751	0.000943111	1.39648	9.60724e-05	0.481794151618884	4.0174	1.36093	0.000430204	0.444597837321909	3.36633
P30084	Enoyl-CoA hydratase, mitochondrial OS=Homo sapiens GN=ECHS1 PE=1 SV=4	189.668	58	19	ECHS1	mitochondrion;organelle lumen	6821.8	12243.1	7343.4	9688.5	7197.7	7597.2	21541	13816.2	17916.4	0.000606665	0.000549059	0.000603864	0.000585433	0.000600519	0.000633159	0.00084454	0.000837568	0.000829822	0.716979	9.62005e-05	-0.47999687910578	4.01682	0.720973	0.000199487	-0.47198216039699	3.70008
P30626	Sorcin OS=Homo sapiens GN=SRI PE=1 SV=1	88.163	59	13	SRI	cytoplasm;cytosol;endoplasmic reticulum;membrane;mitochondrion	4324.9	8741.8	4742.2	5530.7	3984	3813.1	6296	4063.5	5322.5	0.000384615	0.000392038	0.000389962	0.000334196	0.000332393	0.000317788	0.000246842	0.000246338	0.000246519	1.34835	9.63002e-05	0.431194259297027	4.01637	1.58188	3.52287e-07	0.661635624990013	6.4531
Q9UHB9	Signal recognition particle subunit SRP68 OS=Homo sapiens GN=SRP68 PE=1 SV=2	151.939	46	27	SRP68	cytoplasm;cytosol;endoplasmic reticulum;nucleus;ribosome	3359.3	7229.3	3987.1	5228.8	3793	3786.4	8427.1	5505.3	7188.7	0.000298744	0.000324208	0.000327868	0.000315953	0.000316458	0.000315563	0.000330394	0.000333743	0.000332954	0.948939	9.63616e-05	-0.0756126403224662	4.0161	0.973732	0.169483	-0.0384032405479631	0.770875
O75323	Protein NipSnap homolog 2 OS=Homo sapiens GN=NIPSNAP2 PE=1 SV=1	43.098	36	10	GBAS; NIPSNAP2	cytoplasm;membrane;mitochondrion	968.2	2012.8	1145.2	1617.7	1110	1246.8	3811.1	2464.8	3221	8.61024e-05	9.02668e-05	9.41723e-05	9.77504e-05	9.26095e-05	0.00010391	0.000149419	0.000149421	0.000149185	0.654205	9.64836e-05	-0.612184926670111	4.01555	0.60412	1.43195e-05	-0.72709185834166	4.84407
O94760	N(G),N(G)-dimethylarginine dimethylaminohydrolase 1 OS=Homo sapiens GN=DDAH1 PE=1 SV=3	82.165	39	12	DDAH1	cytosol;mitochondrion	1838.6	3621.9	2038.5	2729.5	2047.4	2169.9	6475.8	4083.7	5470.2	0.000163507	0.000162429	0.00016763	0.000164932	0.000170819	0.000180842	0.000253891	0.000247563	0.000253359	0.674215	9.68534e-05	-0.568719935997252	4.01389	0.645357	4.54529e-06	-0.631830470890435	5.34244
P0DMV8	Heat shock 70 kDa protein 1A OS=Homo sapiens GN=HSPA1A PE=1 SV=1	427.766	55	40	HSPA1B; HSPA1A	cytoplasm;cytoskeleton;cytosol;endoplasmic reticulum;extracellular;mitochondrion;nucleus	11734.3	24084.4	13213.3	14666.4	10606.7	11022.9	28156.6	17919.2	23454	0.00104354	0.0010801	0.00108656	0.000886225	0.000884938	0.00091866	0.00110391	0.0010863	0.0010863	0.815818	9.73809e-05	-0.293680829222926	4.01153	0.994289	0.205156	-0.00826330983091013	0.687916
Q7L0Y3	tRNA methyltransferase 10 homolog C OS=Homo sapiens GN=TRMT10C PE=1 SV=2	112.96	56	22	TRMT10C	mitochondrion;organelle lumen	2483.1	5612.3	3129.4	3772.6	2823.5	3040.8	9126	5904	7827.2	0.000220823	0.000251691	0.000257337	0.000227961	0.00023557	0.000253423	0.000357795	0.000357913	0.000362527	0.658177	9.78621e-05	-0.603451974072937	4.00939	0.703219	0.000532926	-0.507953435850164	3.27333
P00450	Ceruloplasmin OS=Homo sapiens GN=CP PE=1 SV=1	8.642	3	2	CP	extracellular;membrane;organelle lumen	220.6	458.3	257.2	275.7	212.1	201.5	283.2	192.3	245.9	1.9618e-05	2.05531e-05	2.11501e-05	1.66593e-05	1.76959e-05	1.67932e-05	1.11032e-05	1.16576e-05	1.13892e-05	1.47449	9.81014e-05	0.560215146956879	4.00832	1.80462	4.4096e-05	0.85169224801931	4.3556
Q8TB61	Adenosine 3'-phospho 5'-phosphosulfate transporter 1 OS=Homo sapiens GN=SLC35B2 PE=1 SV=1	50.01	16	8	SLC35B2	Golgi;membrane	1312.3	2769.2	1462.7	1614.9	1189.2	1209.8	3165.7	1988.8	2681.6	0.000116703	0.000124189	0.000120281	9.75812e-05	9.92174e-05	0.000100826	0.000124115	0.000120565	0.000124202	0.799399	9.81065e-05	-0.323012438102254	4.0083	0.96911	0.357144	-0.0452673995959063	0.447156
Q8IZV5	Retinol dehydrogenase 10 OS=Homo sapiens GN=RDH10 PE=1 SV=1	25.37	20	4	RDH10	cytoplasm;endoplasmic reticulum;membrane;nucleus	464.8	929.8	493.2	503.4	400.2	405.8	1277.8	841.3	1119.1	4.13348e-05	4.16982e-05	4.05569e-05	3.04182e-05	3.33895e-05	3.38198e-05	5.00976e-05	5.10014e-05	5.18326e-05	0.654678	9.83314e-05	-0.611143061029983	4.00731	0.810464	8.4852e-05	-0.303179351292605	4.07134
Q4U2R6	39S ribosomal protein L51, mitochondrial OS=Homo sapiens GN=MRPL51 PE=1 SV=1	3.558	9	1	MRPL51	membrane;mitochondrion;ribosome	57.7	156	92.8	134.5	98.3	95.3	256.1	160.7	214.3	5.13128e-06	6.99604e-06	7.63115e-06	8.12724e-06	8.20137e-06	7.9424e-06	1.00407e-05	9.74198e-06	9.92559e-06	0.818817	9.85558e-05	-0.288387307965878	4.00632	0.704849	0.0117678	-0.504614123685857	1.9293
Q9H4A3	Serine/threonine-protein kinase WNK1 OS=Homo sapiens GN=WNK1 PE=1 SV=2	108.488	11	25	WNK1	cytoplasm;cytosol;membrane	2109.1	4523.3	2524.5	2771.8	1980.5	2126.8	5821.6	3745.3	4933.9	0.000187563	0.000202854	0.000207595	0.000167488	0.000165237	0.00017725	0.000228243	0.000227048	0.00022852	0.733814	9.85865e-05	-0.44651410256739	4.00618	0.888764	0.00918098	-0.170128254381395	2.03711
Q6NVY1	3-hydroxyisobutyryl-CoA hydrolase, mitochondrial OS=Homo sapiens GN=HIBCH PE=1 SV=2	37.66	25	10	HIBCH	mitochondrion;organelle lumen	1087.1	2212.2	1243.8	1467	1117.8	1204.3	3791.1	2422.7	3205.4	9.66762e-05	9.92092e-05	0.00010228	8.86443e-05	9.32603e-05	0.000100368	0.000148634	0.000146869	0.000148462	0.628175	9.86625e-05	-0.670761664470414	4.00585	0.668245	9.22611e-06	-0.581550881645756	5.03498
P82932	28S ribosomal protein S6, mitochondrial OS=Homo sapiens GN=MRPS6 PE=1 SV=3	25.67	40	6	MRPS6	membrane;mitochondrion;ribosome	672	1450.4	856.9	1069.3	760.4	819.5	2359.7	1591.7	2058.4	5.97612e-05	6.50452e-05	7.04648e-05	6.4613e-05	6.34417e-05	6.8298e-05	9.25148e-05	9.64923e-05	9.53375e-05	0.67773	9.86724e-05	-0.561218324337489	4.0058	0.682263	0.000852778	-0.551600834748562	3.06916
P32455	Guanylate-binding protein 1 OS=Homo sapiens GN=GBP1 PE=1 SV=2	89.109	33	21	GBP1	cytoplasm;cytosol;extracellular;Golgi;membrane	3633.7	9239.4	4763	4775.1	3396.9	3213.4	4502.5	2994.7	3771.9	0.000323146	0.000414354	0.000391672	0.000288538	0.00028341	0.000267808	0.000176526	0.000181545	0.0001747	1.60549	9.86773e-05	0.683013209165151	4.00578	2.21878	0.00194028	1.1497675139832	2.71214
Q8N129	Protein canopy homolog 4 OS=Homo sapiens GN=CNPY4 PE=2 SV=1	8.203	9	2	CNPY4	extracellular	177	445.6	234.5	409.6	296.4	301.1	463.9	302.3	366.1	1.57407e-05	1.99836e-05	1.92835e-05	2.47503e-05	2.47292e-05	2.5094e-05	1.81877e-05	1.83261e-05	1.69564e-05	1.36082	9.87485e-05	0.444480319233283	4.00547	1.06024	0.72985	0.0843973179657148	0.136766
Q96N66	Lysophospholipid acyltransferase 7 OS=Homo sapiens GN=MBOAT7 PE=1 SV=2	49.933	11	5	MBOAT7	membrane	785.4	1738.3	988.5	1889.6	1361.9	1379.6	2373.1	1598.7	2069	6.98459e-05	7.79565e-05	8.12865e-05	0.00011418	0.000113626	0.000114977	9.30401e-05	9.69166e-05	9.58285e-05	1.19151	9.89935e-05	0.252785593916468	4.00439	0.813501	0.00622477	-0.297784860532636	2.20588
O60216	Double-strand-break repair protein rad21 homolog OS=Homo sapiens GN=RAD21 PE=1 SV=2	62.637	22	11	RAD21	chromosome;cytosol;membrane;nucleus	706.3	1275.3	662.3	1012.1	758.5	740.8	1298.8	854.4	1112	6.28115e-05	5.71926e-05	5.44624e-05	6.11567e-05	6.32832e-05	6.17391e-05	5.0921e-05	5.17956e-05	5.15037e-05	1.19873	9.95529e-05	0.261506258786998	4.00195	1.11046	0.0523915	0.151151573990541	1.28074
P07195	L-lactate dehydrogenase B chain OS=Homo sapiens GN=LDHB PE=1 SV=2	296.878	59	23	LDHB	cytoplasm;cytosol;membrane;mitochondrion	20178.2	28053.6	15889.1	17558.4	13084.1	13420.9	34693.2	22350.1	29655.8	0.00179445	0.0012581	0.0013066	0.00106098	0.00109163	0.00111851	0.00136019	0.00135491	0.00137355	0.802561	9.97908e-05	-0.317317488479024	4.00091	0.9606	0.626585	-0.0579922663523132	0.20302
Q8NBT2	Kinetochore protein Spc24 OS=Homo sapiens GN=SPC24 PE=1 SV=2	17.025	26	4	SPC24	chromosome;cytosol;nucleus	390.9	630.8	358.7	750.1	540.8	511	758.2	486.7	658.1	3.47629e-05	2.82891e-05	2.94967e-05	4.53252e-05	4.512e-05	4.25873e-05	2.97261e-05	2.95048e-05	3.04808e-05	1.51786	9.98708e-05	0.602037432496578	4.00056	0.992282	0.662412	-0.011177469800308	0.178872
P62136	Serine/threonine-protein phosphatase PP1-alpha catalytic subunit OS=Homo sapiens GN=PPP1CA PE=1 SV=1	123.503	45	16	PPP1CA	cytoplasm;cytosol;membrane;nucleus	3474.7	6652.5	3695.6	5173.3	3771.6	3817.2	7263.7	4712.3	6083.6	0.000309006	0.000298341	0.000303897	0.0003126	0.000314672	0.000318129	0.000284782	0.00028567	0.00028177	1.10496	0.00010008	0.143992796626711	3.99965	1.06712	0.00396611	0.0937272351615433	2.40164
P63167	Dynein light chain 1, cytoplasmic OS=Homo sapiens GN=DYNLL1 PE=1 SV=1	52.15	58	5	DYNLL1	chromosome;cytoplasm;cytoskeleton;cytosol;membrane;mitochondrion;nucleus	1666	3545.9	2043.5	3033.7	2217.3	2233.8	3940.1	2638.3	3385.5	0.000148158	0.000159021	0.000168042	0.000183313	0.000184994	0.000186167	0.000154476	0.000159939	0.000156804	1.17978	0.000100246	0.238515716919182	3.99893	1.01414	0.833963	0.0202546285137521	0.0788533
O00506	Serine/threonine-protein kinase 25 OS=Homo sapiens GN=STK25 PE=1 SV=1	42.972	16	7	STK25	cytoplasm;Golgi;membrane	413.8	1019.4	526.8	815.1	581.8	572.2	973.3	632.8	854.3	3.67994e-05	4.57164e-05	4.33199e-05	4.92529e-05	4.85407e-05	4.76878e-05	3.81594e-05	3.83617e-05	3.9568e-05	1.26534	0.000100382	0.339529812633684	3.99834	1.12925	0.295265	0.175364365817665	0.529788
Q9ULD0	2-oxoglutarate dehydrogenase-like, mitochondrial OS=Homo sapiens GN=OGDHL PE=1 SV=3	31.342	6	6	OGDHL	cytosol;mitochondrion;organelle lumen	266.3	623.9	355.3	323.8	264.3	274.9	1066.6	654.6	859.3	2.36822e-05	2.79797e-05	2.92171e-05	1.95658e-05	2.20511e-05	2.29105e-05	4.18173e-05	3.96833e-05	3.97996e-05	0.554053	0.000100452	-0.851904813438611	3.99804	0.703014	0.00175635	-0.508375388314152	2.75539
Q8N884	Cyclic GMP-AMP synthase OS=Homo sapiens GN=CGAS PE=1 SV=2	18.944	11	6	MB21D1; CGAS	cytoplasm;cytosol	688.3	1358.7	742.8	788.7	581.1	617.3	1793.5	1164.3	1575.1	6.12108e-05	6.09328e-05	6.10821e-05	4.76576e-05	4.84823e-05	5.14464e-05	7.03162e-05	7.05824e-05	7.29528e-05	0.68689	0.000100628	-0.541848363176025	3.99728	0.865401	0.000265361	-0.208558498537241	3.57616
Q8NFW8	N-acylneuraminate cytidylyltransferase OS=Homo sapiens GN=CMAS PE=1 SV=2	71.477	36	13	CMAS	membrane;nucleus	1705.2	3287.2	1815.8	1783.1	1293.6	1318.3	3064.5	1986.1	2621.6	0.000151644	0.000147419	0.000149317	0.000107745	0.000107928	0.000109869	0.000120147	0.000120402	0.000121423	0.896397	0.000101067	-0.157790564361911	3.99539	1.24016	2.32693e-05	0.310525662501504	4.63322
O15067	Phosphoribosylformylglycinamidine synthase OS=Homo sapiens GN=PFAS PE=1 SV=4	305.888	38	41	PFAS	cytoplasm;cytosol	4361.3	8065.9	4614.5	6192.2	4669.3	5026	15559.5	9870.7	13171	0.000387852	0.000361727	0.000379461	0.000374167	0.000389569	0.000418872	0.000610028	0.000598383	0.000610032	0.638608	0.000101139	-0.646996774052262	3.99508	0.622038	1.17905e-05	-0.684926219543618	4.92847
Q9HCE0	Ectopic P granules protein 5 homolog OS=Homo sapiens GN=EPG5 PE=1 SV=2	3.328	0	1	EPG5	cytoplasm	118.5	261	137.2	278.5	187.8	181.3	204.4	130.7	165.6	1.05382e-05	1.17049e-05	1.12823e-05	1.68285e-05	1.56685e-05	1.51097e-05	8.01374e-06	7.92331e-06	7.66998e-06	1.97752	0.000101446	0.983694037864511	3.99377	1.42393	0.000749493	0.509879960411322	3.12523
Q13085	Acetyl-CoA carboxylase 1 OS=Homo sapiens GN=ACACA PE=1 SV=2	173.431	17	33	ACACA	cytoplasm;cytoskeleton;cytosol;mitochondrion	3477.8	7911.2	4083.3	5939.1	4343.1	4144.2	6895.6	4538.5	5861.9	0.000309282	0.000354789	0.000335779	0.000358873	0.000362354	0.000345382	0.00027035	0.000275134	0.000271502	1.32181	0.000101449	0.402514336725598	3.99375	1.23675	0.0100921	0.306550369992102	1.99602
Q01082	Spectrin beta chain, non-erythrocytic 1 OS=Homo sapiens GN=SPTBN1 PE=1 SV=2	1285.63	66	153	SPTBN1	cytoplasm;cytoskeleton;cytosol;membrane;nucleus	36117.2	80978.1	42006.4	54329.8	39574.7	37549.8	60470.3	39513.1	51604.6	0.00321192	0.00363158	0.00345428	0.00328291	0.0033018	0.00312944	0.00237081	0.00239537	0.00239013	1.37352	0.0001017	0.457882433141677	3.99268	1.44522	0.00100767	0.53129263871939	2.99668
O00115	Deoxyribonuclease-2-alpha OS=Homo sapiens GN=DNASE2 PE=1 SV=2	32.356	15	5	DNASE2	vacuole	1121.4	1897.2	1093	1285.2	975.2	1003.7	3039.8	1895.4	2598.8	9.97265e-05	8.50826e-05	8.98798e-05	7.76589e-05	8.13629e-05	8.36494e-05	0.000119179	0.000114903	0.000120367	0.682696	0.000101832	-0.55068563794332	3.99211	0.754159	0.00451681	-0.407059763976492	2.34517
Q8NFV4	Protein ABHD11 OS=Homo sapiens GN=ABHD11 PE=1 SV=1	38.492	28	7	ABHD11	mitochondrion	997.9	1906.4	1025	1023.7	771.4	759.5	1926.3	1245.3	1655.6	8.87436e-05	8.54952e-05	8.4288e-05	6.18576e-05	6.43595e-05	6.32975e-05	7.55228e-05	7.54928e-05	7.66813e-05	0.838125	0.000102433	-0.254763410741379	3.98956	1.13204	0.00176938	0.178930230162895	2.75218
Q7L5N7	Lysophosphatidylcholine acyltransferase 2 OS=Homo sapiens GN=LPCAT2 PE=1 SV=1	14.279	7	4	LPCAT2	endoplasmic reticulum;Golgi;membrane	726.7	1243.2	670.9	978.6	710.2	705.6	1623.3	1061.3	1396.6	6.46257e-05	5.5753e-05	5.51696e-05	5.91324e-05	5.92534e-05	5.88055e-05	6.36434e-05	6.43383e-05	6.46854e-05	0.919086	0.000102901	-0.121727507087114	3.98758	0.866561	0.137058	-0.206626958138048	0.863096
Q08945	FACT complex subunit SSRP1 OS=Homo sapiens GN=SSRP1 PE=1 SV=1	70.718	24	20	SSRP1	chromosome;nucleus	2781.9	6332.2	3554.6	4673.3	3418.8	3469.6	8278.5	5318.4	6907.1	0.000247395	0.000283976	0.000292303	0.000282387	0.000285237	0.00028916	0.000324568	0.000322413	0.000319911	0.884696	0.000103223	-0.176746143719168	3.98622	0.880785	0.0261757	-0.183138307402683	1.5821
Q6NZI2	Caveolae-associated protein 1 OS=Homo sapiens GN=CAVIN1 PE=1 SV=1	186.557	39	19	PTRF; CAVIN1	cytoplasm;cytosol;endoplasmic reticulum;membrane;mitochondrion;nucleus	4899.1	10189.2	5606.9	9563.4	6628.4	6336.1	8444.2	5434.6	7179.4	0.000435679	0.000456949	0.000461068	0.000577874	0.000553021	0.000528057	0.000331065	0.000329457	0.000332523	1.67043	0.000103585	0.740220654834581	3.9847	1.38024	0.000109646	0.464919907235396	3.96001
Q13884	Beta-1-syntrophin OS=Homo sapiens GN=SNTB1 PE=1 SV=3	151.181	59	27	SNTB1	cytoplasm;cytoskeleton;membrane	3032.8	6345.5	3519	3139.7	2393.4	2604.8	8545	5394	7115.6	0.000269708	0.000284573	0.000289375	0.000189718	0.000199686	0.000217087	0.000335017	0.000326996	0.000329568	0.605902	0.000103946	-0.722843226655603	3.98319	0.863471	0.00150452	-0.211779868102321	2.8226
Q14247	Src substrate cortactin OS=Homo sapiens GN=CTTN PE=1 SV=2	339.518	63	40	CTTN	cytoplasm;cytoskeleton;cytosol;Golgi;membrane	7649.4	15563.7	9166.1	10215.6	7251.2	7484.8	19267.1	12315.4	15834.8	0.000680264	0.000697976	0.000753749	0.000617283	0.000604982	0.000623791	0.000755389	0.000746586	0.00073341	0.826808	0.000104286	-0.274375716758092	3.98177	0.93489	0.209077	-0.0971312533160918	0.679693
Q01085	Nucleolysin TIAR OS=Homo sapiens GN=TIAL1 PE=1 SV=1	98.609	45	12	TIAL1	cytoplasm;nucleus;vacuole	2248.8	4305	2382.5	3459.6	2548.9	2507.9	4856.9	3149.4	4135.7	0.000199987	0.000193064	0.000195918	0.000209048	0.00021266	0.000209011	0.00019042	0.000190923	0.00019155	1.09493	0.000104352	0.130842067988378	3.9815	1.02616	0.0580109	0.0372578307866758	1.23649
Q53GQ0	Very-long-chain 3-oxoacyl-CoA reductase OS=Homo sapiens GN=HSD17B12 PE=1 SV=2	46.6	22	8	HSD17B12	endoplasmic reticulum;membrane	1880.8	5473.4	2835.7	4728.9	3270.3	2969.6	2410.7	1606.5	2021.6	0.00016726	0.000245462	0.000233186	0.000285746	0.000272848	0.00024749	9.45143e-05	9.73895e-05	9.36331e-05	2.88684	0.000104733	1.52949159871658	3.97992	2.4672	0.00780681	1.30287602794345	2.10753
Q9NWQ8	Phosphoprotein associated with glycosphingolipid-enriched microdomains 1 OS=Homo sapiens GN=PAG1 PE=1 SV=2	16.943	13	4	PAG1	membrane	287.7	591.7	347.6	219.1	175.3	197.8	894.2	602.9	837.3	2.55853e-05	2.65356e-05	2.85839e-05	1.32392e-05	1.46256e-05	1.64849e-05	3.50581e-05	3.65491e-05	3.87806e-05	0.400164	0.000104833	-1.32133661727206	3.9795	0.726027	0.0021002	-0.461905677609106	2.67774
O75436	Vacuolar protein sorting-associated protein 26A OS=Homo sapiens GN=VPS26A PE=1 SV=2	117.513	49	15	VPS26A	cytoplasm;cytosol;endosome;membrane;vacuole	2616.5	6371.1	3274.9	3922.8	2868.8	2907.9	6757.7	4417.2	5767.9	0.000232686	0.000285721	0.000269302	0.000237037	0.00023935	0.000242347	0.000264943	0.00026778	0.000267148	0.895945	0.000104924	-0.158518102424441	3.97912	1.00806	0.808969	0.0115878625049616	0.0920681
P42330	Aldo-keto reductase family 1 member C3 OS=Homo sapiens GN=AKR1C3 PE=1 SV=4	84.52	50	14	AKR1C3	cytoplasm;cytosol;nucleus	1569.2	3659.9	2124.6	1771	1356.5	1503.9	5104.2	3342.4	4276.5	0.00013955	0.000164133	0.000174711	0.000107014	0.000113176	0.000125337	0.000200116	0.000202623	0.000198072	0.565549	0.000104932	-0.822275074927732	3.97909	0.820191	0.0177351	-0.285968851801514	1.75117
Q16763	Ubiquitin-conjugating enzyme E2 S OS=Homo sapiens GN=UBE2S PE=1 SV=2	58.942	53	9	UBE2S	cytoplasm;cytosol	1906.3	3892.4	2178.1	2534.7	1870.9	1956	5192.1	3413.2	4478	0.000169528	0.00017456	0.00017911	0.000153161	0.000156093	0.000163015	0.000203562	0.000206916	0.000207404	0.75438	0.000104959	-0.406636388837267	3.97898	0.84363	0.000473234	-0.245317821077917	3.32492
Q6ZMI0	Protein phosphatase 1 regulatory subunit 21 OS=Homo sapiens GN=PPP1R21 PE=1 SV=1	17.945	7	5	PPP1R21	membrane	743.8	848.3	447.3	629.7	444.9	448.4	1067.8	695.9	910.5	6.61464e-05	3.80432e-05	3.67825e-05	3.805e-05	3.71189e-05	3.73701e-05	4.18643e-05	4.2187e-05	4.2171e-05	0.886157	0.000105253	-0.174365695921142	3.97777	0.902117	0.635029	-0.148612758035521	0.197206
P04637	Cellular tumor antigen p53 OS=Homo sapiens GN=TP53 PE=1 SV=4	36.66	23	8	TP53	cytoplasm;cytosol;endoplasmic reticulum;mitochondrion;nucleus;organelle lumen	513.1	977	626.1	729	534.6	614.2	2267.6	1560.8	1938.1	4.56302e-05	4.38149e-05	5.14856e-05	4.40502e-05	4.46028e-05	5.11881e-05	8.89039e-05	9.4619e-05	8.97656e-05	0.49688	0.000105663	-1.0090306120388	3.97608	0.508325	0.000111703	-0.97617561585187	3.95193
Q8TBX8	Phosphatidylinositol 5-phosphate 4-kinase type-2 gamma OS=Homo sapiens GN=PIP4K2C PE=1 SV=3	39.746	25	9	PIP4K2C	cytoplasm;cytosol;membrane;vacuole	606	1448.9	808.1	913.5	673.2	697.2	1800.9	1161.6	1504.9	5.38918e-05	6.49779e-05	6.64518e-05	5.51987e-05	5.61664e-05	5.81054e-05	7.06064e-05	7.04187e-05	6.97014e-05	0.797607	0.00010603	-0.326250160659632	3.97457	0.922737	0.100074	-0.116008175183759	0.999677
Q96PZ0	Pseudouridylate synthase 7 homolog OS=Homo sapiens GN=PUS7 PE=1 SV=2	73.372	22	13	PUS7	nucleus	1582.7	3499	1866.8	2840.4	2021.7	1978.4	3480.6	2233	2976	0.00014075	0.000156918	0.000153511	0.000171633	0.000168675	0.000164882	0.000136461	0.000135369	0.000137837	1.23606	0.000106253	0.305753643878395	3.97366	1.12495	0.0496724	0.169854588669895	1.30389
P48163	NADP-dependent malic enzyme OS=Homo sapiens GN=ME1 PE=1 SV=1	83.59	27	15	ME1	cytoplasm;cytosol;mitochondrion	2015.8	4079.4	2375.2	2728.4	1970.7	2147.2	6422.6	4231.1	5348.9	0.000179266	0.000182946	0.000195318	0.000164865	0.000164419	0.00017895	0.000251805	0.000256498	0.000247741	0.654732	0.000106551	-0.611023830288954	3.97244	0.726539	0.000268743	-0.460888694472004	3.57066
Q8N983	39S ribosomal protein L43, mitochondrial OS=Homo sapiens GN=MRPL43 PE=1 SV=1	32.896	27	6	MRPL43	membrane;mitochondrion;ribosome	903.8	2087.8	1117.4	1384.9	1041.9	1026.3	2597.6	1670.1	2226.6	8.03753e-05	9.36303e-05	9.18863e-05	8.36833e-05	8.69278e-05	8.55329e-05	0.000101842	0.000101245	0.000103128	0.83986	0.000106723	-0.251779655842965	3.97174	0.902244	0.032779	-0.148410322919247	1.4844
Q9BQE3	Tubulin alpha-1C chain OS=Homo sapiens GN=TUBA1C PE=1 SV=1	686.983	74	32	TUBA1C	cytoplasm;cytoskeleton;nucleus	39031.3	74629.3	39930	64743.2	46823.2	44902.5	76610.8	49485.1	64788.3	0.00347107	0.00334686	0.00328353	0.00391214	0.00390655	0.00374222	0.00300362	0.00299989	0.00300076	1.30186	0.000106768	0.380570888339182	3.97156	1.11534	0.00267201	0.157480548403773	2.57316
O75962	Triple functional domain protein OS=Homo sapiens GN=TRIO PE=1 SV=2	171.711	16	39	TRIO	cytoplasm;cytosol;membrane	3883.2	8736.4	4682.2	8147.1	5791.5	5609.9	9161.4	6072.7	7850.4	0.000345334	0.000391796	0.000385028	0.000492293	0.000483197	0.000467535	0.000359183	0.00036814	0.000363602	1.32892	0.000106866	0.410251546315045	3.97116	1.05893	0.518437	0.0826035557733684	0.285304
P08183	Multidrug resistance protein 1 OS=Homo sapiens GN=ABCB1 PE=1 SV=3	27.582	7	8	ABCB1	cell surface;membrane	1244.2	2842.1	1408.7	1781.9	1216	1143.3	1113	769.9	939.8	0.000110647	0.000127458	0.000115841	0.000107672	0.000101453	9.52838e-05	4.36365e-05	4.6673e-05	4.35281e-05	2.32497	0.000107083	1.21721037348666	3.97028	2.65467	0.000133113	1.40853405342879	3.87578
Q13510	Acid ceramidase OS=Homo sapiens GN=ASAH1 PE=1 SV=5	64.469	29	14	ASAH1	extracellular;organelle lumen;vacuole	1968	3754	2407.6	2666.2	1967.1	2229.6	8071.4	5567	6918.2	0.000175015	0.000168353	0.000197982	0.000161107	0.000164119	0.000185817	0.000316449	0.000337483	0.000320426	0.512191	0.000107103	-0.965245764286547	3.9702	0.546195	0.000198506	-0.872511036066538	3.70223
Q9P258	Protein RCC2 OS=Homo sapiens GN=RCC2 PE=1 SV=2	205.826	57	27	RCC2	chromosome;cytoplasm;cytoskeleton;cytosol;membrane;nucleus	4376.3	7797.1	4312	7236.8	5272.1	5046.1	8174.1	5473.4	7088.4	0.000389186	0.000349672	0.000354585	0.000437288	0.000439862	0.000420547	0.000320475	0.000331809	0.000328309	1.33194	0.00010715	0.413530252554228	3.97001	1.08004	0.0431919	0.111080320892378	1.3646
Q16831	Uridine phosphorylase 1 OS=Homo sapiens GN=UPP1 PE=1 SV=1	45.73	34	10	UPP1	cytoplasm;cytosol	931.6	1794.4	1102.2	1148.3	873	1037.8	4123.3	2674.5	3384.5	8.28475e-05	8.04724e-05	9.06363e-05	6.93867e-05	7.28361e-05	8.64914e-05	0.000161659	0.000162134	0.000156758	0.450555	0.000107309	-1.15022513522695	3.96936	0.512484	2.78318e-05	-0.964421341294293	4.55546
Q96PY5	Formin-like protein 2 OS=Homo sapiens GN=FMNL2 PE=1 SV=3	57.493	12	14	FMNL2	cytoplasm;cytoskeleton;cytosol	1785.7	3776.6	2051	1658.9	1269.1	1338.8	4095.7	2597.3	3499.9	0.000158803	0.000169367	0.000168658	0.00010024	0.000105884	0.000111577	0.000160577	0.000157454	0.000162102	0.659396	0.000107435	-0.600783555690074	3.96885	1.05033	0.204379	0.0708406879031525	0.689565
Q9BPY3	Protein FAM118B OS=Homo sapiens GN=FAM118B PE=1 SV=1	14.414	12	4	FAM118B	nucleus	461.6	1016.6	557.3	824.3	579.8	607	980.1	648.7	841.8	4.10502e-05	4.55908e-05	4.5828e-05	4.98088e-05	4.83739e-05	5.0588e-05	3.8426e-05	3.93256e-05	3.89891e-05	1.27751	0.000107476	0.353330354451824	3.96869	1.16932	0.0292286	0.225674418348469	1.53419
Q8TCG1	Protein CIP2A OS=Homo sapiens GN=KIAA1524 PE=1 SV=2	68.384	22	18	KIAA1524; CIP2A	cytoplasm;cytosol;membrane	1751	3726.7	1961.6	3151	2224.7	2300.6	3868.5	2526	3377	0.000155717	0.000167129	0.000161307	0.000190401	0.000185611	0.000191734	0.000151669	0.000153132	0.00015641	1.24338	0.000107769	0.314268943934237	3.96751	1.05339	0.0995456	0.0750348650498098	1.00198
Q16836	Hydroxyacyl-coenzyme A dehydrogenase, mitochondrial OS=Homo sapiens GN=HADH PE=1 SV=3	77.007	44	15	HADH	cytoplasm;membrane;mitochondrion;organelle lumen	2297.4	4615.9	2694.6	3791.4	2680.4	2808.5	7290.7	4697.4	6037.1	0.000204309	0.000207006	0.000221583	0.000229097	0.000223631	0.000234063	0.00028584	0.000284766	0.000279616	0.80451	0.00010791	-0.313817948996068	3.96694	0.726934	0.000220606	-0.460103323244932	3.65638
Q6UWI4	Protein shisa-2 homolog OS=Homo sapiens GN=SHISA2 PE=1 SV=1	4.15	6	2	SHISA2	endoplasmic reticulum;membrane	124.3	240.2	132.3	215.5	153.1	159.8	243.5	165.7	210.1	1.1054e-05	1.07721e-05	1.08793e-05	1.30217e-05	1.27734e-05	1.33179e-05	9.5467e-06	1.00451e-05	9.73106e-06	1.33816	0.000108478	0.420250076570097	3.96466	1.118	0.00251373	0.160920060202007	2.59968
Q9Y2R9	28S ribosomal protein S7, mitochondrial OS=Homo sapiens GN=MRPS7 PE=1 SV=2	85.347	48	12	MRPS7	membrane;mitochondrion;ribosome	1461.5	3352.5	1824	2196.5	1610.8	1707.3	4624.3	3023.4	3966.9	0.000129972	0.000150348	0.000149992	0.000132725	0.000134392	0.000142288	0.000181301	0.000183285	0.000183732	0.733242	0.000108703	-0.447638368738986	3.96376	0.818351	0.0043774	-0.289207512604862	2.35878
O15111	Inhibitor of nuclear factor kappa-B kinase subunit alpha OS=Homo sapiens GN=CHUK PE=1 SV=2	22.191	8	7	CHUK	cytoplasm;cytosol;nucleus	646	1272.1	703.1	864.9	636.7	655.3	1630.9	1062	1397.7	5.7449e-05	5.70491e-05	5.78175e-05	5.22621e-05	5.31212e-05	5.46134e-05	6.39413e-05	6.43807e-05	6.47363e-05	0.82511	0.000108842	-0.27734198080151	3.9632	0.892332	2.69748e-05	-0.164346771865469	4.56904
P07686	Beta-hexosaminidase subunit beta OS=Homo sapiens GN=HEXB PE=1 SV=3	84.67	26	16	HEXB	extracellular;membrane;organelle lumen;vacuole	2609.5	4743.9	2786.4	3390.4	2505.4	2755.2	8495.4	5490.3	7321.2	0.000232064	0.000212747	0.000229132	0.000204867	0.000209031	0.000229621	0.000333072	0.000332834	0.000339091	0.627584	0.000108931	-0.672120184421015	3.96285	0.687935	6.43307e-05	-0.539656257851169	4.19158
Q9H7Z7	Prostaglandin E synthase 2 OS=Homo sapiens GN=PTGES2 PE=1 SV=1	71.641	33	11	PTGES2	cytoplasm;cytosol;extracellular;Golgi;membrane;mitochondrion;nucleus;organelle lumen	2122.4	4913.3	2683	2871.5	2036.3	2096	5355.2	3432.3	4404.1	0.000188746	0.000220344	0.000220629	0.000173512	0.000169893	0.000174683	0.000209957	0.000208073	0.000203982	0.833898	0.000109039	-0.262057266604171	3.96242	1.05897	0.822497	0.082663830593269	0.0848659
P05165	Propionyl-CoA carboxylase alpha chain, mitochondrial OS=Homo sapiens GN=PCCA PE=1 SV=4	122.246	39	27	PCCA	cytosol;extracellular;mitochondrion;organelle lumen	2557.7	4981.2	2818.4	2789.5	2112.6	2459.2	8944.6	5800.2	7649.2	0.000227457	0.000223389	0.000231763	0.000168557	0.000176258	0.000204952	0.000350683	0.000351621	0.000354283	0.501275	0.00010968	-0.996326898446355	3.95987	0.646882	1.21658e-06	-0.628424666956576	5.91486
P13861	cAMP-dependent protein kinase type II-alpha regulatory subunit OS=Homo sapiens GN=PRKAR2A PE=1 SV=2	135.452	53	20	PRKAR2A	cytoplasm;cytosol;membrane	3491.9	6807.5	3960.5	4968.5	3698.7	3851	10355.6	6654	8665	0.000310536	0.000305292	0.000325681	0.000300224	0.00030859	0.000320946	0.000406003	0.00040338	0.000401331	0.765011	0.000109763	-0.386447461394835	3.95955	0.769835	0.000137646	-0.377378697891211	3.86124
P07355	Annexin A2 OS=Homo sapiens GN=ANXA2 PE=1 SV=2	615.24	88	45	ANXA2	cell surface;cytoplasm;cytosol;endoplasmic reticulum;endosome;extracellular;membrane;nucleus;organelle lumen	41997.6	73997.6	39293	67913.1	48308.2	45724.4	67691.2	43545.2	56678.4	0.00373486	0.00331853	0.00323115	0.00410369	0.00403045	0.00381072	0.00265391	0.0026398	0.00262513	1.5268	0.000109855	0.610510514974864	3.95918	1.25711	0.00714485	0.33011193765558	2.14601
Q16666	Gamma-interferon-inducible protein 16 OS=Homo sapiens GN=IFI16 PE=1 SV=3	135.016	36	30	IFI16	cytoplasm;cytosol;membrane;nucleus	4774.9	11083.2	5843.7	5901.5	4082.6	4069.9	6662.9	4258.8	5612	0.000424634	0.000497042	0.00048054	0.000356601	0.00034062	0.00033919	0.000261227	0.000258178	0.000259927	1.31044	0.000110201	0.390053871484029	3.95782	1.84875	0.000693998	0.886550267558604	3.15864
P23610	Factor VIII intron 22 protein OS=Homo sapiens GN=F8A1 PE=1 SV=2	15.361	11	3	F8A2; F8A1; F8A3	nucleus	179	367.3	192.9	273	202.2	205.6	345.7	227.4	298.8	1.59185e-05	1.64721e-05	1.58626e-05	1.64962e-05	1.687e-05	1.71349e-05	1.35536e-05	1.37855e-05	1.38393e-05	1.22375	0.000110346	0.291306859016936	3.95724	1.15473	0.000380917	0.20755825750413	3.41917
P17858	ATP-dependent 6-phosphofructokinase, liver type OS=Homo sapiens GN=PFKL PE=1 SV=6	218.942	40	32	PFKL	cytoplasm;cytosol;extracellular;membrane;organelle lumen	4205.9	8314	4540.4	9234.6	6630.4	6424.3	11250.4	7346.3	9522.7	0.000374032	0.000372853	0.000373367	0.000558006	0.000553188	0.000535408	0.000441085	0.000445348	0.000441056	1.25415	0.000110477	0.326712254280696	3.95673	0.846474	1.21419e-06	-0.240461748216429	5.91571
O15254	Peroxisomal acyl-coenzyme A oxidase 3 OS=Homo sapiens GN=ACOX3 PE=1 SV=2	36.969	16	9	ACOX3	membrane;mitochondrion;organelle lumen	955.5	1977.4	1044.3	1489.3	1100.6	1045.2	1739.3	1093.5	1451.3	8.49729e-05	8.86793e-05	8.58751e-05	8.99918e-05	9.18253e-05	8.71081e-05	6.81913e-05	6.62903e-05	6.72189e-05	1.33879	0.000110505	0.420926993011246	3.95662	1.27754	0.000101115	0.353373609001653	3.99519
Q9BUH6	Protein PAXX OS=Homo sapiens GN=PAXX PE=1 SV=2	47.14	50	9	C9orf142; PAXX	nucleus	1465.5	2876.4	1663.5	2332.5	1663.4	1654.3	3089.7	1966.6	2632.8	0.000130327	0.000128996	0.000136793	0.000140943	0.000138781	0.000137871	0.000121135	0.00011922	0.000121942	1.14567	0.000110818	0.196189110666075	3.95539	1.07588	0.011344	0.105521749800963	1.94524
Q13825	Methylglutaconyl-CoA hydratase, mitochondrial OS=Homo sapiens GN=AUH PE=1 SV=1	33.455	20	7	AUH	mitochondrion;organelle lumen	789	1702.8	939.5	879.1	682.3	673.3	1863.7	1210.7	1572.1	7.0166e-05	7.63644e-05	7.72572e-05	5.31201e-05	5.69257e-05	5.61135e-05	7.30685e-05	7.33952e-05	7.28139e-05	0.767958	0.000110888	-0.38090115400172	3.95511	1.04511	0.538244	0.0636511253925456	0.269021
Q16644	MAP kinase-activated protein kinase 3 OS=Homo sapiens GN=MAPKAPK3 PE=1 SV=1	43.688	31	9	MAPKAPK3	cytoplasm;cytosol;nucleus	529.9	1368.5	755.9	681.1	541.4	542.7	1721.2	1080.2	1421.9	4.71242e-05	6.13723e-05	6.21593e-05	4.11558e-05	4.51701e-05	4.52292e-05	6.74816e-05	6.5484e-05	6.58572e-05	0.68588	0.000110932	-0.543972556808237	3.95494	0.9319	0.129233	-0.101752874098404	0.888627
Q9BQC6	Ribosomal protein 63, mitochondrial OS=Homo sapiens GN=MRPL57 PE=1 SV=1	11.398	20	2	MRP63; MRPL57	membrane;mitochondrion;ribosome	547.9	1105.1	639.8	830.6	569.1	615.3	1727.7	1101.1	1459.2	4.87249e-05	4.95598e-05	5.26122e-05	5.01895e-05	4.74812e-05	5.12798e-05	6.77365e-05	6.6751e-05	6.75848e-05	0.742615	0.000111126	-0.429313488473264	3.95418	0.733298	0.000152015	-0.447529013027686	3.81811
Q15036	Sorting nexin-17 OS=Homo sapiens GN=SNX17 PE=1 SV=1	23.409	12	4	SNX17	cytoplasm;cytosol;endosome;Golgi;membrane	317.3	719	410.4	604.6	442.3	445.2	798.3	523.2	660.1	2.82176e-05	3.22446e-05	3.37481e-05	3.65333e-05	3.6902e-05	3.71034e-05	3.12983e-05	3.17175e-05	3.05734e-05	1.17904	0.000111397	0.237614968540315	3.95313	1.03023	0.908112	0.0429725376407992	0.0418606
Q9UKN8	General transcription factor 3C polypeptide 4 OS=Homo sapiens GN=GTF3C4 PE=1 SV=2	49.578	20	14	GTF3C4	mitochondrion;nucleus	927.3	2129	1104.6	1644.4	1217	1178.7	2008.1	1308.9	1762.4	8.24651e-05	9.5478e-05	9.08337e-05	9.93638e-05	0.000101537	9.82341e-05	7.87299e-05	7.93483e-05	8.16279e-05	1.25225	0.000111425	0.324520226170531	3.95302	1.14475	0.0682444	0.19502777300735	1.16593
Q13557	Calcium/calmodulin-dependent protein kinase type II subunit delta OS=Homo sapiens GN=CAMK2D PE=1 SV=3	60.499	31	11	CAMK2D	cytoplasm;cytosol;endoplasmic reticulum;membrane;nucleus	1459.3	3047.8	1615.6	2120.5	1551.7	1612.9	4123	2703.6	3567.1	0.000129776	0.000136683	0.000132854	0.000128132	0.000129461	0.000134421	0.000161647	0.000163898	0.000165215	0.78989	0.000111876	-0.340275944296271	3.95126	0.810591	0.000172726	-0.302953048219555	3.76264
Q02978	Mitochondrial 2-oxoglutarate/malate carrier protein OS=Homo sapiens GN=SLC25A11 PE=1 SV=3	54.945	35	10	SLC25A11	membrane;mitochondrion;nucleus	944.8	1780.6	1036.1	1213.9	923.6	1024.1	3455.6	2336.8	2991.4	8.40214e-05	7.98535e-05	8.52008e-05	7.33506e-05	7.70578e-05	8.53496e-05	0.000135481	0.000141662	0.000138551	0.556171	0.000111947	-0.846400100917144	3.95099	0.606431	2.10556e-05	-0.721584501055512	4.67663
Q9NYK5	39S ribosomal protein L39, mitochondrial OS=Homo sapiens GN=MRPL39 PE=1 SV=3	59.808	40	14	MRPL39	membrane;mitochondrion;ribosome	1816.5	3711.5	2065.6	2359.3	1732.3	1817	4907.5	3108.6	4143.6	0.000161542	0.000166447	0.000169859	0.000142562	0.000144529	0.000151431	0.000192404	0.00018845	0.000191916	0.753085	0.00011205	-0.409115285589787	3.95059	0.867292	0.000776782	-0.205410673942166	3.1097
O43852	Calumenin OS=Homo sapiens GN=CALU PE=1 SV=2	220.066	63	19	CALU	endoplasmic reticulum;extracellular;Golgi;membrane;organelle lumen	7949.6	15218.3	8314.4	11381.2	8107.9	7672.7	10959.3	7294	9570.1	0.000706961	0.000682486	0.000683711	0.000687715	0.000676458	0.000639451	0.000429672	0.000442178	0.000443252	1.52983	0.000112612	0.613374211551143	3.94842	1.54624	9.90471e-06	0.62876057704661	5.00416
P31641	Sodium- and chloride-dependent taurine transporter OS=Homo sapiens GN=SLC6A6 PE=1 SV=2	2.352	1	1	SLC6A6	membrane	172.9	403.6	226.7	1104.7	723.1	711.9	585.9	412.2	452.8	1.53761e-05	1.81e-05	1.8642e-05	6.67521e-05	6.03297e-05	5.93305e-05	2.29709e-05	2.49884e-05	2.0972e-05	2.62635	0.000112955	1.39306146369975	3.9471	0.787954	0.0218878	-0.343816497444075	1.6598
P52565	Rho GDP-dissociation inhibitor 1 OS=Homo sapiens GN=ARHGDIA PE=1 SV=3	109.169	45	10	ARHGDIA	cytoplasm;cytoskeleton;cytosol	3125.8	5885.9	3399.6	5512.6	4040.7	3947.2	7451.7	4861.1	6262.9	0.000277978	0.000263961	0.000279557	0.000333102	0.000337124	0.000328964	0.000292153	0.00029469	0.000290074	1.14016	0.000113479	0.189241778254564	3.94508	0.951484	0.0227776	-0.0717485755372879	1.64249
Q9Y230	RuvB-like 2 OS=Homo sapiens GN=RUVBL2 PE=1 SV=3	152.257	50	21	RUVBL2	cytoplasm;cytosol;membrane;nucleus	3626.6	6682	3652.7	4975.9	3466.1	3557.3	9139.5	5813.3	7603.9	0.000322515	0.000299664	0.00030037	0.000300672	0.000289184	0.000296469	0.000358325	0.000352415	0.000352185	0.841251	0.000113592	-0.24939221211693	3.94465	0.852318	0.00382436	-0.230535473348356	2.41744
Q8NHP8	Putative phospholipase B-like 2 OS=Homo sapiens GN=PLBD2 PE=1 SV=2	44.493	15	9	PLBD2	organelle lumen;vacuole	1313.3	2635.1	1463.1	2950.5	2050.2	2043.2	3172.9	2099.5	2595.3	0.000116792	0.000118175	0.000120314	0.000178286	0.000171052	0.000170282	0.000124397	0.000127276	0.000120205	1.37505	0.0001137	0.459483338302013	3.94424	0.949979	0.0734583	-0.0740325625679434	1.13396
Q4G176	Acyl-CoA synthetase family member 3, mitochondrial OS=Homo sapiens GN=ACSF3 PE=1 SV=3	49.116	23	14	ACSF3	mitochondrion;organelle lumen	1464.6	2584	1545.9	1724.2	1310	1447.4	4730	3140.2	4038.7	0.000130247	0.000115883	0.000127123	0.000104186	0.000109296	0.000120628	0.000185445	0.000190366	0.000187058	0.58429	0.000113853	-0.775243516385912	3.94366	0.679591	0.000161967	-0.557260825796128	3.79057
Q96IZ0	PRKC apoptosis WT1 regulator protein OS=Homo sapiens GN=PAWR PE=1 SV=1	92.455	41	9	PAWR	cytoplasm;membrane;nucleus	947.6	2360.6	1239.6	3299.5	2212.6	2122.4	2189.4	1461.4	1861.7	8.42704e-05	0.000105864	0.000101935	0.000199374	0.000184602	0.000176883	8.5838e-05	8.85932e-05	8.62271e-05	2.14088	0.000113935	1.09820270548679	3.94334	1.18217	0.192945	0.241437209273726	0.714566
Q71RC2	La-related protein 4 OS=Homo sapiens GN=LARP4 PE=1 SV=3	88.614	30	16	LARP4	cytoplasm;cytosol;membrane	2083.6	4528.5	2509.4	2575.8	1870.1	1856.1	4586	2887.4	3816.6	0.000185295	0.000203087	0.000206354	0.000155644	0.000156026	0.000154689	0.000179799	0.00017504	0.000176771	0.880485	0.000113977	-0.183629044468745	3.94318	1.14887	0.0346637	0.200216962458816	1.46013
P05106	Integrin beta-3 OS=Homo sapiens GN=ITGB3 PE=1 SV=2	99.475	25	17	ITGB3	cell surface;membrane;nucleus	1243.5	3008.2	1615	2144.5	1539.1	1571.9	3628.1	2346.3	3099.1	0.000110585	0.000134907	0.000132805	0.000129583	0.00012841	0.000131004	0.000142244	0.000142238	0.000143539	0.910989	0.000114328	-0.134494454836266	3.94185	0.933643	0.100556	-0.0990568145608418	0.997594
P49327	Fatty acid synthase OS=Homo sapiens GN=FASN PE=1 SV=3	927.698	48	103	FASN	cytoplasm;cytosol;Golgi;membrane;mitochondrion	20933.1	43233.6	22851.6	37294	26973.6	26114.9	46413.1	30424.8	39621.1	0.00186159	0.00193887	0.00187914	0.00225351	0.00225046	0.00217644	0.00181968	0.00184442	0.0018351	1.22634	0.000114384	0.294359804295879	3.94163	1.024	0.0699497	0.0342094082607442	1.15521
Q96RQ3	Methylcrotonoyl-CoA carboxylase subunit alpha, mitochondrial OS=Homo sapiens GN=MCCC1 PE=1 SV=3	131.055	38	21	MCCC1	cytosol;membrane;mitochondrion;organelle lumen	2086.4	4417.1	2451.2	2873.1	2157.3	2315.8	7450	4600.2	6236.6	0.000185544	0.000198091	0.000201568	0.000173609	0.000179988	0.000193001	0.000292086	0.000278874	0.000288856	0.623105	0.000114747	-0.682452258905264	3.94026	0.685777	0.000129205	-0.544188539438148	3.88872
Q96JJ7	Protein disulfide-isomerase TMX3 OS=Homo sapiens GN=TMX3 PE=1 SV=2	45.032	22	9	TMX3	cell surface;endoplasmic reticulum;membrane	1122.3	2753.7	1344.3	2218.1	1569.7	1498.9	2223.8	1479.8	1903.9	9.98065e-05	0.000123494	0.000110545	0.00013403	0.000130963	0.00012492	8.71867e-05	8.97087e-05	8.81816e-05	1.48515	0.000115211	0.570611810274599	3.93851	1.2536	0.0291484	0.326080588062973	1.53538
Q99543	DnaJ homolog subfamily C member 2 OS=Homo sapiens GN=DNAJC2 PE=1 SV=4	108.218	35	21	DNAJC2	cytoplasm;cytosol;membrane;nucleus	2098.4	5076.9	2775.2	3526.2	2517.2	2581.2	4648.8	3073.7	3959.6	0.000186611	0.000227681	0.000228211	0.000213073	0.000210015	0.00021512	0.000182262	0.000186334	0.000183394	1.16183	0.00011522	0.216397977254488	3.93847	1.24148	0.0946176	0.312064844566162	1.02403
Q6P1Q9	Methyltransferase-like protein 2B OS=Homo sapiens GN=METTL2B PE=1 SV=3	47.9	26	8	METTL2B		745.1	1616.3	833.1	1148.5	856.1	851.5	1517.8	998.7	1304.8	6.6262e-05	7.24852e-05	6.85077e-05	6.93987e-05	7.14261e-05	7.09649e-05	5.95071e-05	6.05433e-05	6.04335e-05	1.17426	0.000115307	0.231756790991652	3.93815	1.1336	0.00848428	0.180916056424494	2.07138
Q6P2Q9	Pre-mRNA-processing-splicing factor 8 OS=Homo sapiens GN=PRPF8 PE=1 SV=2	283.062	30	63	PRPF8	membrane;nucleus;spliceosomal complex	6716	14476.9	8055.6	10197.6	7572.6	7770.4	19809.7	13064.6	17074.2	0.000597256	0.000649237	0.00066243	0.000616196	0.000631797	0.000647593	0.000776662	0.000792004	0.000790814	0.79892	0.000115436	-0.32387669726349	3.93766	0.820973	0.00184557	-0.284593581280836	2.73387
P25685	DnaJ homolog subfamily B member 1 OS=Homo sapiens GN=DNAJB1 PE=1 SV=4	126.071	49	23	DNAJB1	cytoplasm;cytosol;membrane;mitochondrion;nucleus	4618.4	10265.8	5772.2	7223.3	5251.8	5240.9	11669.1	7610.3	9980.7	0.000410716	0.000460384	0.000474661	0.000436472	0.000438168	0.000436782	0.000457501	0.000461353	0.000462269	0.946742	0.000115773	-0.0789562420689548	3.93639	0.997901	0.5769	-0.00303201558310493	0.238899
K7ERE1	TMEM256-PLSCR3 readthrough (NMD candidate) OS=Homo sapiens GN=TMEM256-PLSCR3 PE=4 SV=1	13.239	41	1			47.8	142.4	89.5	105.9	67.4	90.4	384.7	257.4	342.8	4.25087e-06	6.38613e-06	7.35978e-06	6.39907e-06	5.62332e-06	7.53403e-06	1.50826e-05	1.56041e-05	1.58772e-05	0.410088	0.000116319	-1.28599563552412	3.93435	0.409258	0.000550657	-1.28891575057566	3.25912
P09211	Glutathione S-transferase P OS=Homo sapiens GN=GSTP1 PE=1 SV=2	212.878	58	11	GSTP1	cytoplasm;cytosol;extracellular;membrane;mitochondrion;nucleus;organelle lumen	8837.8	17092.7	9163.5	15236.2	10925.7	10209.3	14334.6	9385.2	12021.3	0.000785949	0.000766546	0.000753535	0.000920656	0.000911553	0.000850854	0.000562005	0.000568951	0.000556782	1.62197	0.000116565	0.69774480483501	3.93343	1.36395	3.3466e-05	0.447790436872475	4.4754
Q96ER9	Coiled-coil domain-containing protein 51 OS=Homo sapiens GN=CCDC51 PE=1 SV=2	27.893	19	6	CCDC51	membrane;mitochondrion	239.6	399.6	222.6	222.5	169.9	183.5	572.7	379.3	488.2	2.13077e-05	1.79206e-05	1.83049e-05	1.34447e-05	1.41751e-05	1.52931e-05	2.24534e-05	2.2994e-05	2.26116e-05	0.626894	0.00011682	-0.673705786028331	3.93248	0.809534	0.0316568	-0.304835541842818	1.49953
O00338	Sulfotransferase 1C2 OS=Homo sapiens GN=SULT1C2 PE=1 SV=1	30.744	21	6	SULT1C2	cytoplasm;cytosol	707.8	1690.8	920.7	829.8	601.4	750.6	3052.1	1987.2	2512.1	6.29449e-05	7.58263e-05	7.57112e-05	5.01411e-05	5.0176e-05	6.25558e-05	0.000119661	0.000120468	0.000116351	0.419318	0.000116968	-1.25388472146817	3.93193	0.632713	0.000444858	-0.660375938826753	3.35178
Q96EY7	Pentatricopeptide repeat domain-containing protein 3, mitochondrial OS=Homo sapiens GN=PTCD3 PE=1 SV=3	85.833	29	17	PTCD3	cytosol;membrane;mitochondrion;ribosome	1648	3733.2	2042.9	2455.6	1822	1963.2	5685.8	3711.4	4881.2	0.000146557	0.000167421	0.000167992	0.000148381	0.000152013	0.000163615	0.000222918	0.000224993	0.000226079	0.675635	0.000117077	-0.565684422229281	3.93153	0.744114	0.000844047	-0.426403539990679	3.07363
Q9H8W4	Pleckstrin homology domain-containing family F member 2 OS=Homo sapiens GN=PLEKHF2 PE=1 SV=1	25.867	33	6	PLEKHF2	endoplasmic reticulum;endosome;membrane	696.2	1015	588.3	660.9	513.5	519.6	1476.8	963.5	1247.3	6.19133e-05	4.55191e-05	4.83772e-05	3.99352e-05	4.28423e-05	4.3304e-05	5.78997e-05	5.84094e-05	5.77703e-05	0.739941	0.000117534	-0.434517539055179	3.92984	0.835535	0.295114	-0.259227275319657	0.53001
P19440	Glutathione hydrolase 1 proenzyme OS=Homo sapiens GN=GGT1 PE=1 SV=2	55.799	19	11	GGT1	membrane	1937.1	4534.3	2475.9	3092.6	2160.5	2077.2	2740.9	1906.4	2384.9	0.000172267	0.000203347	0.000203599	0.000186872	0.000180255	0.000173116	0.00010746	0.00011557	0.00011046	1.63186	0.000118024	0.706517112891748	3.92803	1.84091	0.00154751	0.880422768985268	2.81037
Q9NYY8	FAST kinase domain-containing protein 2, mitochondrial OS=Homo sapiens GN=FASTKD2 PE=1 SV=1	61.145	25	15	FASTKD2	mitochondrion;nucleus	1482.9	2877.7	1580.9	1765.5	1280.3	1362.8	3703.1	2412.1	3215.2	0.000131875	0.000129054	0.000130001	0.000106681	0.000106818	0.000113577	0.000145184	0.000146227	0.000148916	0.730496	0.000118088	-0.453051700962317	3.92779	0.889037	0.000288003	-0.169684986439396	3.5406
P61158	Actin-related protein 3 OS=Homo sapiens GN=ACTR3 PE=1 SV=3	200.035	63	25	ACTR3	cytoplasm;cytoskeleton;cytosol;membrane	5407.8	11741.3	6384.4	8699.8	6332.9	6419.7	14668.5	9487	12347.3	0.000480918	0.000526555	0.000525003	0.00052569	0.000528367	0.000535025	0.000575096	0.000575122	0.000571881	0.918746	0.000118251	-0.122262407509092	3.92719	0.912898	0.0135418	-0.131475158958732	1.86832
Q8NCN5	Pyruvate dehydrogenase phosphatase regulatory subunit, mitochondrial OS=Homo sapiens GN=PDPR PE=1 SV=2	85.989	20	18	PDPR	mitochondrion;organelle lumen	1323.3	3007.6	1693.9	1912.2	1413.2	1527.7	4459.1	2860.9	3788.7	0.000117682	0.00013488	0.000139293	0.000115546	0.000117906	0.00012732	0.000174824	0.000173434	0.000175479	0.674427	0.000118286	-0.568266162239633	3.92707	0.771518	0.00266927	-0.374228069394573	2.57361
P51398	28S ribosomal protein S29, mitochondrial OS=Homo sapiens GN=DAP3 PE=1 SV=1	82.242	30	13	DAP3	membrane;mitochondrion;ribosome	1634.6	3837.1	2080.6	2537.7	1821.8	1891.6	5417.1	3486.5	4366.3	0.000145366	0.00017208	0.000171092	0.000153342	0.000151996	0.000157648	0.000212384	0.000211359	0.000202231	0.725504	0.000118582	-0.462944125149632	3.92598	0.809486	0.00795929	-0.304921231205205	2.09913
Q9HB07	UPF0160 protein MYG1, mitochondrial OS=Homo sapiens GN=C12orf10 PE=1 SV=2	66.11	40	11	C12orf10	mitochondrion;nucleus	1213.7	2938.8	1582.3	1691.3	1259.8	1299	3552.6	2236.8	3023.8	0.000107935	0.000131795	0.000130116	0.000102198	0.000105108	0.00010826	0.000139284	0.0001356	0.000140051	0.754629	0.00011864	-0.406159805873404	3.92577	0.934179	0.126646	-0.0982288611773979	0.897408
Q9H813	Transmembrane protein 206 OS=Homo sapiens GN=TMEM206 PE=1 SV=1	4.54	5	2	TMEM206	cell surface;membrane	161.7	252.1	146.8	285.4	203.9	197.3	328.6	209.8	266.6	1.438e-05	1.13058e-05	1.20717e-05	1.72455e-05	1.70118e-05	1.64432e-05	1.28831e-05	1.27185e-05	1.23479e-05	1.33756	0.0001194	0.419603213445498	3.923	0.949142	0.948819	-0.075304089700112	0.0228168
Q9UBP9	PTB domain-containing engulfment adapter protein 1 OS=Homo sapiens GN=GULP1 PE=1 SV=1	18.161	16	5	GULP1	cytoplasm	677.5	1776.2	976.7	1116.5	786.1	876.2	2819.6	1773.3	2282.5	6.02503e-05	7.96562e-05	8.03162e-05	6.74651e-05	6.55859e-05	7.30234e-05	0.000110546	0.000107501	0.000105717	0.627575	0.000119537	-0.672139546557962	3.9225	0.740979	0.00684875	-0.432495431545329	2.16439
Q12841	Follistatin-related protein 1 OS=Homo sapiens GN=FSTL1 PE=1 SV=1	67.969	38	14	FSTL1	extracellular;membrane;organelle lumen	1205.3	2881.4	1445.9	4933.3	3223.2	3003.8	1596.2	1118.6	1310.7	0.000107188	0.00012922	0.0001189	0.000298097	0.000268918	0.00025034	6.25809e-05	6.78119e-05	6.07068e-05	4.29713	0.000119853	2.10337301889836	3.92135	1.89993	0.0012294	0.925949589724669	2.91031
Q8WUM9	Sodium-dependent phosphate transporter 1 OS=Homo sapiens GN=SLC20A1 PE=1 SV=1	19.374	9	4	SLC20A1	membrane	635.5	1390.8	790.7	658.3	522.2	563.7	2010.5	1247	1680.9	5.65152e-05	6.23724e-05	6.5021e-05	3.97781e-05	4.35682e-05	4.69794e-05	7.8824e-05	7.55958e-05	7.78531e-05	0.559621	0.00011988	-0.837478879069902	3.92125	0.801155	0.0038923	-0.319847228982639	2.40979
P08195	4F2 cell-surface antigen heavy chain OS=Homo sapiens GN=SLC3A2 PE=1 SV=3	213.349	35	20	SLC3A2	cell surface;cytosol;membrane;nucleus	4870.9	9414.5	4927.6	10739.7	7793.2	7245.5	10321	6763.9	8769.6	0.000433171	0.000422206	0.000405207	0.000648952	0.000650202	0.000603848	0.000404647	0.000410042	0.000406176	1.59771	0.000120356	0.676009118371175	3.91953	1.03947	0.185549	0.0558451334098712	0.731541
P28838	Cytosol aminopeptidase OS=Homo sapiens GN=LAP3 PE=1 SV=3	265.083	63	30	LAP3	cytoplasm;cytosol;mitochondrion;nucleus	10068.7	18278.7	9959.6	10976.7	7946	7779.7	14904	9543.9	12539.9	0.000895413	0.000819734	0.000819	0.000663273	0.000662951	0.000648368	0.000584329	0.000578572	0.000580802	1.14144	0.000120696	0.190855511758315	3.91831	1.41138	0.000487949	0.497109321977106	3.31163
Q9HC35	Echinoderm microtubule-associated protein-like 4 OS=Homo sapiens GN=EML4 PE=1 SV=3	143.008	35	29	EML4	cytoplasm;cytoskeleton;membrane	3869.3	8051.7	4371.5	4740.4	3531	3581.5	8872.6	5748.1	7462.1	0.000344098	0.00036109	0.000359478	0.000286441	0.000294598	0.000298486	0.000347861	0.000348462	0.000345617	0.846887	0.000120709	-0.239759371011173	3.91826	1.0334	0.239314	0.047394710922562	0.621031
P48736	Phosphatidylinositol 4,5-bisphosphate 3-kinase catalytic subunit gamma isoform OS=Homo sapiens GN=PIK3CG PE=1 SV=3	1.96	1	1	PIK3CG	cytoplasm;cytosol;membrane;vacuole	374.5	1116.1	561.7	301.1	236.9	231.2	788.7	489.8	626.1	3.33044e-05	5.00531e-05	4.61898e-05	1.81941e-05	1.9765e-05	1.92685e-05	3.09219e-05	2.96927e-05	2.89986e-05	0.648928	0.000120926	-0.623868873488101	3.91748	1.55559	0.0592395	0.637465649048576	1.22739
P51153	Ras-related protein Rab-13 OS=Homo sapiens GN=RAB13 PE=1 SV=1	47.115	45	9	RAB13	cytosol;endosome;Golgi;membrane	2328.6	5046	2846.4	3597	2566.3	2709.1	7158.6	4658.2	5944.1	0.000207083	0.000226295	0.000234066	0.000217351	0.000214112	0.000225779	0.000280661	0.00028239	0.000275309	0.774424	0.000121279	-0.368804859141663	3.91621	0.806292	0.00235653	-0.310625484326346	2.62773
Q8N5U6	RING finger protein 10 OS=Homo sapiens GN=RNF10 PE=1 SV=2	4.295	2	1	RNF10	cytoplasm;nucleus	44.9	117.3	58.1	66.8	53.1	51.8	176.8	123.6	156.7	3.99297e-06	5.26048e-06	4.77769e-06	4.03643e-06	4.43024e-06	4.31707e-06	6.93165e-06	7.4929e-06	7.25777e-06	0.59482	0.000121431	-0.749474133648395	3.91567	0.658287	0.00320845	-0.603211950471675	2.4937
O15013	Rho guanine nucleotide exchange factor 10 OS=Homo sapiens GN=ARHGEF10 PE=1 SV=4	33.029	6	7	ARHGEF10	cytosol	485.3	1188.5	614.3	967.2	686.4	666.3	1086.7	682	872.8	4.31579e-05	5.32999e-05	5.05152e-05	5.84436e-05	5.72677e-05	5.55301e-05	4.26053e-05	4.13443e-05	4.04249e-05	1.38514	0.000121627	0.47003392959418	3.91497	1.22182	0.0714146	0.289030264086329	1.14621
Q9H9Y6	DNA-directed RNA polymerase I subunit RPA2 OS=Homo sapiens GN=POLR1B PE=1 SV=2	19.118	5	6	POLR1B	cytosol;nucleus	624.6	1296.8	746.2	782.7	598.5	654.5	2175.8	1363.4	1807.7	5.55459e-05	5.81568e-05	6.13617e-05	4.72951e-05	4.99341e-05	5.45467e-05	8.53048e-05	8.26522e-05	8.3726e-05	0.596399	0.000122313	-0.745651463801299	3.91253	0.694609	0.000159505	-0.525727579442145	3.79723
Q9Y3I0	tRNA-splicing ligase RtcB homolog OS=Homo sapiens GN=RTCB PE=1 SV=1	172.623	44	21	C22orf28; RTCB	cytoplasm;cytosol;membrane;nucleus	4841.7	10455.2	5599.5	7096.3	5172.8	5121.5	11914.7	7596.8	10007.8	0.000430574	0.000468878	0.000460459	0.000428798	0.000431577	0.000426831	0.00046713	0.000460534	0.000463524	0.925082	0.00012335	-0.112347587455307	3.90886	0.993387	0.426034	-0.00957178842098693	0.370556
Q9NRX4	14 kDa phosphohistidine phosphatase OS=Homo sapiens GN=PHPT1 PE=1 SV=1	66.197	67	8	PHPT1	cytoplasm;cytosol	1162.4	2046.1	1211.6	2796	1930.6	1827.7	2107.2	1462.5	1815.2	0.000103373	9.17602e-05	9.96325e-05	0.00016895	0.000161074	0.000152322	8.26152e-05	8.86599e-05	8.40734e-05	1.91587	0.000123533	0.93800142646785	3.90822	1.18507	0.0275487	0.244968129719411	1.5599
O60504	Vinexin OS=Homo sapiens GN=SORBS3 PE=1 SV=2	43.583	18	10	SORBS3	cytoplasm;cytoskeleton;cytosol;nucleus	1351.6	2606.7	1435.5	2035.5	1445.5	1479.7	2601.7	1674.9	2262.2	0.000120198	0.000116901	0.000118044	0.000122996	0.000120601	0.00012332	0.000102003	0.000101536	0.000104777	1.20581	0.000123584	0.27000705595603	3.90804	1.15727	0.000367331	0.210721956352895	3.43494
O43310	CBP80/20-dependent translation initiation factor OS=Homo sapiens GN=CTIF PE=1 SV=1	15.822	10	6	CTIF	cytoplasm;cytosol	372.3	589.7	307.7	591.7	421.2	425.5	692.8	415.6	576.1	3.31088e-05	2.64459e-05	2.53029e-05	3.57538e-05	3.51416e-05	3.54616e-05	2.7162e-05	2.51946e-05	2.66828e-05	1.32901	0.000123605	0.410346917231727	3.90797	0.991121	0.482022	-0.0128663664162343	0.316933
O95671	N-acetylserotonin O-methyltransferase-like protein OS=Homo sapiens GN=ASMTL PE=1 SV=3	109.031	35	19	ASMTL	cytoplasm;cytosol	2180.9	5032.7	2740.5	2719.4	2076.4	2243.2	6984	4489.6	5993.2	0.000193948	0.000225698	0.000225357	0.000164321	0.000173238	0.000186951	0.000273816	0.000272169	0.000277583	0.632682	0.000124056	-0.660448428739936	3.90638	0.823025	0.00502533	-0.280991182867984	2.29884
O95810	Caveolae-associated protein 2 OS=Homo sapiens GN=CAVIN2 PE=1 SV=3	79.315	28	12	SDPR; CAVIN2	cytoplasm;cytosol;membrane	1441.4	2312.9	1488.5	935.3	773.1	1041.6	5171.9	3385.9	4364.3	0.000128184	0.000103725	0.000122403	5.6516e-05	6.45013e-05	8.6808e-05	0.00020277	0.000205261	0.000202138	0.3181	0.00012414	-1.65244670012646	3.90609	0.603652	0.000330859	-0.728211917554066	3.48036
O15371	Eukaryotic translation initiation factor 3 subunit D OS=Homo sapiens GN=EIF3D PE=1 SV=1	231.811	48	22	EIF3D	cytoplasm;cytosol;membrane	4339	10060.2	5465.4	7132.4	5020.4	5158.3	12783.5	8146.3	10634.7	0.000385869	0.000451164	0.000449432	0.000430979	0.000418862	0.000429898	0.000501192	0.000493846	0.00049256	0.87051	0.000124642	-0.200066761374497	3.90433	0.910065	0.0363343	-0.135959237466352	1.43968
P26368	Splicing factor U2AF 65 kDa subunit OS=Homo sapiens GN=U2AF2 PE=1 SV=4	114.57	35	14	U2AF2	nucleus;spliceosomal complex	2924	5940.3	3229.7	4480.5	3243.5	3226.8	6376.8	4163.9	5477.5	0.000260032	0.000266401	0.000265585	0.000270737	0.000270612	0.000268925	0.00025001	0.000252425	0.000253698	1.07205	0.000125206	0.100372133456109	3.90237	1.05214	0.00625664	0.0733233609202602	2.20366
O94919	Endonuclease domain-containing 1 protein OS=Homo sapiens GN=ENDOD1 PE=1 SV=2	28.416	15	6	ENDOD1	cytosol;extracellular;membrane	382.8	835.8	451.8	517.3	385.9	399.4	1193.8	750	1041.7	3.40425e-05	3.74826e-05	3.71525e-05	3.12581e-05	3.21964e-05	3.32864e-05	4.68043e-05	4.54666e-05	4.82477e-05	0.687894	0.000125343	-0.539741472523511	3.9019	0.793784	0.00144877	-0.333181741643907	2.839
P52594	Arf-GAP domain and FG repeat-containing protein 1 OS=Homo sapiens GN=AGFG1 PE=1 SV=2	56.823	17	8	AGFG1	cytosol;nucleus	1449.9	2660.4	1467.9	1626.6	1196.6	1220.1	2979.4	1960.5	2577.4	0.00012894	0.000119309	0.000120709	9.82882e-05	9.98347e-05	0.000101684	0.000116811	0.00011885	0.000119376	0.840008	0.000125743	-0.251524557742827	3.90052	1.01564	0.209275	0.0223906667841882	0.679282
Q8TAE6	Protein phosphatase 1 regulatory subunit 14C OS=Homo sapiens GN=PPP1R14C PE=1 SV=3	6.993	21	2	PPP1R14C	cytoplasm;membrane	102.2	321.2	154.8	149.6	111.5	102.9	136.6	91.3	123.1	9.08868e-06	1.44047e-05	1.27295e-05	9.03966e-06	9.30267e-06	8.5758e-06	5.35556e-06	5.5348e-06	5.70154e-06	1.63324	0.000125972	0.707737238607664	3.89972	2.29991	0.0141257	1.20157732619413	1.84999
Q8NBJ5	Procollagen galactosyltransferase 1 OS=Homo sapiens GN=COLGALT1 PE=1 SV=1	179.787	45	26	COLGALT1; GLT25D1	endoplasmic reticulum;membrane;organelle lumen	3928.3	9115.5	4885	6766.5	4768.9	4753.9	8464.3	5591	7196.5	0.000349345	0.000408797	0.000401704	0.00040887	0.000397879	0.000396195	0.000331853	0.000338938	0.000333315	1.1937	0.00012618	0.255441761509553	3.89901	1.20518	0.0513267	0.269246296836982	1.28966
Q86Y82	Syntaxin-12 OS=Homo sapiens GN=STX12 PE=1 SV=1	27.503	20	5	STX12	endosome;Golgi;membrane	572.2	1580.5	813.1	1035.5	754.4	752.6	1483.8	950.8	1231.1	5.08859e-05	7.08797e-05	6.6863e-05	6.25707e-05	6.29411e-05	6.27225e-05	5.81741e-05	5.76395e-05	5.702e-05	1.08819	0.000126237	0.121923888700645	3.89881	1.16002	0.437813	0.21414951140587	0.358711
O14618	Copper chaperone for superoxide dismutase OS=Homo sapiens GN=CCS PE=1 SV=1	27.583	27	8	CCS	cytoplasm;cytosol;nucleus	1153.9	2195.8	1251.4	1571.8	1182.2	1174.3	3277.6	2085	2654.5	0.000102617	9.84737e-05	0.000102905	9.49769e-05	9.86333e-05	9.78674e-05	0.000128502	0.000126397	0.000122947	0.774285	0.000126303	-0.369063858317583	3.89859	0.811859	0.000338963	-0.300698257760064	3.46985
P82675	28S ribosomal protein S5, mitochondrial OS=Homo sapiens GN=MRPS5 PE=1 SV=2	66.723	27	12	MRPS5	membrane;mitochondrion;ribosome	1512	2843.3	1695.6	1904.6	1399.5	1536.2	4573.7	3007.9	3942.1	0.000134463	0.000127512	0.000139433	0.000115087	0.000116763	0.000128029	0.000179317	0.000182345	0.000182584	0.64034	0.000126587	-0.643089001365096	3.89761	0.737407	0.000191625	-0.439467540478348	3.71755
Q8TEA8	D-aminoacyl-tRNA deacylase 1 OS=Homo sapiens GN=DTD1 PE=1 SV=2	31.34	22	5	DTD1	cytoplasm;cytosol;nucleus	627.8	1290.7	725.9	910.2	639.7	675	1957.7	1306.8	1616.8	5.58305e-05	5.78832e-05	5.96924e-05	5.49993e-05	5.33715e-05	5.62552e-05	7.67539e-05	7.9221e-05	7.48842e-05	0.716567	0.000126637	-0.480825760277039	3.89744	0.754141	0.000337647	-0.407094212625192	3.47154
O14531	Dihydropyrimidinase-related protein 4 OS=Homo sapiens GN=DPYSL4 PE=1 SV=2	55.942	27	9	DPYSL4	cytoplasm;cytosol	665	1207.1	636	1127.5	827.7	835.4	1295.2	873.2	1172.3	5.91387e-05	5.41341e-05	5.22997e-05	6.81298e-05	6.90567e-05	6.96231e-05	5.07798e-05	5.29353e-05	5.42966e-05	1.30455	0.000127285	0.383551943089807	3.89522	1.02265	0.332094	0.0323083197229911	0.478739
P30519	Heme oxygenase 2 OS=Homo sapiens GN=HMOX2 PE=1 SV=2	76.753	33	12	HMOX2	endoplasmic reticulum;membrane	2627.5	5428.5	2933.7	3019.5	2215.5	2226.7	5219.3	3376.7	4492	0.000233664	0.000243449	0.000241245	0.000182455	0.000184844	0.000185576	0.000204629	0.000204703	0.000208053	0.902985	0.000127287	-0.147225567211854	3.89521	1.17851	0.000446012	0.236965958630836	3.35065
P15408	Fos-related antigen 2 OS=Homo sapiens GN=FOSL2 PE=1 SV=1	13.419	10	3	FOSL2	nucleus	260.1	715.1	428.2	534.2	381.4	392.6	617	418.5	514.3	2.31308e-05	3.20697e-05	3.52118e-05	3.22793e-05	3.1821e-05	3.27197e-05	2.41902e-05	2.53704e-05	2.38205e-05	1.3344	0.000127469	0.416187936681448	3.8946	1.32573	0.194729	0.406786291995182	0.710568
P09622	Dihydrolipoyl dehydrogenase, mitochondrial OS=Homo sapiens GN=DLD PE=1 SV=2	158.029	37	16	DLD	mitochondrion;organelle lumen	4215.4	8730	4925.8	6532.8	4654.2	4740.1	8550.5	5659.7	7185.3	0.000374877	0.000391509	0.000405059	0.000394748	0.000388309	0.000395045	0.000335232	0.000343103	0.000332797	1.17754	0.000127486	0.235771137096047	3.89454	1.16787	0.004486	0.223884646249457	2.34814
Q8N1F7	Nuclear pore complex protein Nup93 OS=Homo sapiens GN=NUP93 PE=1 SV=2	169.906	42	34	NUP93	membrane;nucleus	4503.2	10383.8	5477.7	6647.6	4851.6	5006.8	12168.9	7920.6	10342.8	0.000400471	0.000465676	0.000450443	0.000401685	0.000404779	0.000417272	0.000477096	0.000480164	0.00047904	0.844978	0.000127501	-0.243013633413382	3.89449	0.940304	0.112966	-0.0888014834399677	0.947054
Q9UKR5	Probable ergosterol biosynthetic protein 28 OS=Homo sapiens GN=ERG28 PE=1 SV=1	3.622	11	1	C14orf1; ERG28	endoplasmic reticulum;membrane	126.3	371.9	190.9	377.6	258.9	264.5	426.8	271.8	364.3	1.12319e-05	1.66784e-05	1.56981e-05	2.28167e-05	2.16005e-05	2.20437e-05	1.67332e-05	1.64771e-05	1.6873e-05	1.31736	0.000127832	0.39765467013103	3.89336	0.938143	0.26829	-0.0921198320076753	0.571396
O00220	Tumor necrosis factor receptor superfamily member 10A OS=Homo sapiens GN=TNFRSF10A PE=1 SV=3	13.094	5	2	TNFRSF10A	cell surface;membrane	217.2	569.8	299.1	248.4	202.1	210.6	740	490.4	611.7	1.93157e-05	2.55535e-05	2.45957e-05	1.50097e-05	1.68616e-05	1.75516e-05	2.90126e-05	2.97291e-05	2.83317e-05	0.581183	0.000127952	-0.782935211638901	3.89295	0.847759	0.0414323	-0.23827411887151	1.38266
Q9BZQ8	Protein Niban OS=Homo sapiens GN=FAM129A PE=1 SV=1	173.229	32	28	FAM129A	cytoplasm;cytosol;membrane	4355.4	9427.3	5274.3	5015.9	3767.9	4136.7	12850.8	8525	11006	0.000387327	0.00042278	0.000433717	0.000303089	0.000314363	0.000344757	0.000503831	0.000516804	0.000509757	0.616692	0.000128956	-0.697376995741002	3.88956	0.829376	0.00274579	-0.269901992483952	2.56133
P13726	Tissue factor OS=Homo sapiens GN=F3 PE=1 SV=1	5.674	8	2	F3	cell surface;extracellular;membrane	137.7	226.8	111.2	437	281.8	275	198.4	142.4	169.7	1.22457e-05	1.01712e-05	9.14422e-06	2.6406e-05	2.35111e-05	2.29188e-05	7.7785e-06	8.63259e-06	7.85988e-06	2.99129	0.000129105	1.58076570333558	3.88906	1.29406	0.0631194	0.371905772640646	1.19984
Q9Y3F4	Serine-threonine kinase receptor-associated protein OS=Homo sapiens GN=STRAP PE=1 SV=1	196.42	63	20	STRAP	cytoplasm;cytosol;nucleus	4529.3	9997.6	5802.5	7408	5373.9	5488.6	13463.3	8519.6	11179.5	0.000402792	0.000448356	0.000477152	0.000447632	0.000448355	0.000457426	0.000527844	0.000516476	0.000517793	0.865896	0.000129269	-0.207733628543159	3.8885	0.865898	0.0237588	-0.207730256618157	1.62418
Q5TC12	ATP synthase mitochondrial F1 complex assembly factor 1 OS=Homo sapiens GN=ATPAF1 PE=1 SV=1	12.214	10	4	ATPAF1	mitochondrion	160.4	306.1	165.4	194.3	140	155.4	490.2	316.6	400.1	1.42644e-05	1.37275e-05	1.36012e-05	1.17407e-05	1.16805e-05	1.29512e-05	1.92189e-05	1.9193e-05	1.85312e-05	0.611718	0.000129615	-0.709061525847587	3.88735	0.715235	7.23673e-05	-0.483511053931543	4.14046
O60826	Coiled-coil domain-containing protein 22 OS=Homo sapiens GN=CCDC22 PE=1 SV=1	61.24	22	13	CCDC22	cytosol;endosome	1210.1	2698.9	1428.5	1720	1273	1319.4	3374	2180.4	2867.3	0.000107615	0.000121036	0.000117469	0.000103932	0.000106209	0.00010996	0.000132282	0.000132181	0.000132803	0.802901	0.000129826	-0.31670681700117	3.88664	0.88802	0.0132338	-0.171335695938382	1.87832
Q562E7	WD repeat-containing protein 81 OS=Homo sapiens GN=WDR81 PE=1 SV=2	40.813	7	10	WDR81	cytoplasm;cytosol;endosome;Golgi;membrane;mitochondrion;vacuole	826	749.8	449.2	595.5	447.4	450.9	1130.8	727.6	959	7.34565e-05	3.36258e-05	3.69387e-05	3.59834e-05	3.73275e-05	3.75785e-05	4.43343e-05	4.41087e-05	4.44173e-05	0.841954	0.000130123	-0.248185889387018	3.88565	0.833185	0.785138	-0.263290714017762	0.105054
Q9Y3D7	Mitochondrial import inner membrane translocase subunit TIM16 OS=Homo sapiens GN=PAM16 PE=1 SV=2	7.27	18	3	PAM16	membrane;mitochondrion;organelle lumen	530	1198	643.9	603.7	438.1	474.7	1381.5	875.8	1141.8	4.71331e-05	5.3726e-05	5.29493e-05	3.64789e-05	3.65516e-05	3.9562e-05	5.41633e-05	5.30929e-05	5.2884e-05	0.688446	0.000130259	-0.538585119123531	3.88519	0.997296	0.375347	-0.00390617978054408	0.425567
Q00534	Cyclin-dependent kinase 6 OS=Homo sapiens GN=CDK6 PE=1 SV=1	54.658	41	10	CDK6	cytoplasm;cytoskeleton;cytosol;nucleus	1181	2495.4	1264.7	2989.3	2109.3	1901.7	1833.8	1228.3	1577.3	0.000105027	0.00011191	0.000103999	0.00018063	0.000175983	0.00015849	7.18963e-05	7.44622e-05	7.30547e-05	2.40892	0.000130296	1.2683878723103	3.88507	1.43764	0.000198618	0.523707344968751	3.70198
Q5GLZ8	Probable E3 ubiquitin-protein ligase HERC4 OS=Homo sapiens GN=HERC4 PE=1 SV=1	116.918	22	19	HERC4	cytoplasm;cytosol	2481	5066	2725.2	3216.8	2420	2458.5	6624.8	4250	5763	0.000220636	0.000227192	0.000224099	0.000194377	0.000201905	0.000204894	0.000259733	0.000257644	0.000266921	0.777358	0.000130981	-0.363349115963035	3.88279	0.862806	0.000380633	-0.212891547556537	3.41949
Q8IVM0	Coiled-coil domain-containing protein 50 OS=Homo sapiens GN=CCDC50 PE=1 SV=1	47.973	34	11	CCDC50	cytoplasm;cytosol	1197.8	2266.3	1283.4	2264.6	1589.3	1555.4	2524.6	1661.9	2196.4	0.000106521	0.000101635	0.000105537	0.00013684	0.000132598	0.000129629	9.89799e-05	0.000100748	0.000101729	1.31614	0.000131024	0.396314018161063	3.88265	1.04753	0.0738304	0.0669959336297656	1.13176
Q14CX7	N-alpha-acetyltransferase 25, NatB auxiliary subunit OS=Homo sapiens GN=NAA25 PE=1 SV=1	53.6	17	15	NAA25	cytoplasm;cytosol;Golgi	1191.2	2573.4	1296.5	1909.2	1413.5	1359.4	2290.9	1520.6	2007.7	0.000105934	0.000115408	0.000106614	0.000115364	0.000117931	0.000113294	8.98174e-05	9.2182e-05	9.29893e-05	1.25149	0.00013109	0.323641374022344	3.88243	1.15656	0.00524352	0.209840130040491	2.28038
Q969X6	U3 small nucleolar RNA-associated protein 4 homolog OS=Homo sapiens GN=UTP4 PE=1 SV=1	10.147	5	3	CIRH1A; UTP4	chromosome;nucleus	191.9	525.9	291.8	250	190.9	210.5	697.6	465.8	587.2	1.70657e-05	2.35847e-05	2.39954e-05	1.51064e-05	1.59272e-05	1.75433e-05	2.73502e-05	2.82378e-05	2.71969e-05	0.582342	0.000131236	-0.780062199987951	3.88195	0.862323	0.0560344	-0.213699765238717	1.25155
Q02218	2-oxoglutarate dehydrogenase, mitochondrial OS=Homo sapiens GN=OGDH PE=1 SV=3	185.767	35	29	OGDH	cytosol;membrane;mitochondrion;organelle lumen	3810.8	6834.5	3703.4	4186.8	3183.4	3436.3	10590.5	6783.6	9098.3	0.000338896	0.000306503	0.000304539	0.00025299	0.000265597	0.000286385	0.000415213	0.000411236	0.0004214	0.639666	0.000131243	-0.644609615518195	3.88192	0.738182	0.000997372	-0.437951223805288	3.00114
P04150	Glucocorticoid receptor OS=Homo sapiens GN=NR3C1 PE=1 SV=1	68.276	22	12	NR3C1	cytoplasm;cytoskeleton;cytosol;mitochondrion;nucleus;organelle lumen	968	2023.9	1056.4	1858.7	1286.2	1269.9	1939	1292.4	1697	8.60846e-05	9.07646e-05	8.68701e-05	0.000112313	0.00010731	0.000105835	7.60207e-05	7.83481e-05	7.85988e-05	1.36966	0.000131284	0.453818454879573	3.88179	1.10877	0.00352081	0.148962170935672	2.45336
P83916	Chromobox protein homolog 1 OS=Homo sapiens GN=CBX1 PE=1 SV=1	22.977	27	5	CBX1	chromosome;nucleus	678.8	1428.5	827.9	1948.1	1291.1	1271.6	1445.7	954.5	1209	6.03659e-05	6.40631e-05	6.808e-05	0.000117715	0.000107719	0.000105976	5.66803e-05	5.78638e-05	5.59964e-05	1.90047	0.000131458	0.926353276987437	3.88121	1.13025	0.0331182	0.176644607420104	1.47993
Q9Y570	Protein phosphatase methylesterase 1 OS=Homo sapiens GN=PPME1 PE=1 SV=3	106.103	42	15	PPME1		1638.8	3558.5	1890.1	5605.9	3866.4	3590.5	3870.6	2563.4	3286.7	0.000145739	0.000159586	0.000155427	0.00033874	0.000322582	0.000299236	0.000151751	0.000155399	0.000152228	2.11907	0.000131625	1.0834317788435	3.88066	1.02102	0.919534	0.0300059484909685	0.0364323
O15269	Serine palmitoyltransferase 1 OS=Homo sapiens GN=SPTLC1 PE=1 SV=1	75.659	22	12	SPTLC1	endoplasmic reticulum;membrane	1695.5	3211.4	1783.3	2829	2017.8	1941.8	3027.9	2050.1	2613.9	0.000150781	0.00014402	0.000146645	0.000170944	0.000168349	0.000161832	0.000118712	0.000124281	0.000121066	1.39055	0.000132153	0.475659892277278	3.87892	1.21128	0.000533695	0.276528635884919	3.27271
O94916	Nuclear factor of activated T-cells 5 OS=Homo sapiens GN=NFAT5 PE=1 SV=1	5.955	2	2	NFAT5	cytoplasm;cytosol;nucleus	131.4	219.2	122	141.2	106.1	105.1	333.1	203.4	285.1	1.16854e-05	9.83033e-06	1.00323e-05	8.53209e-06	8.85214e-06	8.75915e-06	1.30596e-05	1.23305e-05	1.32048e-05	0.670707	0.000132353	-0.576245560758106	3.87827	0.768197	0.0221358	-0.380450964811291	1.6549
Q15800	Methylsterol monooxygenase 1 OS=Homo sapiens GN=MSMO1 PE=1 SV=1	10.741	9	2	MSMO1	endoplasmic reticulum;membrane	292.8	815.5	431.5	593.8	397.4	393.6	472.2	321.6	419.4	2.60388e-05	3.65722e-05	3.54832e-05	3.58807e-05	3.31559e-05	3.2803e-05	1.85131e-05	1.94961e-05	1.94251e-05	1.70686	0.000132456	0.77134566772168	3.87793	1.82667	0.0156756	0.869216858566101	1.80478
P16278	Beta-galactosidase OS=Homo sapiens GN=GLB1 PE=1 SV=2	119.131	28	14	GLB1	cytoplasm;extracellular;Golgi;organelle lumen;vacuole	2755.3	6141.9	3292.8	3886.9	2901.2	2985.1	7678.2	5048.1	6576	0.00024503	0.000275442	0.000270774	0.000234868	0.000242053	0.000248781	0.000301033	0.000306027	0.000304576	0.794721	0.000132492	-0.331479888430959	3.87781	0.88902	0.0137776	-0.1697122510787	1.86083
P61812	Transforming growth factor beta-2 OS=Homo sapiens GN=TGFB2 PE=1 SV=1	31.146	18	6	TGFB2	extracellular;organelle lumen	450.2	1016	519.1	2270.2	1470.2	1438.8	1259.5	794.8	1060.5	4.00364e-05	4.55639e-05	4.26867e-05	0.000137178	0.000122662	0.000119911	4.93802e-05	4.81825e-05	4.91184e-05	2.49726	0.000132579	1.32034846244984	3.87753	0.869057	0.0200249	-0.202477067429712	1.69843
Q9UHV9	Prefoldin subunit 2 OS=Homo sapiens GN=PFDN2 PE=1 SV=1	81.033	75	12	PFDN2	cytoplasm;cytosol;mitochondrion;nucleus	2243.2	4868	2830.5	3638.6	2718.8	2719	6578.7	4265.3	5617.6	0.000199489	0.000218312	0.000232758	0.000219864	0.000226835	0.000226604	0.000257926	0.000258572	0.000260187	0.87637	0.000132915	-0.190388563172191	3.87643	0.844301	0.0121164	-0.244170892379775	1.91662
Q9UPN4	Centrosomal protein of 131 kDa OS=Homo sapiens GN=CEP131 PE=1 SV=3	22.205	7	7	AZI1; CEP131	cytoplasm;cytoskeleton;cytosol	242.7	469.5	277.3	356.3	257.1	261.2	630.5	406.9	521.6	2.15834e-05	2.10554e-05	2.2803e-05	2.15296e-05	2.14504e-05	2.17687e-05	2.47195e-05	2.46672e-05	2.41586e-05	0.872805	0.000133178	-0.196267968236162	3.87557	0.874985	0.00785437	-0.192669247677817	2.10489
Q96DA6	Mitochondrial import inner membrane translocase subunit TIM14 OS=Homo sapiens GN=DNAJC19 PE=1 SV=3	19.885	34	5	DNAJC19	membrane;mitochondrion	994.8	2211.3	1254.8	1201.6	858.8	940.7	2881.7	1833.5	2335.7	8.84679e-05	9.91688e-05	0.000103185	7.26073e-05	7.16514e-05	7.83989e-05	0.00011298	0.000111151	0.000108181	0.653233	0.000133366	-0.614329719380507	3.87495	0.892202	0.0399245	-0.164558345115905	1.39876
P60520	Gamma-aminobutyric acid receptor-associated protein-like 2 OS=Homo sapiens GN=GABARAPL2 PE=1 SV=1	23.436	44	5	GABARAPL2	cytoplasm;cytosol;Golgi;membrane;vacuole	452.4	1047.6	604.7	813.3	581.4	662.5	2085.7	1359.6	1764.8	4.02321e-05	4.69811e-05	4.97258e-05	4.91441e-05	4.85074e-05	5.52135e-05	8.17723e-05	8.24219e-05	8.1739e-05	0.600987	0.00013377	-0.73459369133579	3.87364	0.574536	0.000212062	-0.799531917569665	3.67354
Q9Y2V2	Calcium-regulated heat-stable protein 1 OS=Homo sapiens GN=CARHSP1 PE=1 SV=2	27.285	48	4	CARHSP1	cytoplasm;cytosol	614.6	1296.2	739	1137.4	801.6	775.9	1210	805.7	1056.7	5.46566e-05	5.81299e-05	6.07696e-05	6.8728e-05	6.68791e-05	6.46643e-05	4.74395e-05	4.88433e-05	4.89424e-05	1.36926	0.000133816	0.453395869011543	3.87349	1.19013	0.00676727	0.251120835207293	2.16959
P16615	Sarcoplasmic/endoplasmic reticulum calcium ATPase 2 OS=Homo sapiens GN=ATP2A2 PE=1 SV=1	252.614	34	32	ATP2A2	endoplasmic reticulum;membrane	6042.9	12861.1	6723.6	9263.8	6651.9	6424.1	11187.2	7289	9387.2	0.000537397	0.000576774	0.000552896	0.00055977	0.000554981	0.000535391	0.000438607	0.000441875	0.00043478	1.26533	0.000133949	0.339510127756529	3.87306	1.26057	0.000545075	0.33408004986356	3.26354
P55042	GTP-binding protein RAD OS=Homo sapiens GN=RRAD PE=1 SV=2	80.495	45	11	RRAD	membrane	1756	4572.5	2359.9	2366.3	1767.7	1706.6	3061.7	1969.1	2604.3	0.000156162	0.00020506	0.00019406	0.000142985	0.000147483	0.00014223	0.000120037	0.000119371	0.000120622	1.19117	0.000134181	0.252378512922602	3.87231	1.61666	0.011754	0.693016040951774	1.92982
Q9NRZ9	Lymphoid-specific helicase OS=Homo sapiens GN=HELLS PE=1 SV=1	53.648	14	13	HELLS	nucleus	1420.4	2731.4	1553.1	2332.8	1703.8	1736	4283.4	2790.7	3737.4	0.000126317	0.000122493	0.000127715	0.000140961	0.000142151	0.00014468	0.000167936	0.000169178	0.000173103	0.840247	0.000134196	-0.251114931923735	3.87226	0.746649	3.53514e-05	-0.421498853435505	4.45159
P33240	Cleavage stimulation factor subunit 2 OS=Homo sapiens GN=CSTF2 PE=1 SV=1	73.028	25	10	CSTF2	nucleus	883.2	1643.4	876.5	1096.7	815.5	816	1934.9	1259.6	1644.3	7.85433e-05	7.37006e-05	7.20765e-05	6.62687e-05	6.80388e-05	6.80063e-05	7.586e-05	7.63597e-05	7.61579e-05	0.892964	0.000134379	-0.163325440073311	3.87167	0.967734	0.52569	-0.0473181714021864	0.27927
O95819	Mitogen-activated protein kinase kinase kinase kinase 4 OS=Homo sapiens GN=MAP4K4 PE=1 SV=2	111.175	23	21	MAP4K4	cytoplasm	1703.6	3907.4	2142	2187.7	1629.3	1739.6	5129.4	3383.6	4261.7	0.000151502	0.000175233	0.000176141	0.000132193	0.000135936	0.00014498	0.000201104	0.000205121	0.000197386	0.675947	0.000134463	-0.565017073220904	3.8714	0.871354	0.0159703	-0.198669350070113	1.79669
Q9BQ70	Transcription factor 25 OS=Homo sapiens GN=TCF25 PE=1 SV=1	60.673	19	10	TCF25	nucleus	911.5	2281.8	1247.2	1467.2	1058.1	1105.1	2788.6	1802.4	2325.8	8.106e-05	0.000102331	0.00010256	8.86564e-05	8.82794e-05	9.21002e-05	0.00010933	0.000109265	0.000107722	0.811386	0.000134515	-0.301539845936124	3.87123	0.936532	0.132904	-0.0945997172050339	0.87646
Q8NC51	Plasminogen activator inhibitor 1 RNA-binding protein OS=Homo sapiens GN=SERBP1 PE=1 SV=2	252.694	48	23	SERBP1	cytoplasm;cytosol;membrane;nucleus	6512.6	11290	6920.7	9745.5	6867.8	7095.8	17644	11528.4	14741.6	0.000579168	0.000506316	0.000569104	0.000588877	0.000572994	0.000591371	0.000691753	0.000698876	0.000682777	0.851282	0.000134646	-0.232291104441528	3.87081	0.822698	0.00388011	-0.281564551176419	2.41116
Q14315	Filamin-C OS=Homo sapiens GN=FLNC PE=1 SV=3	1670.93	66	154	FLNC	cytoplasm;cytoskeleton;cytosol;membrane	40370.4	82717.1	42611.4	76024.9	54398.2	49809.7	60742.8	40236.6	51119	0.00359015	0.00370956	0.00350403	0.00459385	0.00453855	0.00415119	0.00238149	0.00243923	0.00236764	1.90576	0.000134694	0.930366239331722	3.87065	1.50752	4.5394e-05	0.592180014589254	4.343
Q9NZN4	EH domain-containing protein 2 OS=Homo sapiens GN=EHD2 PE=1 SV=2	70.402	38	16	EHD2	cytoplasm;cytoskeleton;cytosol;endosome;membrane;nucleus	1486.7	3350.4	1867	2612	1853.3	1912	3388.3	2236.5	2897.2	0.000132213	0.000150253	0.000153528	0.000157832	0.000154625	0.000159348	0.000132842	0.000135581	0.000134188	1.1762	0.000135024	0.234133985737149	3.86959	1.11973	0.170785	0.163145764208561	0.767551
P10253	Lysosomal alpha-glucosidase OS=Homo sapiens GN=GAA PE=1 SV=4	115.921	27	20	GAA	membrane;organelle lumen;vacuole	1932.1	3677.2	2107.4	2523.9	1864.3	2065.4	6303.7	4128.3	5377.1	0.000171822	0.000164909	0.000173296	0.000152508	0.000155542	0.000172133	0.000247144	0.000250266	0.000249047	0.624549	0.000135388	-0.679113610932707	3.86842	0.689918	8.69996e-06	-0.535503071513526	5.06048
P02751	Fibronectin OS=Homo sapiens GN=FN1 PE=1 SV=4	521.777	38	68	FN1	extracellular;membrane;organelle lumen	12460.9	28662.4	15554.8	7550.7	5976.3	6539.4	22168.1	14317.1	18774.2	0.00110815	0.00128541	0.00127911	0.000456255	0.000498615	0.000545001	0.000869126	0.000867933	0.000869552	0.573697	0.000135434	-0.801639910667663	3.86827	1.47171	0.00361055	0.557497962642618	2.44243
P00403	Cytochrome c oxidase subunit 2 OS=Homo sapiens GN=MT-CO2 PE=1 SV=1	16.929	11	4	COX2	membrane;mitochondrion	583.9	1229.4	701.2	772.9	569.8	588.9	1713.8	1092.8	1375.8	5.19264e-05	5.51342e-05	5.76612e-05	4.67029e-05	4.75396e-05	4.90796e-05	6.71915e-05	6.62479e-05	6.3722e-05	0.717601	0.000135836	-0.47874574596007	3.86699	0.83224	0.00523126	-0.264927841879041	2.28139
P10606	Cytochrome c oxidase subunit 5B, mitochondrial OS=Homo sapiens GN=COX5B PE=1 SV=2	70.053	56	10	COX5B	membrane;mitochondrion	2093.4	3341.9	2007.6	2179.9	1640.8	1781.5	5755.7	3617.8	4988.6	0.000186167	0.000149872	0.000165089	0.000131722	0.000136895	0.000148472	0.000225659	0.000219319	0.000231054	0.606647	0.000135849	-0.721071263219416	3.86694	0.731588	0.00619794	-0.450896304911986	2.20775
Q9Y5J7	Mitochondrial import inner membrane translocase subunit Tim9 OS=Homo sapiens GN=TIMM9 PE=1 SV=1	16.67	47	4	TIMM9	membrane;mitochondrion	760.2	1614.9	1009.5	1228.5	889.9	946.7	2591.1	1667.7	2140.2	6.76049e-05	7.24224e-05	8.30134e-05	7.42328e-05	7.42461e-05	7.8899e-05	0.000101587	0.0001011	9.91262e-05	0.734387	0.00013602	-0.445388540396134	3.8664	0.716348	0.00470454	-0.481267800050345	2.32748
P40763	Signal transducer and activator of transcription 3 OS=Homo sapiens GN=STAT3 PE=1 SV=2	57.066	17	12	STAT3	cytoplasm;cytosol;membrane;mitochondrion;nucleus	1035.8	2528.9	1298.3	2032.2	1418.3	1456.9	2230.2	1537.7	1938.2	9.21141e-05	0.000113412	0.000106762	0.000122797	0.000118332	0.00012142	8.74376e-05	9.32187e-05	8.97703e-05	1.35256	0.000136053	0.43569145094276	3.86629	1.18928	0.0987514	0.250089500011129	1.00546
P19022	Cadherin-2 OS=Homo sapiens GN=CDH2 PE=1 SV=4	51.179	8	6	CDH2	cell surface;cytoplasm;cytoskeleton;membrane;organelle lumen	622.5	1631.2	780	1349.5	979.5	910.4	1215.9	837.3	1066.4	5.53591e-05	7.31534e-05	6.41411e-05	8.15443e-05	8.17217e-05	7.58737e-05	4.76708e-05	5.07589e-05	4.93917e-05	1.65097	0.000136235	0.723314660531924	3.86571	1.29862	0.0456462	0.376980504144377	1.3406
O95864	Fatty acid desaturase 2 OS=Homo sapiens GN=FADS2 PE=1 SV=1	38.001	23	9	FADS2	endoplasmic reticulum;membrane	1334.2	2425.2	1287.5	2450.2	1794.3	1690.8	2600.9	1745.9	2258.8	0.000118651	0.000108761	0.000105874	0.000148055	0.000149702	0.000140913	0.000101971	0.00010584	0.000104619	1.41518	0.000136428	0.500981348279716	3.8651	1.03959	0.159896	0.0560188883606818	0.796161
Q13287	N-myc-interactor OS=Homo sapiens GN=NMI PE=1 SV=2	49.669	43	12	NMI	cytoplasm;cytosol	1806	3388	1783.5	2431.8	1789	1737.4	2915.4	1955.6	2580.9	0.000160608	0.00015194	0.000146661	0.000146943	0.00014926	0.000144797	0.000114302	0.000118553	0.000119538	1.23947	0.000137375	0.309727099464109	3.86209	1.28162	0.00123647	0.35796972089007	2.90782
P10644	cAMP-dependent protein kinase type I-alpha regulatory subunit OS=Homo sapiens GN=PRKAR1A PE=1 SV=1	76.591	37	15	PRKAR1A	cytoplasm;cytosol;membrane	2867.9	4485.4	2409	3571.3	2537	2479.3	4424.4	2825	3709.7	0.000255043	0.000201154	0.000198097	0.000215798	0.000211667	0.000206627	0.000173464	0.000171258	0.00017182	1.23191	0.000137494	0.300901653817694	3.86171	1.17073	0.0681147	0.227405822949509	1.16676
Q16891	MICOS complex subunit MIC60 OS=Homo sapiens GN=IMMT PE=1 SV=1	396.116	57	51	IMMT	membrane;mitochondrion	9283.4	19869.3	10970.6	13001	9488.7	9702.9	23427.3	15512.4	20068.4	0.000825576	0.000891067	0.000902137	0.000785593	0.000791661	0.00080865	0.000918494	0.000940395	0.000929494	0.851712	0.000137583	-0.231562593125772	3.86143	0.958657	0.0840677	-0.0609128548117455	1.07537
Q86UA6	RPA-interacting protein OS=Homo sapiens GN=RPAIN PE=1 SV=1	2.121	4	1	RPAIN	cytoplasm;nucleus	207.9	427.3	266.7	327.8	230	241.4	655.1	444.5	565.1	1.84886e-05	1.91629e-05	2.19313e-05	1.98075e-05	1.91894e-05	2.01185e-05	2.5684e-05	2.69465e-05	2.61733e-05	0.756781	0.000137659	-0.402051965484624	3.86119	0.732152	0.00455547	-0.449785174928575	2.34147
Q12959	Disks large homolog 1 OS=Homo sapiens GN=DLG1 PE=1 SV=2	189.755	39	27	DLG1	cytoplasm;cytosol;endoplasmic reticulum;Golgi;membrane;nucleus	3299.1	7494.3	4143.7	4303.6	3235.3	3358.8	9070.8	5965	7874.8	0.00029339	0.000336092	0.000340746	0.000260047	0.000269928	0.000279926	0.000355631	0.000361611	0.000364732	0.746458	0.000137821	-0.421866526560506	3.86068	0.92943	0.071681	-0.105581250725965	1.1446
P48735	Isocitrate dehydrogenase [NADP], mitochondrial OS=Homo sapiens GN=IDH2 PE=1 SV=2	235.643	50	26	IDH2	cytosol;membrane;mitochondrion;organelle lumen	7548.5	13594.3	7525.2	12234.5	8640.7	8872.4	22254.1	14020	18646.6	0.000671291	0.000609655	0.000618814	0.000739276	0.000720911	0.000739435	0.000872498	0.000849922	0.000863642	0.855999	0.000138212	-0.224319083300723	3.85945	0.716517	0.000352827	-0.480927603948951	3.45244
Q9HC36	rRNA methyltransferase 3, mitochondrial OS=Homo sapiens GN=MRM3 PE=1 SV=2	42.774	24	11	RNMTL1; MRM3	mitochondrion;organelle lumen	871	1657.6	935.7	1146.5	828.4	893.7	2659.2	1657.5	2268.1	7.74583e-05	7.43374e-05	7.69447e-05	6.92779e-05	6.91151e-05	7.44819e-05	0.000104257	0.000100481	0.00010505	0.664491	0.000138363	-0.589677482219071	3.85898	0.738029	9.35342e-05	-0.438251087262224	4.02903
Q13303	Voltage-gated potassium channel subunit beta-2 OS=Homo sapiens GN=KCNAB2 PE=1 SV=2	1.027	2	1	KCNAB2	cytoplasm;cytoskeleton;cytosol;membrane	114.6	304.9	172.2	307.3	212.3	203.9	271.4	183.5	228	1.01914e-05	1.36737e-05	1.41604e-05	1.85688e-05	1.77126e-05	1.69932e-05	1.06406e-05	1.11242e-05	1.05601e-05	1.66463	0.000138843	0.735204387871562	3.85747	1.28505	0.206642	0.361827207648409	0.684781
P22681	E3 ubiquitin-protein ligase CBL OS=Homo sapiens GN=CBL PE=1 SV=2	39.167	15	9	CBL	cytoplasm;cytosol;membrane;nucleus;vacuole	843.4	1909.6	984.8	1263.7	937.7	929.3	2210.3	1437.4	1855.5	7.50039e-05	8.56387e-05	8.09823e-05	7.63598e-05	7.82342e-05	7.74488e-05	8.66574e-05	8.71383e-05	8.59399e-05	0.893736	0.000138848	-0.162078760364119	3.85746	0.934511	0.123107	-0.0977162889334941	0.909718
P29373	Cellular retinoic acid-binding protein 2 OS=Homo sapiens GN=CRABP2 PE=1 SV=2	5.925	12	2	CRABP2	cytoplasm;cytosol;endoplasmic reticulum;nucleus	259.5	780.4	411.6	464.1	342	347.8	927.7	605.2	759.9	2.30774e-05	3.49981e-05	3.38468e-05	2.80435e-05	2.85337e-05	2.8986e-05	3.63716e-05	3.66885e-05	3.51958e-05	0.784507	0.000139362	-0.35014127897127	3.85586	0.930584	0.227544	-0.103792117822788	0.642935
Q8TD16	Protein bicaudal D homolog 2 OS=Homo sapiens GN=BICD2 PE=1 SV=1	152.906	36	27	BICD2	cytoplasm;cytoskeleton;cytosol;Golgi;membrane;nucleus	2805.2	6232	3342.5	4647	3407.6	3244.3	5354.8	3560	4638.7	0.000249467	0.000279483	0.000274861	0.000280798	0.000284303	0.000270383	0.000209941	0.000215815	0.000214847	1.30696	0.000140814	0.386217468748339	3.85135	1.27933	0.00461419	0.355390175548023	2.3359
Q9NTJ3	Structural maintenance of chromosomes protein 4 OS=Homo sapiens GN=SMC4 PE=1 SV=2	228.236	33	42	SMC4	chromosome;cytoplasm;cytosol;nucleus	5732.7	13990.2	7345.2	11316.1	8134.5	7874.8	13899.6	9110.2	11862.7	0.000509811	0.00062741	0.000604012	0.000683782	0.000678678	0.000656294	0.00054495	0.00055228	0.000549437	1.23522	0.000141049	0.30477382208862	3.85063	1.09933	0.430713	0.136624429020387	0.365812
Q9BWD1	Acetyl-CoA acetyltransferase, cytosolic OS=Homo sapiens GN=ACAT2 PE=1 SV=2	39.105	21	10	ACAT2	cytoplasm;cytosol;mitochondrion;nucleus	1551.3	2176.9	1290	2783.2	1941.3	1793.6	2051.9	1353.5	1698.9	0.000137958	9.76261e-05	0.00010608	0.000168176	0.000161967	0.000149481	8.04471e-05	8.20521e-05	7.86868e-05	2.01333	0.000141373	1.00958339798244	3.84963	1.31862	0.0530455	0.39903388460543	1.27535
Q9C0C2	182 kDa tankyrase-1-binding protein OS=Homo sapiens GN=TNKS1BP1 PE=1 SV=4	302.515	35	48	TNKS1BP1	chromosome;cytoplasm;cytoskeleton;cytosol;nucleus	6643.3	14080.3	7536.9	8274.7	6113.5	6185.3	14687.6	9458.3	12476.9	0.000590791	0.000631451	0.000619776	0.000500003	0.000510062	0.000515489	0.000575844	0.000573382	0.000577884	0.885763	0.000141417	-0.175007467262154	3.8495	1.07629	0.0344902	0.106067723322105	1.4623
P35221	Catenin alpha-1 OS=Homo sapiens GN=CTNNA1 PE=1 SV=1	290.398	45	39	CTNNA1	cytoplasm;cytoskeleton;cytosol;Golgi;membrane	6441.6	15349.3	8260.4	12820.9	9096	9139	17269.7	11299.9	14518.4	0.000572854	0.000688361	0.000679271	0.00077471	0.000758898	0.000761654	0.000677079	0.000685024	0.000672439	1.12491	0.000141535	0.169812320261049	3.84914	1.00324	0.447487	0.00466376928803131	0.349219
Q92541	RNA polymerase-associated protein RTF1 homolog OS=Homo sapiens GN=RTF1 PE=1 SV=4	60.406	22	15	RTF1	nucleus	1873.3	4034.1	2266.6	3477.7	2427	2476.9	4458.1	2887.9	3759.2	0.000166593	0.000180915	0.000186388	0.000210142	0.000202489	0.000206427	0.000174785	0.000175071	0.000174112	1.18104	0.000141659	0.240053769550244	3.84876	1.03507	0.605292	0.0497296467831274	0.218035
Q9UIQ6	Leucyl-cystinyl aminopeptidase OS=Homo sapiens GN=LNPEP PE=1 SV=3	16.554	5	6	LNPEP	cytosol;extracellular;membrane;organelle lumen	508.8	1279	608.9	1053	717.8	710.1	1052.3	679.8	893.2	4.52478e-05	5.73585e-05	5.00712e-05	6.36281e-05	5.98875e-05	5.91805e-05	4.12566e-05	4.12109e-05	4.13697e-05	1.45158	0.00014242	0.537628504736512	3.84643	1.21365	0.0524028	0.279354398552785	1.28065
O43301	Heat shock 70 kDa protein 12A OS=Homo sapiens GN=HSPA12A PE=1 SV=2	73.418	22	15	HSPA12A		1662.8	3436.6	1865	3242	2298.7	2221.5	3690.3	2419.6	3145.9	0.000147873	0.000154119	0.000153363	0.0001959	0.000191785	0.000185142	0.000144682	0.000146681	0.000145706	1.31624	0.000142779	0.396426038924816	3.84534	1.05255	0.0410669	0.0738859791271811	1.38651
Q86W92	Liprin-beta-1 OS=Homo sapiens GN=PPFIBP1 PE=1 SV=2	174.566	37	32	PPFIBP1	cytosol;membrane	4420.8	9548.7	5230	6337.6	4590.6	4982.5	13994.8	9026.2	11774.2	0.000393143	0.000428225	0.000430074	0.000382953	0.000383003	0.000415247	0.000548682	0.000547188	0.000545338	0.699948	0.000142892	-0.514679900827978	3.84499	0.782592	0.00042002	-0.353667257082866	3.37673
Q9NRV9	Heme-binding protein 1 OS=Homo sapiens GN=HEBP1 PE=1 SV=1	84.955	61	11	HEBP1	cytoplasm;extracellular	3157.8	5057.5	2944.5	2752.7	2134.5	2279.3	7351.1	4598.7	6233.3	0.000280824	0.000226811	0.000242133	0.000166333	0.000178086	0.000189959	0.000288208	0.000278783	0.000288703	0.617906	0.000143015	-0.694541247366763	3.84462	0.840131	0.0975432	-0.251314232399301	1.0108
P39060	Collagen alpha-1(XVIII) chain OS=Homo sapiens GN=COL18A1 PE=1 SV=5	71.087	10	13	COL18A1	extracellular;organelle lumen	1236.3	2259.7	1228.4	1681.1	1299.2	1348.1	3900.8	2506.6	3329.2	0.000109945	0.000101339	0.000101014	0.000101581	0.000108395	0.000112352	0.000152935	0.000151955	0.000154196	0.708763	0.000143047	-0.496625756049998	3.84452	0.662629	8.2184e-05	-0.593727001275899	4.08521
O95361	Tripartite motif-containing protein 16 OS=Homo sapiens GN=TRIM16 PE=1 SV=3	43.578	17	8	TRIM16	cytoplasm;cytosol;membrane	642.9	1313.9	733.9	1051.7	794.2	818.5	2182	1439.6	1873.2	5.71733e-05	5.89237e-05	6.03502e-05	6.35496e-05	6.62617e-05	6.82147e-05	8.55478e-05	8.72716e-05	8.67597e-05	0.763738	0.000143229	-0.388850020605994	3.84397	0.679159	1.23109e-05	-0.558177768569507	4.90971
Q8WTV0	Scavenger receptor class B member 1 OS=Homo sapiens GN=SCARB1 PE=1 SV=1	14.821	5	3	SCARB1	cell surface;cytoplasm;membrane	832.5	1872.3	957	2054.2	1358.9	1310.6	1338.9	860.4	1142.2	7.40345e-05	8.39659e-05	7.86962e-05	0.000124126	0.000113376	0.000109227	5.24931e-05	5.21593e-05	5.29025e-05	2.15982	0.000143331	1.11091181858534	3.84366	1.49917	0.00078518	0.584165858813188	3.10503
Q8IVS2	Malonyl-CoA-acyl carrier protein transacylase, mitochondrial OS=Homo sapiens GN=MCAT PE=1 SV=2	29.706	17	6	MCAT	mitochondrion;organelle lumen	748.7	1602	882.5	899.8	653.1	721.5	2136.4	1380	1839.8	6.65822e-05	7.18439e-05	7.25699e-05	5.43709e-05	5.44894e-05	6.01306e-05	8.376e-05	8.36586e-05	8.52128e-05	0.650542	0.000143456	-0.620285238597734	3.84328	0.857735	0.00206873	-0.221395863538547	2.6843
Q9BVT8	Transmembrane and ubiquitin-like domain-containing protein 1 OS=Homo sapiens GN=TMUB1 PE=1 SV=1	21.82	26	4	TMUB1	cytoplasm;cytoskeleton;cytosol;endosome;membrane;nucleus	208.1	373.9	194.1	247.2	178.7	171.6	298.9	192.1	254.5	1.85064e-05	1.67681e-05	1.59613e-05	1.49372e-05	1.49093e-05	1.43013e-05	1.17187e-05	1.16455e-05	1.17875e-05	1.27226	0.000143614	0.347397474748434	3.8428	1.43088	0.00204712	0.51690135223759	2.68886
Q92696	Geranylgeranyl transferase type-2 subunit alpha OS=Homo sapiens GN=RABGGTA PE=1 SV=2	62.305	22	14	RABGGTA	cytosol;membrane	1411.1	2873.4	1532.4	2153.5	1646.8	1597.4	4322.6	2804.1	3770.1	0.00012549	0.000128862	0.000126013	0.000130126	0.000137396	0.000133129	0.000169473	0.000169991	0.000174617	0.783155	0.000144119	-0.352629678380062	3.84128	0.741292	2.13614e-05	-0.431886248843723	4.67037
Q9UHG0	Doublecortin domain-containing protein 2 OS=Homo sapiens GN=DCDC2 PE=1 SV=2	29.94	15	6	DCDC2	cytoplasm;cytoskeleton;cytosol;nucleus	471.9	1015.8	585.1	689.4	499.5	532	1444.3	966.2	1238.1	4.19662e-05	4.5555e-05	4.81141e-05	4.16574e-05	4.16743e-05	4.43374e-05	5.66255e-05	5.85731e-05	5.73442e-05	0.726739	0.000144549	-0.460490604479808	3.83998	0.794413	0.00277155	-0.332039767870313	2.55728
Q9P2J9	[Pyruvate dehydrogenase [acetyl-transferring]]-phosphatase 2, mitochondrial OS=Homo sapiens GN=PDP2 PE=2 SV=2	1.84	1	1	PDP2	mitochondrion;organelle lumen	88.9	152.4	95	99.5	75.3	76.6	228.7	148.9	205.6	7.90591e-06	6.83459e-06	7.81206e-06	6.01234e-06	6.28243e-06	6.38393e-06	8.96645e-06	9.02664e-06	9.52263e-06	0.695988	0.000144898	-0.522865867904003	3.83894	0.865445	0.012698	-0.208485715329847	1.89626
P80217	Interferon-induced 35 kDa protein OS=Homo sapiens GN=IFI35 PE=1 SV=5	32.332	27	7	IFI35	cytosol;nucleus	585	1325.3	731.3	975.5	704.3	726.2	1205.7	806.4	1056.4	5.20243e-05	5.94349e-05	6.01364e-05	5.89451e-05	5.87612e-05	6.05223e-05	4.72709e-05	4.88857e-05	4.89286e-05	1.20577	0.000145006	0.269960062700722	3.83861	1.21579	0.0290402	0.281898583364372	1.537
Q9UJX3	Anaphase-promoting complex subunit 7 OS=Homo sapiens GN=ANAPC7 PE=1 SV=4	55.902	21	12	ANAPC7	cytosol;nucleus	1286	2881.2	1462.6	2213.2	1579.8	1593.7	2776	1824.5	2455.6	0.000114364	0.000129211	0.000120273	0.000133734	0.000131806	0.000132821	0.000108836	0.000110605	0.000113734	1.20085	0.00014514	0.264061431893417	3.83821	1.08741	0.0877824	0.12089273625	1.05659
P23193	Transcription elongation factor A protein 1 OS=Homo sapiens GN=TCEA1 PE=1 SV=2	151.18	64	22	TCEA1	nucleus	3761	8688.2	4936.5	5627.8	4106.3	4259	11270	7107.1	9246	0.000334467	0.000389634	0.000405939	0.000340063	0.000342597	0.00035495	0.000441853	0.000430848	0.000428241	0.795169	0.000145299	-0.330665850394139	3.83774	0.904344	0.0609007	-0.145056528140758	1.21538
Q9BUP3	Oxidoreductase HTATIP2 OS=Homo sapiens GN=HTATIP2 PE=1 SV=2	30.089	34	10	HTATIP2	cytoplasm;cytosol;membrane;nucleus	1223.9	2621.2	1511.4	1132.5	922.9	958.5	3163.9	2050.7	2662.7	0.000108842	0.000117551	0.000124286	6.84319e-05	7.69994e-05	7.98824e-05	0.000124044	0.000124318	0.000123326	0.620741	0.000145319	-0.687937024989021	3.83768	0.947656	0.193054	-0.0775647870035233	0.714322
Q6UW78	Ubiquinol-cytochrome-c reductase complex assembly factor 3 OS=Homo sapiens GN=UQCC3 PE=1 SV=2	6.57	24	2	C11orf83; UQCC3	membrane;mitochondrion	202.2	386.4	235.6	296.9	209.1	216	630.2	384.5	521.8	1.79817e-05	1.73286e-05	1.93739e-05	1.79403e-05	1.74456e-05	1.80017e-05	2.47077e-05	2.33092e-05	2.41679e-05	0.742323	0.000145847	-0.429881481564114	3.8361	0.744035	0.00131377	-0.426558482107245	2.88148
Q9BU76	Multiple myeloma tumor-associated protein 2 OS=Homo sapiens GN=MMTAG2 PE=1 SV=1	11.575	11	3	C1orf35	extracellular;organelle lumen	133.3	357.6	168.7	289.7	203.4	203	363.5	230.8	299.4	1.18544e-05	1.60371e-05	1.38726e-05	1.75053e-05	1.69701e-05	1.69182e-05	1.42514e-05	1.39916e-05	1.38671e-05	1.21288	0.000146014	0.278432571218187	3.83561	0.991494	0.928806	-0.012324630323974	0.0320748
O95782	AP-2 complex subunit alpha-1 OS=Homo sapiens GN=AP2A1 PE=1 SV=3	165.007	29	30	AP2A1	cytosol;membrane	3964.8	8692.7	4706.1	7928.1	5635.5	5649.3	10903.5	7121.2	9264.6	0.000352591	0.000389836	0.000386993	0.00047906	0.000470181	0.000470819	0.000427484	0.000431702	0.000429102	1.09722	0.000146266	0.133850469514178	3.83486	0.901867	0.0116804	-0.149013551763317	1.93254
P35080	Profilin-2 OS=Homo sapiens GN=PFN2 PE=1 SV=3	79.956	46	9	PFN2	cytoplasm;cytoskeleton	1627	3469.7	2018.4	3081.2	2213.6	2119.6	3471.1	2302.5	2926.3	0.00014469	0.000155604	0.000165977	0.000186183	0.000184685	0.00017665	0.000136088	0.000139582	0.000135535	1.3571	0.000146335	0.440522357629916	3.83465	1.1434	0.0430283	0.193329777975497	1.36625
Q9BY44	Eukaryotic translation initiation factor 2A OS=Homo sapiens GN=EIF2A PE=1 SV=3	213.822	56	25	EIF2A	cytoplasm	5501.5	11028.7	5925.7	7240.6	5319.8	5342.6	12464.4	8029	10682.2	0.00048925	0.000494597	0.000487283	0.000437517	0.000443842	0.000445258	0.000488681	0.000486735	0.00049476	0.908244	0.00014647	-0.138848786804456	3.83425	1.00116	0.926901	0.00167904065983441	0.0329665
P42356	Phosphatidylinositol 4-kinase alpha OS=Homo sapiens GN=PI4KA PE=1 SV=4	63.298	8	16	PI4KA	cytoplasm;cytosol;membrane	1705.5	4040.3	2113.7	2634.9	1918	1984.7	4812.7	3132.2	4095	0.000151671	0.000181193	0.000173814	0.000159215	0.000160023	0.000165407	0.000188687	0.000189881	0.000189665	0.84371	0.000147329	-0.245180074941638	3.83171	0.916426	0.081929	-0.12590966347331	1.08656
Q96HY7	Probable 2-oxoglutarate dehydrogenase E1 component DHKTD1, mitochondrial OS=Homo sapiens GN=DHTKD1 PE=1 SV=2	66.774	22	17	DHTKD1	cytosol;mitochondrion;organelle lumen	1438.5	3237.3	1941.7	2020.9	1479.7	1635.6	4925.8	3278	4193.2	0.000127926	0.000145181	0.00015967	0.000122114	0.000123454	0.000136313	0.000193122	0.000198719	0.000194214	0.635663	0.00014836	-0.653666278401937	3.82868	0.747534	0.00542044	-0.419788879728467	2.26597
P82650	28S ribosomal protein S22, mitochondrial OS=Homo sapiens GN=MRPS22 PE=1 SV=1	96.856	45	22	MRPS22	membrane;mitochondrion;ribosome	2700.3	5605.4	3165.6	3653.4	2821.6	2931.4	8411.8	5443.6	7177.7	0.000240139	0.000251382	0.000260314	0.000220759	0.000235412	0.000244306	0.000329794	0.000330003	0.000332445	0.713363	0.000148519	-0.487291463489812	3.82822	0.761757	0.000169951	-0.392596576617799	3.76968
P51692	Signal transducer and activator of transcription 5B OS=Homo sapiens GN=STAT5B PE=1 SV=2	12.081	4	3	STAT5B	cytoplasm;cytosol;nucleus	301.1	586.1	318.8	507.1	345.3	367.5	543.7	341.3	457.4	2.67769e-05	2.62845e-05	2.62156e-05	3.06418e-05	2.88091e-05	3.06278e-05	2.13164e-05	2.06903e-05	2.11851e-05	1.44573	0.000148779	0.531794927337048	3.82746	1.24071	3.26334e-05	0.311162168828104	4.48634
P23396	40S ribosomal protein S3 OS=Homo sapiens GN=RPS3 PE=1 SV=2	246.578	86	27	RPS3	cytoplasm;cytoskeleton;cytosol;endoplasmic reticulum;membrane;mitochondrion;nucleus;organelle lumen;ribosome	13067.3	21424.1	11808	15584.4	11409.5	11406.8	25475.2	16566.5	21725.5	0.00116208	0.000960794	0.000970998	0.000941696	0.000951918	0.000950655	0.000998785	0.0010043	0.00100625	0.946588	0.00014906	-0.0791922116116132	3.82664	0.966844	0.689175	-0.0486455904138905	0.16167
P11586	C-1-tetrahydrofolate synthase, cytoplasmic OS=Homo sapiens GN=MTHFD1 PE=1 SV=3	343.592	49	46	MTHFD1	cytoplasm;cytosol;membrane;mitochondrion	10420	21145.1	11821.2	18018.3	12877.1	13314.3	31740.4	20662.1	26746.7	0.000926654	0.000948282	0.000972083	0.00108877	0.00107436	0.00110963	0.00124442	0.00125258	0.00123881	0.874919	0.00014914	-0.19277895796206	3.8264	0.762027	2.71675e-05	-0.392085148196299	4.56595
P21291	Cysteine and glycine-rich protein 1 OS=Homo sapiens GN=CSRP1 PE=1 SV=3	133.545	69	14	CSRP1	nucleus	2637.8	5777.5	3084.4	7341.4	5064.3	4768.1	5859	3880	5001.4	0.00023458	0.0002591	0.000253637	0.000443608	0.000422525	0.000397379	0.000229709	0.000235214	0.000231646	1.82401	0.000149294	0.867111533563303	3.82596	1.09493	0.0901702	0.130841040739128	1.04494
Q9BQG0	Myb-binding protein 1A OS=Homo sapiens GN=MYBBP1A PE=1 SV=2	213.116	30	40	MYBBP1A	cytoplasm;membrane;nucleus	3375.3	6704.1	4053.5	4514.2	3361.4	3845.8	13214.7	8913.7	11156.5	0.000300167	0.000300655	0.000333328	0.000272773	0.000280448	0.000320513	0.000518098	0.000540368	0.000516728	0.541304	0.000149772	-0.885488800065216	3.82457	0.580305	8.99703e-05	-0.78511632134045	4.0459
Q8N556	Actin filament-associated protein 1 OS=Homo sapiens GN=AFAP1 PE=1 SV=2	10.434	5	3	AFAP1	cytoplasm;cytoskeleton;cytosol	179.4	323.3	189.6	489.1	353.4	309.8	280.8	168.4	213.9	1.59541e-05	1.44988e-05	1.55912e-05	2.95541e-05	2.94849e-05	2.58191e-05	1.10091e-05	1.02088e-05	9.90706e-06	2.88819	0.000149785	1.53016601749139	3.82453	1.52724	0.000812506	0.610925445865806	3.09017
Q04837	Single-stranded DNA-binding protein, mitochondrial OS=Homo sapiens GN=SSBP1 PE=1 SV=1	48.103	31	5	SSBP1	mitochondrion;nucleus;organelle lumen	2684.2	5690.1	3030.7	3700.8	2723.9	2620.8	4536.4	3011.3	3940.8	0.000238707	0.00025518	0.000249221	0.000223623	0.00022726	0.00021842	0.000177855	0.000182551	0.000182523	1.22517	0.000149811	0.292987007403912	3.82446	1.36542	0.000191382	0.449345678735529	3.7181
Q15020	Squamous cell carcinoma antigen recognized by T-cells 3 OS=Homo sapiens GN=SART3 PE=1 SV=1	120.12	30	27	SART3	cytoplasm;nucleus	4090.3	7631.8	4032.8	5119.1	3775	3677.7	6950.4	4465	5922.3	0.000363752	0.000342259	0.000331626	0.000309324	0.000314956	0.000306503	0.000272498	0.000270678	0.000274299	1.13514	0.000150506	0.182872631024262	3.82245	1.256	0.00151593	0.328839134176834	2.81932
O43854	EGF-like repeat and discoidin I-like domain-containing protein 3 OS=Homo sapiens GN=EDIL3 PE=1 SV=1	20.133	13	6	EDIL3	extracellular	542.5	1212.4	652.6	2463.1	1668.1	1529.2	1312.3	863.9	1072.9	4.82447e-05	5.43718e-05	5.36647e-05	0.000148834	0.000139173	0.000127445	5.14502e-05	5.23715e-05	4.96928e-05	2.705	0.000150743	1.43562894930039	3.82176	1.04304	0.681645	0.0607965671721508	0.166442
Q14457	Beclin-1 OS=Homo sapiens GN=BECN1 PE=1 SV=2	21.629	15	7	BECN1	cytoplasm;cytosol;endoplasmic reticulum;endosome;Golgi;membrane;mitochondrion;nucleus;vacuole	844.3	1404.3	744.7	1105.6	794.9	802.8	1420	926.5	1251.5	7.50839e-05	6.29778e-05	6.12383e-05	6.68065e-05	6.63201e-05	6.69062e-05	5.56727e-05	5.61664e-05	5.79649e-05	1.18944	0.000150938	0.25028046817788	3.8212	1.12127	0.0896469	0.165135446197129	1.04746
P29966	Myristoylated alanine-rich C-kinase substrate OS=Homo sapiens GN=MARCKS PE=1 SV=4	128.544	45	13	MARCKS	cytoplasm;cytoskeleton;membrane;nucleus	3327.2	4815.2	2949.2	4390.8	3124.2	2854.1	3259.8	2241	2808.7	0.000295889	0.000215944	0.000242519	0.000265317	0.000260658	0.000237864	0.000127804	0.000135854	0.000130089	2.0037	0.000151135	1.00266493210868	3.82063	1.86426	0.00704477	0.898604285656861	2.15213
O95219	Sorting nexin-4 OS=Homo sapiens GN=SNX4 PE=1 SV=1	129.749	54	21	SNX4	cytoplasm;endosome;membrane	2183.2	4904.1	2608.8	4009.3	2900.7	2813.5	5043.5	3332.9	4315.8	0.000194153	0.000219931	0.000214527	0.000242264	0.000242011	0.00023448	0.000197736	0.000202048	0.000199892	1.21071	0.000152167	0.275853741582411	3.81768	1.07322	0.291618	0.101941496856793	0.535185
Q6P1L8	39S ribosomal protein L14, mitochondrial OS=Homo sapiens GN=MRPL14 PE=1 SV=1	36.374	30	3	MRPL14	membrane;mitochondrion;ribosome	582.7	1486.1	784.4	1010.1	721	732.4	2078.3	1340.8	1669.8	5.18197e-05	6.66462e-05	6.45029e-05	6.10359e-05	6.01545e-05	6.1039e-05	8.14822e-05	8.12822e-05	7.7339e-05	0.750913	0.000152199	-0.4132820984463	3.81759	0.793568	0.0167914	-0.33357399347326	1.77491
Q8NBM4	Ubiquitin-associated domain-containing protein 2 OS=Homo sapiens GN=UBAC2 PE=1 SV=1	38.524	18	5	UBAC2	endoplasmic reticulum;membrane	549.3	1245.3	623	1012.6	676	681	936.2	597.2	769.6	4.88494e-05	5.58472e-05	5.12307e-05	6.11869e-05	5.64e-05	5.67553e-05	3.67048e-05	3.62035e-05	3.5645e-05	1.56767	0.000152367	0.648623135340091	3.81711	1.41507	0.00160543	0.500876617810766	2.79441
P78347	General transcription factor II-I OS=Homo sapiens GN=GTF2I PE=1 SV=2	258.727	40	35	GTF2I	cytoplasm;membrane;nucleus	5256.1	12702.6	6683.1	9777	6978.7	6838.5	12280.9	8113.9	10449.4	0.000467427	0.000569666	0.000549566	0.000590781	0.000582247	0.000569928	0.000481487	0.000491882	0.000483978	1.20305	0.000152368	0.266690770544008	3.81711	1.13552	0.242133	0.183352421507703	0.615946
P60002	Transcription elongation factor 1 homolog OS=Homo sapiens GN=ELOF1 PE=1 SV=1	13.39	22	1	ELOF1	nucleus	166.4	424.9	220.6	285.5	202.2	216.2	564.1	369.9	480.1	1.4798e-05	1.90552e-05	1.81404e-05	1.72515e-05	1.687e-05	1.80183e-05	2.21162e-05	2.24241e-05	2.22365e-05	0.77582	0.000152479	-0.366205821141707	3.81679	0.815796	0.0191122	-0.293718984470836	1.71869
P04083	Annexin A1 OS=Homo sapiens GN=ANXA1 PE=1 SV=2	421.385	73	26	ANXA1	cell surface;cytoplasm;cytoskeleton;cytosol;endosome;extracellular;membrane;nucleus;vacuole	20170.3	34745.3	18444.2	20562.6	14795.2	14187.1	24167.8	15228.8	20330.9	0.00179375	0.0015582	0.00151671	0.00124251	0.00123439	0.00118237	0.000947527	0.000923203	0.000941652	1.31088	0.000152522	0.390535774203538	3.81667	1.65475	0.00137758	0.72661545354865	2.86088
P51659	Peroxisomal multifunctional enzyme type 2 OS=Homo sapiens GN=HSD17B4 PE=1 SV=3	365.03	49	38	HSD17B4	membrane;mitochondrion;organelle lumen	7651	15685.2	8764.7	9872.7	7247.2	7493.2	18948.9	12528.5	16031.7	0.000680406	0.000703425	0.000720741	0.000596563	0.000604648	0.000624491	0.000742914	0.000759505	0.000742529	0.813888	0.000152524	-0.297097749904832	3.81666	0.946846	0.0225089	-0.0787983981566309	1.64765
Q9BTL3	RNMT-activating mini protein OS=Homo sapiens GN=FAM103A1 PE=1 SV=1	16.487	32	4	FAM103A1	nucleus	404.7	978.5	592.6	680.5	520.4	523.1	1485.6	926.8	1220.1	3.59901e-05	4.38822e-05	4.87308e-05	4.11196e-05	4.3418e-05	4.35957e-05	5.82447e-05	5.61846e-05	5.65105e-05	0.768317	0.000152683	-0.380225872896891	3.81621	0.776531	0.0200182	-0.364883943428043	1.69858
Q13257	Mitotic spindle assembly checkpoint protein MAD2A OS=Homo sapiens GN=MAD2L1 PE=1 SV=1	22.781	24	4	MAD2L1	chromosome;cytoplasm;cytoskeleton;cytosol;nucleus	405	834.8	437.9	729.9	521.8	517.4	787.7	552.6	699.9	3.60168e-05	3.74378e-05	3.60095e-05	4.41046e-05	4.35348e-05	4.31207e-05	3.08827e-05	3.34998e-05	3.24168e-05	1.34297	0.000152813	0.4254287926807	3.81584	1.11105	0.00921115	0.151928564761187	2.03569
Q9BTM9	Ubiquitin-related modifier 1 OS=Homo sapiens GN=URM1 PE=1 SV=1	12.476	13	1	URM1	cytoplasm;cytosol	193.9	434.1	210	343.3	253.4	248.8	381.2	263.3	346	1.72436e-05	1.94678e-05	1.72688e-05	2.07441e-05	2.11417e-05	2.07353e-05	1.49454e-05	1.59618e-05	1.60254e-05	1.29961	0.000152853	0.378076164615443	3.81573	1.08188	0.0450738	0.113540426541365	1.34608
P26640	Valine--tRNA ligase OS=Homo sapiens GN=VARS PE=1 SV=4	426.9	44	55	VARS; VARS2	cytoplasm;cytosol;mitochondrion	9834.5	19537.7	10535.3	12940.4	9633.1	9833.9	24310	15859.6	20739	0.000874586	0.000876195	0.000866341	0.000781931	0.000803709	0.000819568	0.000953102	0.000961443	0.000960554	0.836714	0.000153019	-0.257193627499233	3.81526	0.910501	2.87646e-05	-0.135267255863314	4.54114
Q93096	Protein tyrosine phosphatase type IVA 1 OS=Homo sapiens GN=PTP4A1 PE=1 SV=2	20.794	28	5	PTP4A1	cytoplasm;cytoskeleton;endoplasmic reticulum;endosome;membrane;nucleus	608.8	1517.5	842.2	1007.5	732.9	778	2040.9	1334.8	1738.5	5.41408e-05	6.80544e-05	6.9256e-05	6.08787e-05	6.11473e-05	6.48393e-05	8.00159e-05	8.09184e-05	8.05209e-05	0.759397	0.000153056	-0.397074141057975	3.81515	0.845177	0.026503	-0.242674853343504	1.57671
P55809	Succinyl-CoA:3-ketoacid coenzyme A transferase 1, mitochondrial OS=Homo sapiens GN=OXCT1 PE=1 SV=1	112.246	34	15	OXCT1	mitochondrion;organelle lumen	2253.5	4813	2774.5	3624.1	2511.7	2709.9	7466.3	4977.3	6326.7	0.000200405	0.000215846	0.000228153	0.000218988	0.000209556	0.000225846	0.000292725	0.000301735	0.000293029	0.747325	0.000153138	-0.42019205407079	3.81492	0.736601	0.000692781	-0.441045067094326	3.1594
Q8TD30	Alanine aminotransferase 2 OS=Homo sapiens GN=GPT2 PE=1 SV=1	65.32	31	15	GPT2	mitochondrion;organelle lumen	1495.5	3052.1	1675.7	1292.9	1004.6	1167.4	4452.5	2792.3	3856.5	0.000132995	0.000136876	0.000137797	7.81242e-05	8.38158e-05	9.72924e-05	0.000174565	0.000169275	0.000178619	0.48014	0.000153595	-1.05847369381948	3.81362	0.784094	0.000241141	-0.350901601391622	3.61773
P84157	Matrix-remodeling-associated protein 7 OS=Homo sapiens GN=MXRA7 PE=1 SV=1	28.111	28	6	MXRA7	membrane	353.2	1028	524.8	1310.2	871.2	841.8	903.1	608.1	753.9	3.14102e-05	4.61021e-05	4.31555e-05	7.91696e-05	7.2686e-05	7.01565e-05	3.54071e-05	3.68643e-05	3.49179e-05	2.05287	0.000153869	1.03763894568684	3.81285	1.21884	0.377009	0.285505215615793	0.423649
Q9Y2X3	Nucleolar protein 58 OS=Homo sapiens GN=NOP58 PE=1 SV=1	54.907	23	9	NOP58	cytosol;membrane;nucleus	931.2	1930.1	1003.7	1189.8	904	910	2436.6	1536.2	2050.9	8.28119e-05	8.6558e-05	8.25365e-05	7.18943e-05	7.54225e-05	7.58404e-05	9.55297e-05	9.31277e-05	9.49901e-05	0.794004	0.000154094	-0.332781814726068	3.81221	0.871795	0.00206285	-0.197938720881744	2.68553
P08582	Melanotransferrin OS=Homo sapiens GN=MELTF PE=1 SV=2	92.984	31	19	MFI2; MELTF	cell surface;extracellular;membrane;organelle lumen	1706.9	3300.7	1793.1	2447.8	1782.5	1764.9	3539.6	2279.1	2956.7	0.000151795	0.000148025	0.000147451	0.00014791	0.000148718	0.000147089	0.000138774	0.000138164	0.000136943	1.07054	0.000154661	0.0983352876002751	3.81062	1.07137	0.00161107	0.0994549478402591	2.79288
P54577	Tyrosine--tRNA ligase, cytoplasmic OS=Homo sapiens GN=YARS PE=1 SV=4	268.074	71	40	YARS	cytoplasm;cytosol	10364.1	21032.6	11891.7	13452.4	9795.2	10117.5	24874.7	16414.4	21102.4	0.000921683	0.000943236	0.000977881	0.000812869	0.000817233	0.000843203	0.000975241	0.000995076	0.000977385	0.836142	0.000154677	-0.258179575955927	3.81057	0.965061	0.116878	-0.0513081867494212	0.932266
O15523	ATP-dependent RNA helicase DDX3Y OS=Homo sapiens GN=DDX3Y PE=1 SV=2	180.675	46	29	DDX3Y	cytoplasm;cytosol;membrane;nucleus	133.2	348.8	181	275.1	195.4	168.4	101.3	72.7	82.5	1.18455e-05	1.56424e-05	1.4884e-05	1.66231e-05	1.63026e-05	1.40346e-05	3.97158e-06	4.40723e-06	3.8211e-06	4.10481	0.000155205	2.03731703055229	3.80909	3.74763	0.00101734	1.90597876458224	2.99253
P82933	28S ribosomal protein S9, mitochondrial OS=Homo sapiens GN=MRPS9 PE=1 SV=2	87.388	45	19	MRPS9	membrane;mitochondrion;ribosome	1814.6	3765.8	2111.9	2312.6	1729.1	1849.3	5321.8	3390	4540.8	0.000161373	0.000168883	0.000173666	0.00013974	0.000144262	0.000154123	0.000208647	0.000205509	0.000210313	0.691417	0.000156	-0.532372248106705	3.80688	0.809416	0.00047369	-0.305046133929633	3.32451
Q9UEY8	Gamma-adducin OS=Homo sapiens GN=ADD3 PE=1 SV=1	43.98	18	11	ADD3	chromosome;cytoplasm;cytoskeleton;cytosol;membrane	799.2	1923.2	988.9	1417.8	1004.6	1034.9	1730.7	1166.8	1470.4	7.10731e-05	8.62486e-05	8.13194e-05	8.56713e-05	8.38158e-05	8.62497e-05	6.78541e-05	7.07339e-05	6.81035e-05	1.25796	0.000156264	0.331083732672651	3.80614	1.19406	0.0799249	0.255871033459086	1.09732
Q9NRF9	DNA polymerase epsilon subunit 3 OS=Homo sapiens GN=POLE3 PE=1 SV=1	11.776	13	3	POLE3	nucleus	703.9	1456.6	821.8	1237.8	866.9	862.7	1522.8	957.5	1267.9	6.25981e-05	6.53233e-05	6.75784e-05	7.47947e-05	7.23272e-05	7.18983e-05	5.97031e-05	5.80457e-05	5.87245e-05	1.23164	0.000156781	0.300577180939984	3.80471	1.11237	0.0139435	0.153635483722664	1.85563
P30086	Phosphatidylethanolamine-binding protein 1 OS=Homo sapiens GN=PEBP1 PE=1 SV=3	282.749	82	14	PEBP1	cytoplasm;cytosol;nucleus	7937.6	14394.1	7897.1	14197	10228.4	9800	16782.7	10943.3	14269.5	0.000705894	0.000645524	0.000649396	0.000857862	0.000853376	0.000816742	0.000657985	0.000663406	0.000660911	1.29121	0.000156801	0.368726358554711	3.80465	0.982578	0.768334	-0.0253567591399834	0.11445
Q9HAU0	Pleckstrin homology domain-containing family A member 5 OS=Homo sapiens GN=PLEKHA5 PE=1 SV=1	146.851	36	33	PLEKHA5	cytoplasm;cytosol;membrane	2773.5	5662.5	3193.1	3714.6	2707.9	2882	7635	4960.9	6531.5	0.000246648	0.000253943	0.000262576	0.000224457	0.000225926	0.000240189	0.000299339	0.00030074	0.000302515	0.751231	0.000157282	-0.412671297568519	3.80332	0.844392	0.000584067	-0.244015574369459	3.23354
Q8WUM4	Programmed cell death 6-interacting protein OS=Homo sapiens GN=PDCD6IP PE=1 SV=1	334.655	54	50	PDCD6IP	cytoplasm;cytoskeleton;cytosol;extracellular;membrane	9530.4	20975.7	11470.9	15438.7	10891.8	11099.6	26610.2	17121.2	22214.7	0.000847542	0.000940685	0.000943277	0.000932892	0.000908725	0.000925052	0.00104328	0.00103792	0.0010289	0.891253	0.000157347	-0.166093632476017	3.80314	0.906314	0.0165007	-0.141917707986264	1.7825
P56537	Eukaryotic translation initiation factor 6 OS=Homo sapiens GN=EIF6 PE=1 SV=1	92.497	36	6	EIF6	cytoplasm;cytosol;nucleus	1907	3827.3	2195.1	3269	2397.1	2449.3	5883.8	3785.3	4921.4	0.00016959	0.000171641	0.000180508	0.000197531	0.000199995	0.000204127	0.000230681	0.000229473	0.000227941	0.87154	0.000157794	-0.19836143276604	3.80191	0.747977	8.68996e-05	-0.418933497360612	4.06098
Q14847	LIM and SH3 domain protein 1 OS=Homo sapiens GN=LASP1 PE=1 SV=2	166.747	58	19	LASP1	cytoplasm;cytoskeleton	6626.8	11557.5	6597.4	8066.8	5687.1	5555.3	9440.7	6041	7720.4	0.000589324	0.000518312	0.000542519	0.000487441	0.000474486	0.000462985	0.000370134	0.000366218	0.00035758	1.29564	0.000158515	0.37366190179564	3.79993	1.48141	0.000936842	0.56696881154645	3.02833
Q8IXI1	Mitochondrial Rho GTPase 2 OS=Homo sapiens GN=RHOT2 PE=1 SV=2	83.5	24	11	RHOT2	cytosol;membrane;mitochondrion	1289	3096.6	1561.9	1919.8	1356.7	1406.3	3399.9	2233.2	2885.8	0.000114631	0.000138871	0.000128438	0.000116005	0.000113192	0.000117203	0.000133297	0.000135381	0.00013366	0.867913	0.000159871	-0.204376925846344	3.79623	0.960937	0.389428	-0.0574860684172255	0.409573
Q16762	Thiosulfate sulfurtransferase OS=Homo sapiens GN=TST PE=1 SV=4	56.049	41	9	TST	membrane;mitochondrion;organelle lumen	1091.8	2335.5	1308.6	1384.4	1066	1104.4	3109.8	2035.9	2641.1	9.70942e-05	0.000104739	0.000107609	8.36531e-05	8.89385e-05	9.20419e-05	0.000121923	0.000123421	0.000122326	0.727061	0.000159928	-0.459850832652572	3.79608	0.856226	0.00360288	-0.223935784939078	2.44335
Q2NL82	Pre-rRNA-processing protein TSR1 homolog OS=Homo sapiens GN=TSR1 PE=1 SV=1	80.352	19	15	TSR1	cytosol;nucleus	2620.6	4825.2	2814	3625.9	2653.9	2802.8	7354.6	4861.5	6305.9	0.000233051	0.000216393	0.000231401	0.000219097	0.00022142	0.000233588	0.000288346	0.000294715	0.000292066	0.758117	0.000160172	-0.399507624725245	3.79541	0.792291	0.000322055	-0.335896802536437	3.49207
P13674	Prolyl 4-hydroxylase subunit alpha-1 OS=Homo sapiens GN=P4HA1 PE=1 SV=2	164.258	40	21	P4HA1	endoplasmic reticulum;membrane;mitochondrion;organelle lumen	3697.3	7922.9	4294.9	10169.2	7045.6	6745.5	9472.4	6282.1	8147.7	0.000328802	0.000355314	0.000353179	0.00061448	0.000587829	0.000562177	0.000371376	0.000380834	0.000377371	1.55769	0.000160383	0.639410366618119	3.79484	0.935893	0.0262814	-0.0955851594884392	1.58035
Q7KZF4	Staphylococcal nuclease domain-containing protein 1 OS=Homo sapiens GN=SND1 PE=1 SV=1	697.937	66	63	SND1	cytoplasm;cytosol;membrane;mitochondrion;nucleus	20918.2	41805	22021.1	28754.9	21395.1	20396.7	35315.1	23146.3	29912.3	0.00186026	0.0018748	0.00181084	0.00173753	0.00178504	0.00169988	0.00138457	0.00140318	0.00138543	1.25415	0.000160482	0.326707344157903	3.79457	1.34274	2.28731e-05	0.425175332960813	4.64068
Q9NWU1	3-oxoacyl-[acyl-carrier-protein] synthase, mitochondrial OS=Homo sapiens GN=OXSM PE=1 SV=1	12.408	8	3	OXSM	cytosol;mitochondrion	320	723.6	451.2	428.1	312	350.8	1153	714.9	979.9	2.84577e-05	3.24509e-05	3.71032e-05	2.58682e-05	2.60308e-05	2.9236e-05	4.52047e-05	4.33388e-05	4.53854e-05	0.575842	0.000160602	-0.796253841404485	3.79425	0.717865	0.00976189	-0.478216421860378	2.01047
O14732	Inositol monophosphatase 2 OS=Homo sapiens GN=IMPA2 PE=1 SV=1	41.318	32	8	IMPA2	cytoplasm;cytosol	944.8	1765.8	1027.3	1091.4	819.9	946.9	3300	2244.1	2836.8	8.40214e-05	7.91898e-05	8.44771e-05	6.59484e-05	6.84059e-05	7.89156e-05	0.00012938	0.000136042	0.00013139	0.520632	0.000160614	-0.941663919085723	3.79422	0.63948	4.40224e-05	-0.645028106694339	4.35633
Q9UDR5	Alpha-aminoadipic semialdehyde synthase, mitochondrial OS=Homo sapiens GN=AASS PE=1 SV=1	5.279	3	3	AASS	mitochondrion;organelle lumen	94.5	226.1	126.5	175	135.5	125.6	180.7	118.5	151.5	8.40392e-06	1.01398e-05	1.04024e-05	1.05745e-05	1.1305e-05	1.04676e-05	7.08455e-06	7.18372e-06	7.01692e-06	1.49261	0.000160663	0.57783686593821	3.79408	1.43125	0.0153391	0.517276263944445	1.8142
Q92522	Histone H1x OS=Homo sapiens GN=H1FX PE=1 SV=1	55.701	40	9	H1FX	chromosome;nucleus	1010.9	1927.3	1063	1971.6	1429.7	1330.8	1975.9	1293.3	1645.6	8.98997e-05	8.64325e-05	8.74128e-05	0.000119135	0.000119283	0.00011091	7.74675e-05	7.84026e-05	7.62181e-05	1.53787	0.000161158	0.620935402012448	3.79275	1.12838	0.000953733	0.174254904089378	3.02057
Q9Y4H2	Insulin receptor substrate 2 OS=Homo sapiens GN=IRS2 PE=1 SV=2	45.134	10	9	IRS2	cytoplasm;cytosol;membrane	519.1	1166.7	642.5	1182.7	800.3	814.2	1258.6	804.9	1048.3	4.61637e-05	5.23223e-05	5.28342e-05	7.14653e-05	6.67706e-05	6.78563e-05	4.93449e-05	4.87948e-05	4.85534e-05	1.39065	0.000161306	0.475756168733531	3.79235	1.07229	0.513905	0.100699336852334	0.289117
Q969Z0	FAST kinase domain-containing protein 4 OS=Homo sapiens GN=TBRG4 PE=1 SV=1	97.881	33	18	TBRG4	mitochondrion	2369.6	4908.4	2884.9	3130.3	2384.5	2558.7	7551	4960.4	6452.1	0.000210729	0.000220124	0.000237232	0.00018915	0.000198944	0.000213245	0.000296046	0.00030071	0.000298837	0.665725	0.000161437	-0.587001359450909	3.792	0.736601	0.000650307	-0.44104427824301	3.18688
Q8WUY1	Protein THEM6 OS=Homo sapiens GN=THEM6 PE=1 SV=2	54.324	48	11	THEM6	extracellular	1124.8	2276.9	1296.9	2054.9	1453.1	1539.5	3889.5	2526.2	3310.4	0.000100029	0.000102111	0.000106647	0.000124168	0.000121235	0.000128304	0.000152492	0.000153144	0.000153326	0.810797	0.000161813	-0.302586845474707	3.79099	0.666765	1.42466e-05	-0.584750774943641	4.84629
P17936	Insulin-like growth factor-binding protein 3 OS=Homo sapiens GN=IGFBP3 PE=1 SV=2	16.494	15	4	IGFBP3	extracellular;nucleus;organelle lumen	187	620.3	266.4	871.4	592.8	523.5	294.3	206.1	260.9	1.663e-05	2.78182e-05	2.19067e-05	5.26548e-05	4.94585e-05	4.3629e-05	1.15384e-05	1.24942e-05	1.20839e-05	4.09292	0.00016188	2.03312916005698	3.79081	1.81288	0.0359506	0.858280298850187	1.44429
P20700	Lamin-B1 OS=Homo sapiens GN=LMNB1 PE=1 SV=2	316.767	62	45	LMNB1	membrane;nucleus	6734.1	14236.2	7786.8	14209.8	9840.1	9738.3	15764	10432.4	13372.1	0.000598866	0.000638442	0.000640326	0.000858635	0.000820979	0.0008116	0.000618046	0.000632434	0.000619346	1.32556	0.000163161	0.406599489753688	3.78738	1.03083	0.864226	0.0438097543706386	0.0633729
P56277	Cx9C motif-containing protein 4 OS=Homo sapiens GN=CMC4 PE=1 SV=1	10.858	26	2	CMC4; MTCP1	mitochondrion	136.1	410.9	236	385.4	281.8	305.7	945.8	628.2	774.7	1.21034e-05	1.84274e-05	1.94068e-05	2.3288e-05	2.35111e-05	2.54774e-05	3.70812e-05	3.80828e-05	3.58812e-05	0.634045	0.000164099	-0.657342792763129	3.78489	0.496947	0.00101612	-1.00883603323263	2.99305
Q7Z7E8	Ubiquitin-conjugating enzyme E2 Q1 OS=Homo sapiens GN=UBE2Q1 PE=1 SV=1	20.407	13	6	UBE2Q1	cytoplasm;cytosol;nucleus	655.8	1463.1	780.9	1173.7	836.5	827.6	1577.1	1016.5	1342	5.83205e-05	6.56148e-05	6.42151e-05	7.09215e-05	6.97909e-05	6.89731e-05	6.1832e-05	6.16224e-05	6.21565e-05	1.12872	0.000164536	0.174684042017721	3.78374	1.03854	0.724745	0.0545588182450483	0.139815
Q9UQ53	Alpha-1,3-mannosyl-glycoprotein 4-beta-N-acetylglucosaminyltransferase B OS=Homo sapiens GN=MGAT4B PE=1 SV=1	27.193	14	6	MGAT4B	Golgi;membrane	733.6	1681	898.1	954.6	688.5	730.1	1916.8	1274.4	1669.4	6.52393e-05	7.53868e-05	7.38527e-05	5.76822e-05	5.74429e-05	6.08473e-05	7.51504e-05	7.72569e-05	7.73205e-05	0.746629	0.000164687	-0.421536101768857	3.78334	0.955938	0.191499	-0.0650115543440802	0.717834
Q9Y394	Dehydrogenase/reductase SDR family member 7 OS=Homo sapiens GN=DHRS7 PE=1 SV=1	32.987	20	5	DHRS7	membrane	501.5	1282.4	692.7	1017.8	722.8	723.6	1959.4	1255.3	1587.2	4.45986e-05	5.7511e-05	5.69623e-05	6.15011e-05	6.03047e-05	6.03056e-05	7.68205e-05	7.6099e-05	7.35133e-05	0.792463	0.000165573	-0.335585374656873	3.78101	0.748528	0.00660032	-0.417870991324097	2.18043
P16949	Stathmin OS=Homo sapiens GN=STMN1 PE=1 SV=3	128.383	63	15	STMN1	cytoplasm;cytoskeleton;cytosol;membrane	3925.5	6741.8	3998	10581.8	7322.8	6735.8	7323.4	4872.5	6160.4	0.000349096	0.000302345	0.000328764	0.000639411	0.000610956	0.000561369	0.000287122	0.000295381	0.000285327	2.12786	0.000165726	1.08940253375201	3.78061	1.14503	0.0542029	0.195388116309201	1.26598
Q92665	28S ribosomal protein S31, mitochondrial OS=Homo sapiens GN=MRPS31 PE=1 SV=3	57.829	35	14	MRPS31	membrane;mitochondrion;ribosome	1294.5	3071.8	1725.1	2110.8	1492.5	1670.1	4882.2	3203.7	4223.1	0.00011512	0.000137759	0.000141859	0.000127546	0.000124522	0.000139188	0.000191412	0.000194215	0.000195598	0.656727	0.000166538	-0.606635340268836	3.77849	0.709312	0.0017824	-0.495507613395031	2.74899
Q8IYK4	Procollagen galactosyltransferase 2 OS=Homo sapiens GN=COLGALT2 PE=1 SV=1	2.016	1	1	COLGALT2; GLT25D2	endoplasmic reticulum;organelle lumen	101.9	311.5	148.6	220.6	157.7	159.3	229.8	163.8	198.9	9.062e-06	1.39697e-05	1.22197e-05	1.33299e-05	1.31572e-05	1.32762e-05	9.00958e-06	9.92991e-06	9.21231e-06	1.44114	0.000167417	0.527210033829197	3.7762	1.32645	0.181039	0.407574000301229	0.742229
Q53SF7	Cordon-bleu protein-like 1 OS=Homo sapiens GN=COBLL1 PE=1 SV=2	70.968	14	13	COBLL1		1006.8	2265.6	1266.5	1866.5	1311.7	1337.1	3230.7	2125.1	2788.4	8.95351e-05	0.000101604	0.000104147	0.000112784	0.000109438	0.000111435	0.000126663	0.000128828	0.000129148	0.864992	0.000167681	-0.209240861824718	3.77552	0.788679	0.00287098	-0.342490403972083	2.54197
P24468	COUP transcription factor 2 OS=Homo sapiens GN=NR2F2 PE=1 SV=1	7.115	7	3	NR2F2	nucleus	154.7	298.5	171.2	388.5	286	277.6	405.5	283.8	337.2	1.37575e-05	1.33866e-05	1.40782e-05	2.34753e-05	2.38616e-05	2.31355e-05	1.58981e-05	1.72046e-05	1.56179e-05	1.47661	0.000167859	0.562291134273555	3.77505	0.865357	0.00909008	-0.208633172031971	2.04143
P51636	Caveolin-2 OS=Homo sapiens GN=CAV2 PE=1 SV=2	23.678	32	5	CAV2	cytoplasm;Golgi;membrane;nucleus	327.2	913.4	502.1	773	527.8	552.5	682.7	496.8	601	2.9098e-05	4.09627e-05	4.12888e-05	4.6709e-05	4.40354e-05	4.60459e-05	2.6766e-05	3.01171e-05	2.78361e-05	1.65418	0.000167974	0.72611651670524	3.77476	1.47157	0.0980722	0.557353496020886	1.00845
Q9Y696	Chloride intracellular channel protein 4 OS=Homo sapiens GN=CLIC4 PE=1 SV=4	227.417	70	20	CLIC4	cell surface;cytoplasm;cytoskeleton;cytosol;membrane;mitochondrion;nucleus	6359.7	11573	6312	10583.1	7918.3	7570.8	12299	8300.3	10779.3	0.00056557	0.000519007	0.00051905	0.00063949	0.00066064	0.000630958	0.000482197	0.000503182	0.000499257	1.28088	0.000168111	0.357137159077453	3.7744	1.03964	0.0775603	0.0560887775078671	1.11036
O94855	Protein transport protein Sec24D OS=Homo sapiens GN=SEC24D PE=1 SV=2	72.981	16	15	SEC24D	cytoplasm;cytosol;endoplasmic reticulum;membrane	1981	4084	2256	3003.6	2207.9	2225.9	3637.7	2426.9	3261	0.000176171	0.000183153	0.000185516	0.000181494	0.00018421	0.000185509	0.00014262	0.000147124	0.000151037	1.25207	0.00016864	0.324316283482296	3.77304	1.24489	0.000730791	0.316015359183373	3.13621
Q9H0R3	Transmembrane protein 222 OS=Homo sapiens GN=TMEM222 PE=1 SV=2	25.147	29	3	TMEM222	membrane	184.4	475.9	247.9	393.9	288.4	281.4	490.6	313.4	429.7	1.63988e-05	2.13424e-05	2.03854e-05	2.38016e-05	2.40618e-05	2.34522e-05	1.92345e-05	1.8999e-05	1.99021e-05	1.23744	0.000169219	0.307360633139559	3.77155	1.05983	0.998517	0.0838342789419317	0.000644437
Q9HD15	Steroid receptor RNA activator 1 OS=Homo sapiens GN=SRA1 PE=1 SV=1	48.931	44	8	SRA1	cytoplasm;cytoskeleton;cytosol;membrane;nucleus	1061.1	2310.8	1303.6	1473.9	1059.9	1093.1	2693.7	1736.1	2226.8	9.4364e-05	0.000103631	0.000107198	8.90612e-05	8.84296e-05	9.11001e-05	0.00010561	0.000105246	0.000103137	0.846219	0.0001706	-0.240897576314992	3.76802	0.984655	0.493974	-0.0223104934726436	0.306296
A6NHR9	Structural maintenance of chromosomes flexible hinge domain-containing protein 1 OS=Homo sapiens GN=SMCHD1 PE=1 SV=2	104.763	16	28	SMCHD1	chromosome	2578	4875.5	2706.8	3783.4	2752.5	2924.8	7767.9	5036.9	6731.9	0.000229262	0.000218649	0.000222586	0.000228614	0.000229647	0.000243756	0.00030455	0.000305348	0.000311797	0.752082	0.000170736	-0.411037408965581	3.76767	0.72896	2.65772e-05	-0.456089175067334	4.57549
P22090	40S ribosomal protein S4, Y isoform 1 OS=Homo sapiens GN=RPS4Y1 PE=1 SV=2	103.797	45	13	RPS4Y1	cytosol;membrane;nucleus;ribosome	874.3	2001.3	1060.5	1572.8	1055.1	1043.2	1376.8	921.1	1169	7.77518e-05	8.97511e-05	8.72073e-05	9.50373e-05	8.80291e-05	8.69414e-05	5.3979e-05	5.58391e-05	5.41438e-05	1.62584	0.000170886	0.701185467496047	3.76729	1.61066	0.00121702	0.687652851595275	2.9147
P41212	Transcription factor ETV6 OS=Homo sapiens GN=ETV6 PE=1 SV=1	13.644	11	5	ETV6	cytosol;nucleus	332.4	717.5	373.6	347.6	256.2	257	593.1	385	499.3	2.95604e-05	3.21773e-05	3.0722e-05	2.10039e-05	2.13753e-05	2.14187e-05	2.32532e-05	2.33395e-05	2.31257e-05	0.919242	0.000171138	-0.12148415872368	3.76665	1.32119	0.000566331	0.40184232467211	3.24693
P61081	NEDD8-conjugating enzyme Ubc12 OS=Homo sapiens GN=UBE2M PE=1 SV=1	57.952	41	10	UBE2M	cytoplasm;cytosol	2706.9	5228.1	2982.1	3669.5	2689	2589.5	6634.8	4236	5546.4	0.000240726	0.000234461	0.000245225	0.000221732	0.000224349	0.000215812	0.000260125	0.000256795	0.000256889	0.863142	0.000171464	-0.212329799152402	3.76583	0.937081	0.00576217	-0.0937546092411828	2.23941
Q92882	Osteoclast-stimulating factor 1 OS=Homo sapiens GN=OSTF1 PE=1 SV=2	44.631	43	7	OSTF1	cytoplasm;extracellular;organelle lumen	616.7	1326.9	697.7	1131.4	803.2	782.4	1337.2	843.1	1145.8	5.48433e-05	5.95067e-05	5.73734e-05	6.83655e-05	6.70126e-05	6.5206e-05	5.24265e-05	5.11105e-05	5.30692e-05	1.27822	0.000171537	0.354136651718407	3.76564	1.09436	0.026354	0.130086720099657	1.57915
P40227	T-complex protein 1 subunit zeta OS=Homo sapiens GN=CCT6A PE=1 SV=3	208.418	44	27	CCT6A	cytoplasm;cytosol;membrane	8937.7	18293.4	10181.8	12805.1	9203.8	9433.8	22385.3	14325.3	18629.7	0.000794833	0.000820393	0.000837272	0.000773755	0.000767892	0.000786223	0.000877642	0.00086843	0.000862859	0.890981	0.000171616	-0.166533003924914	3.76544	0.944685	0.01626	-0.0820949570808982	1.78888
O14880	Microsomal glutathione S-transferase 3 OS=Homo sapiens GN=MGST3 PE=1 SV=1	35.041	39	4	MGST3	endoplasmic reticulum;membrane	773.1	1656.3	917.4	1169.5	897	889.8	2531.3	1687.1	2100	6.87521e-05	7.42791e-05	7.54398e-05	7.06677e-05	7.48385e-05	7.41569e-05	9.92426e-05	0.000102276	9.72643e-05	0.747229	0.000172065	-0.420378372702586	3.76431	0.74846	0.000448628	-0.418002715261829	3.34811
P21980	Protein-glutamine gamma-glutamyltransferase 2 OS=Homo sapiens GN=TGM2 PE=1 SV=2	415.704	48	33	TGM2	cytoplasm;cytosol;endoplasmic reticulum;membrane;mitochondrion	15307.5	29752.9	15977.4	10747.8	8167.5	8363.6	22723.2	14430.2	19404.2	0.0013613	0.00133431	0.00131386	0.000649442	0.000681431	0.000697031	0.000890889	0.00087479	0.000898731	0.764888	0.000172632	-0.386678824857945	3.76288	1.49773	8.37454e-06	0.582776055062995	5.07704
P17152	Transmembrane protein 11, mitochondrial OS=Homo sapiens GN=TMEM11 PE=1 SV=1	10.207	14	3	TMEM11	membrane;mitochondrion	287.7	726.6	410.7	530.4	375.9	402.9	1141.8	719	988.9	2.55853e-05	3.25854e-05	3.37728e-05	3.20497e-05	3.13621e-05	3.35781e-05	4.47656e-05	4.35873e-05	4.58022e-05	0.715945	0.00017265	-0.482078836799472	3.76283	0.727912	0.00591198	-0.458164918522178	2.22827
P78371	T-complex protein 1 subunit beta OS=Homo sapiens GN=CCT2 PE=1 SV=4	437.703	73	40	CCT2	cytoplasm;cytosol;extracellular;organelle lumen	14323.4	29157.1	16018.6	19561.3	14332.2	14405	32588	21238.7	27574	0.00127378	0.00130759	0.00131724	0.001182	0.00119576	0.00120053	0.00127765	0.00128754	0.00127713	0.935909	0.000172743	-0.095559994896067	3.7626	1.02343	0.239778	0.0334181993822992	0.620191
P54578	Ubiquitin carboxyl-terminal hydrolase 14 OS=Homo sapiens GN=USP14 PE=1 SV=3	198.175	60	27	USP14	cell surface;cytoplasm;cytosol;membrane;nucleus;proteasome	4924.2	10712.7	5823.6	7326.1	5460.5	5639	14557.6	9671	12569.9	0.000437911	0.000480426	0.000478887	0.000442684	0.000455581	0.00046996	0.000570748	0.000586277	0.000582191	0.782527	0.000173208	-0.353787550717247	3.76143	0.82256	0.00148138	-0.281806840780331	2.82933
[truncated: 5,763 more rows]
