# Supplementary material for: Impaired oxygen-sensitive regulation of mitochondrial biogenesis within the von Hippel-Lindau syndrome
Source: Nat Metab. Author manuscript; Available in PMC 2022 Jul 2. (PMC9236906; doi:10.1038/s42255-022-00593-x)
Supplement: Statistical_SourceData_EDFig2.xlsx [file EMS145242-supplement-Statistical_SourceData_EDFig2_xlsx.xlsx]

## Sheet: EDFig. 2g
		EglN3 WT	EglN3 K.O
		52091	4448
		52011	4439
		52428	4429

## Sheet: EDFig. 2i
		Exhaution time				Performed work					Performed power
		KO	WT			KO	WT				KO	WT
		21.6667	20.3			20.1	17.23				0.0155	0.0141
		25.8333	28			27.69	30.43				0.0179	0.0181
		22.4167	20.8			24.56	16.96				0.0183	0.0136
		18.8833	24.7			17.23	21.57				0.0152	0.0146
		21.5	24.4667			23.7	23.62				0.0184	0.0161
		21.1667	30.1667			23.43	35.05				0.0185	0.0194
		21.5833	32.5			19.8	36.18				0.0153	0.0186
		25.8333	25.9167			29.25	28.24				0.0189	0.0182
		19.4167	23.1333			15.37	25.48				0.0132	0.0184
		25.3	22.4167			23.97	24.12				0.0158	0.0179
		22.9667	19.5			21.93	17.85				0.0159	0.0153
		28.5	22.8333			31.35	23.2				0.0183	0.0169
		22.9167	20.8			21.07	19.01				0.0153	0.0152
		20	19			15.61	17.01				0.013	0.0149
		21.5833	22.4167			19.57	20.31				0.0151	0.0151
		23.5833	24.8333			22.01	27.16				0.0156	0.0182
