# Supplementary material for: Impaired oxygen-sensitive regulation of mitochondrial biogenesis within the von Hippel-Lindau syndrome
Source: Nat Metab. Author manuscript; Available in PMC 2022 Jul 2. (PMC9236906; doi:10.1038/s42255-022-00593-x)
Supplement: Statistical_SourceData_EDFig4.xlsx [file EMS145242-supplement-Statistical_SourceData_EDFig4_xlsx.xlsx]

## Sheet: EDFig. 4g
		10uM_KP(1)VSSYLR	25uM_KP(1)VSSYLR	100uM_KP(1)VSSYLR	10uM_EQLP(1)IFKA	25uM_EQLP(1)IFKA	100uM_EQLP(1)IFKA
		0.00169862	0.00197641	0	0.00529774	0.00739975	0
		0.00201003	0.00280272	0	0.00749334	0.00835159	0
