# Supplementary material for: Impaired oxygen-sensitive regulation of mitochondrial biogenesis within the von Hippel-Lindau syndrome
Source: Nat Metab. Author manuscript; Available in PMC 2022 Jul 2. (PMC9236906; doi:10.1038/s42255-022-00593-x)
Supplement: Statistical_SourceData_EDFig5.xlsx [file EMS145242-supplement-Statistical_SourceData_EDFig5_xlsx.xlsx]

## Sheet: EDFig. 5a
		Basal respiration
		VHL-/-	VHL WT	L188V	R64P
		16.8877	66.0944	30.324	33.0513
		20.3561	79.7826	15.2411	24.5732
		24.7715	76.6655	29.5972	31.1044
		24.4932	98.5568	29.382	38.3097
		23.8141	94.3679	28.9249	36.9474
		22.4168	73.8089	35.6049	33.5809
		25.4796	71.072	35.0538	38.0068
		21.6416	71.5204	32.5589	40.6959
		26.2788	60.3385	27.5242	29.2076
		19.1588	66.2244	24.7845	35.1417
		Maximal respiration
		VHL-/-	VHL WT	L188V	R64P
		26.1353	131.123	35.0852	37.746
		25.1934	166.44	23.4541	20.7949
		27.9584	124.489	39.3645	25.9982
		29.7409	192.175	21.5419	43.8129
		33.7302	128.588	24.9098	56.3637
		28.333	109.792	31.0025	23.614
		23.3559	159.395	40.7243	43.4641
		21.9181	149.515	35.3456	54.0523
		32.2049	110.516	17.5717	37.9336
		30.4226	123.899	22.6536	45.8863

## Sheet: EDFig. 5b
		Basal respiration
		VHL-/- + sh-SCR	VHL WT + sh-SCR	VHL WT+ sh-EglN3
		31.4444	46.2876	42.9038
		33.1327	64.2379	33.4973
		33.3771	63.5187	41.7745
		38.9073	67.6069	36.4376
		32.7209	78.4104	36.928
		40.7694	64.0149	37.285
		40.1686	70.2663	40.5174
		33.6685	50.9575	41.7624
		Maximal respiration
		VHL-/- +sh-SCR	VHL WT +sh-SCR	VHL WT +sh-EglN3
		42.3645	95.9141	49.1445
		46.1172	146.779	36.4368
		52.137	134.447	45.5125
		56.034	143.205	46.8625
		47.9771	142.096	46.8583
		61.5146	115.274	46.3066
		57.7275	141.372	65.5615
		50.7794	104.386	40.8892

## Sheet: EDFig. 5c
		Basal respiration
		EglN3 WT1	EglN3 WT2	EglN3 KO1	EglN3 KO2
		46.9482	35.4359	29.9828	24.9294
		70.2419	63.9144	32.7287	34.3114
		67.4618	62.688	39.0061	39.4723
		67.9532	62.3685	31.256	33.1392
		67.6849	60.3521	42.9285	39.9426
		62.1052	53.1667	39.5132	37.6153
		57.7103	60.2177	38.0129	31.3089
		48.1223	51.5242	23.7711	23.8224
		Maximal respiration
		EglN3 WT1	EglN3 WT2	EglN3 KO1	EglN3 KO2
		83.9994	64.7369	44.1118	39.8338
		152.231	122.167	57.1008	51.0703
		159.803	114.931	65.305	66.5588
		147.752	108.101	55.8812	43.22
		117.54	96.7163	63.0937	55.0313
		98.1394	141.27	53.021	60.5644
		107.048	114.523	54.3908	44.9972
		131.42	76.9636	24.43	27.2374

## Sheet: EDFig. 5d
		basal respiration
		Basal respiration
		EglN3 WT + lenti-Ctrl	EglN3 KO + lenti-Ctrl	EglN3 KO + lenti-E3 WT	EglN3 KO + lenti-E3 Mut
		37.1729	21.5908	46.3407	25.1633
		63.6106	32.7121	60.652	46.1192
		67.4022	40.155	71.9572	35.0243
		73.9571	43.7171	74.0535	43.8647
		69.9675	35.8075	72.8879	39.4181
		66.1162	37.0174	66.0911	41.8548
		59.2246	38.1829	65.0228	35.7561
		45.2443	22.6928	44.2064	27.9688
		Maximal respiration
		EglN3 WT + lenti-Ctrl	EglN3 KO + lenti-Ctrl	EglN3 KO + lenti-E3 WT	EglN3 KO + lenti-E3 Mut
		60.5438	28.6131	106.603	30.3261
		146.072	42.974	131.217	68.2962
		120.791	61.1053	145.318	55.4305
		160.541	60.6658	122.234	60.6112
		123.688	55.1533	124.037	69.0629
		116.94	51.3533	153.496	58.1128
		124.247	49.2296	83.0664	57.9405
		55.7451	34.495	89.131	37.7988
