# Supplementary material for: Impaired oxygen-sensitive regulation of mitochondrial biogenesis within the von Hippel-Lindau syndrome
Source: Nat Metab. Author manuscript; Available in PMC 2022 Jul 2. (PMC9236906; doi:10.1038/s42255-022-00593-x)
Supplement: Statistical_SourceData_EDFig6.xlsx [file EMS145242-supplement-Statistical_SourceData_EDFig6_xlsx.xlsx]

## Sheet: EDFig. 6a
		Time (minutes)	786-O VHL null										786-O VHL-WT										786-O VHL-L188V										786-O VHL-R64P
		1.30926	25.1991	21.6695	24.0232	26.4385	23.4943	31.4745	33.9897	26.1303	34.1674	27.6375	11.3419	15.4767	15.4873	14.6246	14.6872	16.4608	15.2599	13.8221	15.9676	12.9022	22.1253	23.2749	22.6176	25.4724	21.7497	18.2175	17.9249	23.8923	20.5864	19.6195	22.9821	25.6354	23.3597	24.6468	23.4245	22.2191	21.025	22.0141	22.4772	20.2479
		7.76568	25.401	21.1679	23.4215	23.0648	24.6156	24.9926	30.9545	23.9149	30.4586	26.4779	10.9699	16.0439	16.4813	15.2991	15.9276	17.9904	14.7445	14.0182	16.223	8.49023	22.4712	26.0529	24.8088	25.8162	22.9217	17.8973	16.7891	20.8196	20.2278	16.2427	21.6953	25.6729	22.6344	24.6783	24.2455	22.5772	17.9784	24.1048	22.235	23.0224
		14.2187	25.8228	19.8886	23.4695	23.7681	24.1972	24.6303	27.6217	24.4679	25.2478	24.2295	11.3448	16.4555	17.2047	15.2955	16.2371	18.3497	14.4809	13.9312	16.5801	8.63451	22.4341	27.0431	26.6256	26.7759	24.038	19.4681	17.5858	20.9869	20.65	15.9051	23.383	26.9424	24.0303	25.5712	24.7891	23.0541	18.7201	23.5682	22.4562	22.9263
		20.7634	61.141	53.1586	56.902	51.0956	59.1293	65.8956	60.6644	56.8093	60.8046	60.8408	32.1647	41.6989	41.603	39.0382	41.6789	44.5168	34.3053	38.8753	41.0015	30.2569	62.3447	59.0671	59.192	63.5143	61.3425	54.812	51.2456	52.6919	53.7912	45.5777	60.9612	58.3315	56.6927	58.4476	60.516	61.1767	56.5936	61.849	57.8957	55.638
		27.2243	66.1975	60.1095	60.612	55.411	62.6866	70.1547	63.6617	61.6834	68.2761	67.5036	34.1945	41.5637	40.6763	40.0195	42.4739	44.8932	34.8226	39.0948	41.7687	32.3504	59.9429	55.3638	54.8126	60.4737	58.6497	53.016	49.1957	52.7134	51.4209	45.883	58.3859	58.2381	55.0063	57.0015	58.0709	59.7497	56.1685	58.9205	54.5979	53.9944
		33.6817	69.3521	63.8197	62.731	57.2844	63.5562	71.6491	65.4135	64.5473	73.4898	71.2526	34.3895	42.0955	40.7511	41.1716	43.0764	45.7157	35.3197	39.2647	42.3411	33.1805	61.3495	57.043	54.6548	61.2713	58.9089	53.3446	49.626	53.0712	51.2728	46.2336	58.5949	58.8954	56.0707	57.6566	57.9594	60.2787	56.8826	58.4939	53.9955	54.6801
		40.2228	94.8457	73.8826	89.5079	75.983	88.4377	102.338	94.9821	93.9589	103.886	93.0797	48.1383	60.4006	60.5402	57.1094	61.0711	65.7327	49.8908	56.0665	60.9338	44.6242	91.8902	85.6358	82.5075	94.5399	88.674	80.3778	74.6399	76.8492	78.0535	64.0761	89.2054	85.3622	82.3461	83.5911	90.312	87.8869	82.0895	88.2332	84.4533	79.5721
		46.6868	97.9653	86.5957	94.3256	83.8363	96.5175	107.041	99.456	93.9869	102.42	100.541	50.005	58.6844	57.8162	58.4321	60.7106	64.0941	50.8536	55.6495	60.2047	46.6962	88.5013	82.8328	79.9584	92.5261	86.9686	77.262	74.9089	76.5323	76.703	64.4594	85.0646	84.8059	80.6094	84.2513	85.5607	86.7485	84.1552	85.9329	81.5521	80.5983
		53.1492	97.3086	86.0209	93.3771	80.0584	94.2076	103.444	97.8085	94.6612	101.576	97.6043	50.4585	59.7918	59.0693	58.1023	61.7451	64.8158	49.7903	55.0704	60.4191	45.478	89.5819	82.9129	79.5315	91.2772	87.573	77.6946	75.0282	77.0978	75.5662	63.5266	84.6026	85.6826	80.6301	83.9008	84.9938	85.4924	84.015	84.8508	79.8361	80.3081
		59.6942	48.1942	33.924	38.0249	36.5095	40.1829	43.8352	41.4724	36.3032	40.9213	38.0772	11.6016	23.3835	19.1023	17.1621	18.2278	20.5959	11.3401	14.1528	18.18	7.6594	41.5716	31.8397	41.9424	42.5126	36.7506	32.6714	30.1991	27.8761	28.6863	19.8006	40.7751	40.1325	39.251	33.7777	39.2381	36.4765	34.5935	37.0767	35.5433	33.9763
		66.1587	36.2293	27.986	29.7842	27.56	30.0519	35.2135	29.6035	27.5558	32.7494	31.7075	9.10471	14.8437	12.4637	12.305	12.0913	13.4439	8.39996	9.79057	11.3635	7.59615	26.804	19.9371	25.2735	27.6108	26.2105	20.8012	22.0508	19.6176	18.5864	15.5878	27.3697	28.5465	27.6856	23.6125	24.6027	23.0228	23.6073	21.3536	21.683	22.4655
		72.6245	29.4435	24.6864	26.0508	23.3745	25.473	30.0782	25.0019	23.8372	28.861	27.4238	7.30112	11.6513	9.93234	10.2848	9.84815	10.6301	6.9829	8.03532	9.269	6.47537	22.5037	17.5214	21.2805	23.3384	23.4416	17.9405	18.9379	17.0513	16.2247	13.9795	22.6125	24.584	23.3795	20.2318	20.2774	19.7698	20.1758	17.7956	18.2338	18.9162
		Glycolysis
		VHL null	VHL-WT	VHL-L188V	VHL-R64P
		39.9086	27.0884	38.8458	35.9824
		39.1333	30.4441	39.5216	34.3115
		36.6802	30.8188	33.3743	32.6912
		33.9099	30.8868	37.9329	37.4248
		38.0832	33.2282	35.4673	37.682
		41.5709	35.0856	35.4041	40.5089
		40.4115	28.3368	30.6881	36.7068
		40.71	31.2294	36.0199	40.6983
		44.6288	33.0721	35.048	35.7617
		43.8288	26.7051	32.2542	35.7638
		Glycolytic capacity
		VHL null	VHL-WT	VHL-L188V	VHL-R64P
		68.5218	43.1573	69.3865	66.5928
		61.9093	48.1405	68.1144	60.7782
		68.2748	49.1369	61.227	58.9666
		60.4618	47.8174	71.2015	63.3594
		71.0445	51.8969	65.2324	70.0346
		76.9625	54.1857	62.4373	68.1171
		74.4541	42.8074	55.7021	61.9136
		70.1496	47.0351	59.7979	70.4376
		73.5595	51.1501	61.8288	66.2195
		73.1169	39.0027	50.0967	60.6559

## Sheet: EDFig. 6b
		Time (minutes)	786-O VHL null + shSCR										786-O VHL-WT + shSCR										786-O VHL-WT + shEglN3
		1.31082	20.3529	18.3396	12.6754	13.3993	59.382	13.73	12.6472	13.2174	14.3933	14.0667	7.35499	12.1204	12.0603	13.5106	10.3448	10.6968	8.7477	9.23095	10.2167	7.61032	20.1166	17.703	17.709	15.8356	18.3583	15.0944	12.8303	9.74058	9.80485	17.5783
		7.78157	16.0453	20.686	12.621	11.9677	42.8976	10.4924	10.2533	12.0541	9.52356	9.47716	7.19882	10.699	8.41609	9.23722	5.89339	6.56786	5.32456	5.94455	6.05391	6.53458	14.0474	15.563	13.5395	13.524	14.8368	14.6038	10.6821	8.2312	5.54919	11.765
		14.2476	16.842	21.7002	13.849	14.3419	44.262	11.9461	11.1595	10.3605	8.07619	9.73329	6.96371	11.0068	8.4833	9.3726	6.29355	7.65966	6.58749	6.03783	6.54655	7.45407	15.467	16.673	14.9199	15.2299	16.4127	15.8825	12.6335	9.29724	5.87562	12.7792
		20.8038	67.2633	72.9328	58.6356	58.1054	71.6903	54.4188	48.1753	52.7316	54.2777	49.4417	30.634	37.5144	36.7695	37.3856	34.6115	35.3139	34.9263	29.8076	31.6443	27.5724	72.5458	71.7794	70.3858	73.389	73.0841	70.1309	65.0974	57.3893	49.2884	63.447
		27.272	67.6916	73.321	64.9531	65.4888	74.2024	62.4325	57.2781	62.0873	61.3281	59.5	29.1821	37.4669	35.6442	36.7866	34.4671	34.5661	35.113	30.0686	31.2541	28.7198	72.058	68.7305	69.6956	71.9795	70.6128	66.6534	65.2522	58.9806	52.2321	66.113
		33.7367	69.9219	75.2933	67.6296	69.582	75.135	65.4946	59.8752	65.9255	62.5335	63.1427	29.4885	38.108	36.1401	37.4445	34.5187	35.0583	35.8544	30.2407	31.741	29.4933	72.7723	68.9794	69.9051	71.9298	70.7514	66.3066	65.7773	61.0908	53.8957	67.431
		40.2926	114.067	121.383	108.61	105.217	97.6718	94.0966	90.4993	95.4351	98.1426	92.4707	39.0793	53.1486	49.5508	52.9699	47.5779	47.7806	47.1027	40.0467	42.9755	37.5283	107.168	104.058	107.902	106.336	105.101	103.745	98.0218	86.7692	74.8577	92.1431
		46.7649	114.615	121.402	110.849	113.184	107.248	107.101	96.0193	107.422	103.861	98.8483	39.1568	53.3146	50.4358	52.9417	48.9286	49.3243	49.3488	42.0696	44.8186	38.1468	109.15	103.361	107.282	104.268	105.9	101.82	100.27	93.228	80.6659	100.472
		53.2339	115.374	118.771	108.77	112.575	109.473	105.835	95.0405	107.074	98.6701	96.0121	39.2446	52.7077	50.2253	52.1911	48.5113	48.9979	49.3404	41.5581	43.6208	36.8718	106.671	99.7865	106.211	101.984	104.585	100.445	97.8434	89.2428	74.8587	98.5823
		59.7833	33.38	37.1008	34.2931	28.6842	30.9065	23.8412	18.5297	25.1313	22.2849	22.8712	8.11233	13.7936	11.8028	10.8475	10.5082	10.2121	8.92145	5.73438	7.73562	7.39921	21.2891	23.9173	25.2538	20.8936	21.3246	22.2226	18.1697	16.7923	8.8505	19.7963
		66.2598	19.3945	22.0594	22.4384	19.5919	21.0881	18.0144	13.9047	18.0422	19.6417	18.0904	5.07639	9.00406	7.75049	7.26921	7.41349	7.10335	6.74359	4.31782	5.46624	5.47185	15.224	16.5961	17.8258	14.8864	15.9824	14.0459	12.6892	12.4143	9.04808	15.1785
		72.7334	15.158	17.5972	17.8657	16.7436	18.0512	15.941	12.3807	16.082	16.8853	15.2528	4.10812	7.79982	6.79885	6.69277	6.66157	6.41894	6.39615	4.22729	5.08109	4.52928	13.5464	14.0024	14.8861	12.7664	13.945	11.5752	11.3888	11.1751	8.46271	13.3382
		Glycolysis
		VHL null + shSCR	VHL-WT + shSCR	VHL-WT + shEglN3
		54.7638	25.3803	59.2259
		57.6961	30.3081	54.977
		49.7638	29.3412	55.019
		52.8384	30.7517	59.1634
		57.0838	27.8572	56.8064
		49.5536	28.6394	54.7315
		47.4945	29.4582	54.3885
		49.8434	26.0134	49.9157
		45.6482	26.6599	45.433
		47.8899	24.9641	54.0929
		Glycolytic capacity
		VHL null + shSCR	VHL-WT + shSCR	VHL-WT + shEglN3
		100.215	35.1365	95.6037
		101.174	44.9079	89.3589
		90.9048	43.4264	92.3964
		95.8309	45.4983	91.5015
		91.422	41.8498	91.9546
		89.8943	42.5789	90.245
		82.6597	42.9443	88.8817
		90.9917	37.3308	82.0528
		81.7848	38.5398	72.2032
		80.7592	32.3425	87.1338

## Sheet: EDFig. 6c
		Time (minutes)	MEF EglN3 WT#1										MEF EglN3 WT#2										MEF EglN3 KO#1										MEF EglN3 KO#2
		1.31082	20.2707	16.6906	12.2575	16.4558	18.875	11.3711	8.69059	4.31852	8.99825	25.0727	22.9824	19.3078	19.6941	21.0437	19.7771	23.5325	11.6143	11.4881	11.801	22.4538	33.4934	31.6084	33.5436	34.9895	28.4482	32.5996	37.3119	29.7182	35.5207	27.1082	27.7853	34.7251	32.1956	33.0208	30.5297	33.7331	25.7183	34.4021	31.4493	29.896
		7.77115	11.9511	13.244	4.87141	13.4365	11.3273	12.9517	10.9893	8.16435	11.0949	17.4842	20.0832	13.7922	9.18357	4.48914	5.73736	16.2626	10.3974	1.53312	6.65506	9.70326	27.9533	29.1651	26.8845	20.756	25.9617	24.3374	25.3562	18.4748	20.8529	22.9105	23.0464	23.3006	23.3938	21.6409	25.6771	22.7546	24.2458	25.155	18.7506	25.7522
		14.2258	16.8081	16.079	6.65264	12.9003	12.6509	15.2789	12.312	10.1997	12.3006	13.9868	22.7594	18.3261	11.4676	9.56745	10.2082	18.383	9.44077	5.07566	5.3835	8.43543	29.8108	31.5922	29.6405	21.4458	28.4075	27.2373	27.8078	21.3436	24.5469	22.4424	23.7255	24.6131	24.1969	22.8692	26.6908	24.8192	25.2524	27.4095	19.8475	27.8414
		20.7739	25.1928	20.0678	12.6806	17.4135	15.0108	15.8841	19.6401	6.84519	13.6311	18.7182	31.5307	26.5442	20.3344	18.3888	16.3107	26.7041	18.9953	13.8343	13.0915	10.4681	48.2591	49.4355	47.5056	37.6582	46.8601	46.9779	49.5274	39.3195	44.5081	35.6445	41.2359	42.4123	41.6688	41.2405	43.7937	47.8621	41.542	46.7589	35.4443	43.1322
		27.2344	23.8267	21.186	16.0223	19.301	19.4203	20.45	20.4302	11.6397	15.9174	20.7174	28.9867	28.6979	21.9402	22.2728	20.8461	27.7189	23.1078	17.6985	16.3415	15.568	48.7341	47.5747	49.5218	42.8952	45.7082	48.4215	50.2462	42.4181	47.3465	36.3538	43.4886	44.9731	44.4332	44.0844	46.5715	49.9437	47.0562	50.8661	41.8965	44.446
		33.6952	24.0825	22.0634	15.5786	20.3481	20.1218	21.2907	21.2125	12.8858	16.5828	21.1939	28.5875	30.1785	21.5779	24.2806	22.6197	28.4593	24.4361	18.2199	16.2929	16.6256	48.1907	47.3411	48.7647	44.0512	45.5517	48.9164	50.6576	43.2386	49.0758	35.6513	43.8548	48.6411	46.012	45.1902	48.0183	51.6922	49.1934	52.085	44.1398	46.3537
		40.2342	43.1642	39.6492	26.5611	29.6152	29.891	30.2447	35.7659	19.9431	27.8182	34.0768	50.0156	45.3621	35.1915	28.8838	30.497	41.7932	30.7661	25.3721	22.9331	19.4841	72.7622	75.2653	66.3513	60.3433	63.7571	68.3392	72.8603	59.9378	62.634	40.9851	67.7081	66.6505	62.8084	71.2783	75.1734	69.3096	69.5361	73.9013	54.9288	59.9296
		46.695	43.2709	44.611	31.0943	35.1768	36.9172	36.5954	37.761	26.9151	29.7883	36.9293	49.2319	50.8067	36.2584	37.8784	40.9326	49.7467	39.9874	33.8744	26.0452	28.1505	84.1967	92.8261	87.9471	82.0204	85.4059	93.3238	91.3744	80.0363	84.754	52.3902	81.8903	88.2918	77.0573	79.5056	80.0783	86.6928	73.6772	79.8762	66.4934	72.6165
		53.1585	47.0249	48.3697	33.428	38.8517	41.5	40.8511	41.111	31.1364	33.5831	41.2859	53.0763	54.7043	40.9061	42.635	45.8747	54.3319	45.4413	38.3087	28.9598	33.5477	91.1503	96.4625	94.6396	86.1994	91.7802	97.7891	97.8208	82.2808	88.7296	60.4495	83.1801	85.3614	78.9329	79.7614	84.5161	85.9218	80.6236	84.6352	69.3682	75.3884
		59.6893	14.8022	16.2646	6.7516	10.5668	10.0777	6.7847	13.1453	0.492698	10.9136	14.0563	25.1922	16.2472	10.439	10.1799	9.13235	12.7049	10.2773	7.12377	6.91018	3.11897	45.398	58.6829	51.6037	39.9421	49.4059	45.5005	44.0954	41.4981	44.6389	34.0514	30.9156	37.7497	32.977	29.7203	34.4578	40.6608	34.4871	36.0942	28.0929	34.8189
		66.1559	13.6736	14.5775	8.97647	12.5709	12.0388	11.8931	12.3706	5.34233	11.3705	15.5453	15.4268	17.3087	12.0251	13.6753	13.463	14.893	13.2173	9.35924	8.46695	10.0962	34.3423	35.5149	36.9176	31.6372	35.5317	36.0108	36.5059	30.8898	35.2177	28.3575	26.931	32.0924	27.8338	25.5603	29.8575	32.5946	30.7312	29.7988	25.943	29.6971
		72.6214	12.463	15.2243	9.23444	12.6848	12.5746	12.8168	13.2981	6.84524	11.3881	15.4957	13.768	17.7984	11.6544	14.6959	14.1005	14.6501	13.3862	9.86798	9.15794	11.4088	30.5605	30.9662	31.9486	28.9929	30.3187	31.1378	32.4166	26.5905	31.5175	23.7482	25.2017	29.7753	25.2809	23.6914	27.0207	29.2124	27.7871	26.6449	23.959	26.9671
		Glycolysis
		MEF EglN3 WT#1	MEF EglN3 WT#2	MEF EglN3 KO#1	MEF EglN3 KO#2
		11.6195	14.8195	17.6302	18.6531
		6.83908	12.3801	16.375	18.8658
		6.3442	9.92349	16.8162	20.7311
		7.66327	9.5847	15.0583	21.4988
		7.54713	8.5192	15.2331	20.9975
		8.47395	13.8092	17.7785	22.4798
		7.91444	11.0499	18.2411	21.4064
		6.04056	8.35191	16.6481	25.4401
		5.19464	7.13499	17.5583	20.1808
		5.69818	5.21679	11.9031	19.3866
		Glycolytic capacity
		MEF EglN3 WT#1	MEF EglN3 WT#2	MEF EglN3 KO#1	MEF EglN3 KO#2
		32.2227	27.8841	60.5898	57.9784
		32.1051	38.4571	65.4964	55.5861
		26.6765	30.4671	62.6911	53.652
		28.2849	32.4551	57.2065	56.07
		31.4223	36.7424	61.4615	57.4953
		34.0664	41.627	66.6513	56.7094
		27.9657	35.1641	65.4042	52.8366
		30.6437	31.1849	55.6903	57.9903
		22.6694	22.0496	57.212	45.4091
		27.2295	30.4287	36.7013	48.4213

## Sheet: EDFig. 6d
		Time (minutes)	MEF EglN3 WT, lenti-Ctrl										MEF EglN3 KO, lenti-Ctrl										MEF EglN3 KO, lenti-EglN3 WT										MEF EglN3 KO, lenti-EglN3 MUT
		1.31082	7.06622	6.86714	17.249	12.9432	16.0341	16.3097	20.6979	20.149	21.9559	19.9351	28.5377	33.6987	29.333	30.607	35.4306	25.029	30.9046	30.6532	39.1029	44.3472	8.00307	12.2687	10.8445	14.3482	17.4156	0.582024	7.38905	5.50969	12.4929	32.8197	29.9631	30.6935	19.4352	32.4691	26.1728	23.3157	25.9061	24.8696	22.863	15.4823
		7.77115	4.18341	6.8795	2.33385	4.25852	7.45618	10.7817	11.9292	15.2508	20.6368	33.643	21.8917	19.0829	24.857	18.6597	23.8603	20.7511	17.421	13.7383	23.4691	19.592	2.7448	7.24718	9.30565	4.82171	11.7484		1.17362	2.23942	0.766723	14.3572	21.4419	23.4186	25.4911	19.0065	25.9371	24.2325	21.6438	16.8459	24.6936	33.7526
		14.2258	4.89664	5.38198	4.03033	5.00922	7.87396	6.64886	7.20799	5.62681	8.60274	29.2716	21.996	23.8729	24.1014	21.3651	26.2676	20.7951	21.4011	13.928	20.7529	17.3314	2.67576	10.0566	9.36461	9.28816	14.6956	0.436734		2.55895	2.30855	9.09281	23.6913	27.2596	27.8594	23.0362	28.9497	24.5031	24.5191	23.6019	23.9171	22.2832
		20.7739	8.37279	12.7199	10.6295	12.594	14.3162	10.6984	10.8894	11.157	12.0837	32.1512	41.8422	45.4396	40.7885	39.1701	45.9062	37.53	39.1733	32.5015	36.0197	35.7529	5.10902	12.4399	9.75591	13.9367	17.3224	3.90508	3.3175	8.02711	6.99325	14.9238	44.043	42.9094	49.6823	41.1807	36.2797	42.9674	47.6158	29.5954	42.0769	40.2743
		27.2344	12.0441	15.472	13.6807	14.3273	15.9587	11.7021	15.087	16.8625	18.1361	35.253	46.6891	47.7896	45.3847	44.4728	49.1191	42.3807	45.7329	39.2393	41.3456	42.0309	7.86366	12.8646	11.9789	12.8164	14.7339	9.58226	7.75647	9.11857	9.58338	14.0906	48.6123	45.007	45.0307	44.8688	44.1775	45.382	46.9061	37.94	45.0054	42.7117
		33.6952	13.1603	19.1894	15.177	16.3702	16.8484	12.524	18.1632	19.3805	24.6385	34.9725	49.4244	51.5746	47.9821	47.4627	51.4551	45.5477	48.6692	42.0981	44.7368	44.0515	9.24454	13.481	13.578	14.0345	14.6649	11.3452	9.14734	9.14391	11.7729	15.4342	50.9927	48.0624	43.1357	46.9384	46.482	46.7334	46.8611	40.91	46.47	43.4241
		40.2342	31.9776	41.8078	34.1856	38.9114	39.7857	32.6389	40.1779	39.911	38.7101	66.2152	76.0159	79.5952	72.7268	70.8408	78.3409	63.9266	65.7476	55.0677	66.4919	60.212	29.0624	36.4855	33.3229	33.3895	40.6958	27.1155	23.8217	26.284	26.3562	21.703	77.2707	76.6844	85.3621	71.4769	67.5952	75.6054	71.9081	54.6136	76.2611	64.5688
		46.695	37.4192	41.7238	37.8946	38.4443	38.0884	33.2894	40.8032	42.9753	30.6633	64.2867	75.9633	85.1883	77.626	73.531	82.3291	68.7293	74.5707	63.5442	71.8443	64.724	27.544	33.5194	27.05	28.1934	33.7225	24.8725	19.9616	21.6956	24.4506	23.3369	80.9803	82.1935	76.7493	79.0567	79.1293	79.0073	78.8303	63.6953	76.629	67.974
		53.1585	34.9933	36.3022	32.2487	32.0729	34.8133	30.3304	33.2036	40.7031	14.9282	59.3409	81.3456	89.2443	83.5636	79.4367	87.008	76.6523	79.3153	69.4829	76.7517	72.775	29.9806	37.7527	31.7755	33.6489	38.6731	31.6186	25.6195	25.1187	28.9799	30.1802	85.9484	85.3107	79.3994	83.0602	84.1853	80.2748	78.1174	67.4155	81.8534	75.4831
		59.6893	8.86755	9.31472	5.61715	10.037	12.2055	6.61627	11.9075	9.67842	10.7532	24.5878	23.8592	26.044	28.2227	22.6544	25.0335	18.6042	19.5351	11.3985	20.1302	16.5969	2.97648	7.18926	6.2203	8.13618	9.61536	4.80547	-0.00852	2.7866	5.59824	6.5038	25.1316	25.7532	29.5504	22.9414	18.25	22.1019	27.6215	9.77398	21.4679	19.1236
		66.1559	17.9217	11.7296	10.5738	12.7853	13.9461	9.61619	14.6075	15.6087	16.4152	26.9961	25.7322	27.675	27.7527	26.102	25.8716	24.9371	24.7796	20.0168	24.494	23.0338	6.08059	7.85581	10.0732	10.2384	10.8304	9.66828	5.40424	7.07686	9.28986	9.73084	25.8113	25.6354	23.8294	24.0603	22.5068	22.5791	27.6663	19.0045	23.3808	21.3684
		72.6214	6.49403	12.4105	11.1016	12.2039	13.7468	10.4589	15.0506	16.0528	17.1081	26.8405	26.2646	26.7926	26.9713	25.9516	25.8822	25.2355	25.5171	22.0648	24.5548	23.5647	6.40307	7.90925	9.8683	9.56622	10.3724	10.3175	6.55137	6.19072	9.16754	9.86193	25.0781	24.7271	21.4548	24.4053	24.1469	21.0578	25.5946	20.0099	22.5698	22.5429
			Glycolysis
			EglN3 WT, lenti-Ctrl	EglN3 KO, lenti-Ctrl	EglN3 KO, lenti-EglN3 WT	EglN3 KO, lenti-EglN3 MUT
			4.29278	25.5652	6.26805	25.8611
			9.87467	25.5306	6.29174	22.3092
			9.55986	19.7594	7.3577	13.5853
			6.33326	24.8082	5.89828	23.997
			4.64291	26.4216	5.0495	28.232
			5.90769	26.9434	6.5397	24.6315
			6.25573	29.1342	9.15586	19.2396
			9.70205	30.6996	6.35731	31.1361
			13.8852	24.6066	6.17463	25.0021
			10.3847	27.4546	8.93044	24.3005
			Glycolytic capacity
			EglN3 WT, lenti-Ctrl	EglN3 KO, lenti-Ctrl	EglN3 KO, lenti-EglN3 WT	EglN3 KO, lenti-EglN3 MUT
			23.11	57.4863	27.0042	60.8168
			32.4931	63.2003	30.5634	59.5575
			28.5684	55.3409	25.5552	49.849
			28.8745	56.7822	25.5128	60.1187
			27.5802	61.9745	29.0578	65.9353
			26.0226	58.0481	26.8131	58.1729
			28.2705	59.7803	25.628	50.4959
			30.2326	58.0844	22.3322	57.6415
			27.9569	56.6214	23.3816	60.3854
			41.6274	56.1781	23.6764	56.3595
