# Supplementary material for: Impaired oxygen-sensitive regulation of mitochondrial biogenesis within the von Hippel-Lindau syndrome
Source: Nat Metab. Author manuscript; Available in PMC 2022 Jul 2. (PMC9236906; doi:10.1038/s42255-022-00593-x)
Supplement: Statistical_SourceData_Fig1.xlsx [file EMS145242-supplement-Statistical_SourceData_Fig1_xlsx.xlsx]

## Sheet: Fig. 1f
	pRC3	VHL WT	L188V	R64P
	2550	26928	3459	3297
	2560	26675	3440	3297
	2531	26485	3393	3307
mean	2547	26696	3431	3300

## Sheet: Fig. 1k
			1	2	3	4
		VHL	wt	wt	fl/fl	fl/fl
		Adenovirus	ctrl	Cre	ctrl	Cre
			4979.5	4955	5041.5	1676.4
			5016.9	4986.2	4994.6	1713.9
			4956.7	5015	5014.6	1680
		mean	4984	4985	5017	1690
