# Supplementary material for: Impaired oxygen-sensitive regulation of mitochondrial biogenesis within the von Hippel-Lindau syndrome
Source: Nat Metab. Author manuscript; Available in PMC 2022 Jul 2. (PMC9236906; doi:10.1038/s42255-022-00593-x)
Supplement: Statistical_SourceData_Fig2.xlsx [file EMS145242-supplement-Statistical_SourceData_Fig2_xlsx.xlsx]

## Sheet: Fig. 2d
	VHL:	null	WT	WT
	shRNA:	SCR	SCR	shEGLN3
		5571.1	57696.6	18198
		5516.4	59581.8	18175.5
		5580.7	57550.5	18194.8
	mean	5556	58276	18189

## Sheet: Fig. 2g
	EGLN3	WT	WT	KO	KO
	Flag-EGLN3	Ctrl	Ctrl	WT	H196A
		7619.6	1768.6	7092.9	1626.6
		7983.8	1750.6	6962.3	1556
		8033.9	1772.7	7094.9	1641.3
	mean	7879	1764	7050	1608

## Sheet: Fig. 2i
		Exhaution time					Performed work					Performed power
		KO	WT				KO	WT				KO	WT
		16.75	17.7833				18.82	19.51				0.0187	0.0183
		18	21.8667				21.31	25.64				0.0197	0.0195
		13.9167	18				16.27	17.32				0.0195	0.016
			20				18.66	24.41				0.0203	0.0203
		15.3167	18.85				17.01	23.05				0.0186	0.0204
		15.2167	21.7				18.52	27.95				0.0198	0.0215
		15.6167	16.15				16.73	18.86				0.0183	0.0195
		15.25	19.9333				16.14	23.13				0.017	0.0193
		15.8	17.25				18.72	20.48				0.0184	0.0198
		16.9667	15.3333				21.4	16.79				0.0194	0.0182
		18.4167	16.9667				16.11	18.6				0.0173	0.0183
		15.5	16.4				16.83	19.27				0.0177	0.0196
		15.8667	13.2				17.37	12.46				0.0179	0.0157
		16.1667	16.4				11.14	16.77				0.0151	0.017
		12.3333	16.7667				21.03	19.83				0.0189	0.0197
		18.5833	19.5333					22.99					0.0196
