# Supplementary material for: Impaired oxygen-sensitive regulation of mitochondrial biogenesis within the von Hippel-Lindau syndrome
Source: Nat Metab. Author manuscript; Available in PMC 2022 Jul 2. (PMC9236906; doi:10.1038/s42255-022-00593-x)
Supplement: Statistical_SourceData_Fig3.xlsx [file EMS145242-supplement-Statistical_SourceData_Fig3_xlsx.xlsx]

## Sheet: Fig. 3e
				pRC	VHL WT
				5.1	31.625
				4.09091	36.7143
				0.0769231	29.9524
				0	26.2222
				0.181818	35.0556
				0.266667	45.8947
				0.363636	22.2353
				0.733333	33
				0.6	23.9375
				1.28571	33.7692
				0.615385	43
				0.0833333	22.0417
				0.571429	27.0625
				0.230769	25.6111
				0.714286	19.3333
				1.18182	28.3571
				0.428571	19.2143
				0.166667	25.5238
				1.625	23.3333
				1.07143	26.2609
