# Supplementary material for: Impaired oxygen-sensitive regulation of mitochondrial biogenesis within the von Hippel-Lindau syndrome
Source: Nat Metab. Author manuscript; Available in PMC 2022 Jul 2. (PMC9236906; doi:10.1038/s42255-022-00593-x)
Supplement: Statistical_SourceData_Fig5.xlsx [file EMS145242-supplement-Statistical_SourceData_Fig5_xlsx.xlsx]

## Sheet: Fig. 5k
				VHL null			VHL-WT
			DMSO	20.8	12.5	9	3	2.7	3.2
			SORA	26.9	25.7	23.2	56.1	54.1	52.4
			BTZ	15.9	18.4	17.5	9.1	7.4	15.6
			BTZ + SORA	63.5	54.5	51.9	71.4	57.5	50.7
						mean			mean
			DMSO			14.1			2.957
			SORA			25.27			54.2
			BTZ			17.27			10.7
			BTZ + SORA			56.63			59.87

## Sheet: Fig. 5l
	Days	1%DMSO					15 Sorafenib				BTZ					BTZ+15 Sora
	0	0.592	0.593	0.811	0.506	0.497	0.622	0.531	0.518	0.786	0.521	0.553	0.682	0.553	0.536	0.548	0.551	0.513	0.529	0.591
	3	0.654	0.596	0.704	0.596	0.477	0.657	0.649	0.439	0.581	0.445	0.498	0.449	0.612	0.56	0.422	0.462	0.406	0.651	0.615
	6	0.83	0.699	0.68	0.917	0.836	0.597	0.558	0.491	0.858	0.489	0.64	0.659	0.69	0.523	0.409	0.438	0.389	0.273	0.57
	9	0.795	0.804	0.7	0.91	0.828	0.552	0.558	0.476	0.754	0.47	0.674	0.57	0.613	0.523	0.406	0.46	0.389	0.273	0.57
	12	0.937	0.87	0.835	1.147	1.069	0.753	0.613	0.501	0.981	0.494	0.709	0.704	0.829	0.676	0.405	0.441	0.361	0.273	0.503
	15	1.147	0.961	0.822	1.168	1.156	0.943	0.529	0.64	1.012	0.492	0.716	0.657	1.093	0.688	0.39	0.478	0.361	0.273	0.497
	18	1.36	1.048	0.84	1.204	1.156	1.072	0.606	0.633	1.12	0.413	0.721	0.611	1.004	0.816	0.388	0.489	0.361	0.273	0.487
	21	1.234	1.195	0.84	1.309	1.156	1.259	0.797	0.6742	1.18	0.679	0.78	0.754	1.264	0.841	0.335	0.563	0.361	0.273	0.487
	Last 21 days data to do One-way ANOVA
	Number of families	1
	Number of comparisons per family	6
	Alpha	0.05
	Tukey's multiple comparisons test	Mean Diff.	95.00% CI of diff.	Below threshold?	Summary	Adjusted P Value
	DMSO vs. 15	0.1693	-0.2317 to 0.5702	No	ns	0.63	A-B
	DMSO vs. b	0.2832	-0.09482 to 0.6612	No	ns	0.18	A-C
	DMSO vs. b+15	0.743	0.3650 to 1.121	Yes	***	<0.001	A-D
	15 vs. b	0.114	-0.2870 to 0.5149	No	ns	0.84	B-C
	15 vs. b+15	0.5738	0.1728 to 0.9747	Yes	**	0.004	B-D
	b vs. b+15	0.4598	0.08178 to 0.8378	Yes	*	0.02	C-D
	Test details	Mean 1	Mean 2	Mean Diff.	SE of diff.	n1	n2	q	DF
	DMSO vs. 15	1.147	0.9776	0.1693	0.1391	5	4	1.721	15
	DMSO vs. b	1.147	0.8636	0.2832	0.1312	5	5	3.054	15
	DMSO vs. b+15	1.147	0.4038	0.743	0.1312	5	5	8.011	15
	15 vs. b	0.9776	0.8636	0.114	0.1391	4	5	1.158	15
	15 vs. b+15	0.9776	0.4038	0.5738	0.1391	4	5	5.833	15
	b vs. b+15	0.8636	0.4038	0.4598	0.1312	5	5	4.958	15

## Sheet: Fig. 5m
	1% DMSO	15 Sorafenib	BTZ	BTZ+15 Sora
	1.131	0.895	0.478	0.186
	0.558	0.7	0.469	0.375
	0.692	0.932	0.5	0.212
	0.762	0.65	0.928	0.295
	0.922		0.558	0.252

## Sheet: Fig. 5n
	TFAM IF
	1% DMSO	15 Sorafenib	BTZ	BTZ+15 Sora
	8013	3195	4781	10050
	6454	4051	5212	13834
	7376	3095	6636	8734
	7848	3053	5631	9928
	MT-CO2 IF
	1% DMSO	15 Sorafenib	BTZ	BTZ+15 Sora
	3103	3853	2031	5035
	1281	3511	3637	6769
	2944	1541	3262	4519
	2724	3587	3287	4530
