# Supplementary material for: Impaired oxygen-sensitive regulation of mitochondrial biogenesis within the von Hippel-Lindau syndrome
Source: Nat Metab. Author manuscript; Available in PMC 2022 Jul 2. (PMC9236906; doi:10.1038/s42255-022-00593-x)
Supplement: Statistical_SourceData_Fig6.xlsx [file EMS145242-supplement-Statistical_SourceData_Fig6_xlsx.xlsx]

## Sheet: Fig. 6a
	Time (minutes)	786-O PRC3										786-O VHLWT										786-O L188V										786-O R64P
	1.31108	48.3768	31.8049	40.5209	41.815	35.5869	35.0602	41.6577	38.2649	50.8609	43.2831	128.578	132.826	139.191	112.925	109.665	126.511	126.172	128.216	122.882	129.789	58.807	64.7473	60.8054	58.6268	59.794	75.6142	69.0751	59.9903	53.1146	55.1407	93.8557	60.4497	84.7506	74.0365	74.3764	69.0485	72.7699	77.9354	60.1465	67.1123
	7.78651	44.1137	28.0505	35.6251	38.8403	31.1365	30.8238	34.6733	34.2591	45.8085	37.9812	121.538	124.633	131.095	106.242	99.2787	121.849	119.815	118.106	117.064	118.144	54.9351	73.088	57.71	54.6245	53.5517	72.7385	64.8829	58.3805	51.8244	50.9237	40.6113	62.19	83.4747	69.0252	69.1751	65.8093	68.6817	73.723	53.209	62.1765
	14.2627	43.3358	27.8531	35.2024	37.7792	31.3058	30.1225	32.43	33.2813	44.7077	33.2329	120.832	124.196	129.6	106.11	97.2809	122.984	119.743	117.103	116.502	117.24	55.1352	68.4119	56.6094	54.1309	52.3259	72.1306	64.46	57.5697	51.4664	51.1047	56.2206	56.0359	73.7404	68.7665	66.9561	65.1538	68.0262	73.399	53.2668	61.4557
	20.8314	30.7491	16.2255	21.6287	23.0669	16.7526	17.6684	12.1648	21.9758	26.6634	22.6289	122.034	89.1789	131.049	64.0913	87.8262	123.994	89.405	86.7357	94.8765	89.0375	40.5304	54.6319	42.9583	40.0205	36.6618	71.2444	47.1622	41.5558	53.0376	37.7179	41.5925	46.7277	58.4399	48.7435	47.8386	65.1315	48.5425	52.0904	36.8505	50.7934
	27.3079	28.3387	16.1381	21.239	24.2309	17.3955	19.0883	16.8084	21.31	27.7848	26.2277	122.115	90.8127	131.239	61.9532	74.0377	124.067	85.9148	88.714	92.8656	89.7295	42.0245	47.47	42.2484	41.1138	38.1732	70.9787	49.1073	41.8681	44.1591	37.5491	42.4023	44.4502	56.8248	51.457	48.4504	65.6611	50.0913	53.5463	39.4575	48.0055
	33.7826	29.9122	15.39	21.4164	23.3116	16.5611	17.1189	17.9247	21.0269	28.4665	24.6841	121.799	83.1248	131.363	54.7544	68.0264	124.174	80.272	78.8353	87.2058	83.305	41.544	62.911	43.7402	40.6933	38.3674	69.1307	48.1829	41.4175	41.619	38.2934	42.5536	43.1119	56.4378	50.6601	49.2319	64.4697	50.0006	54.0737	40.0525	48.043
	40.3408	50.8072	33.2019	36.1089	40.6248	37.4901	34.4163	27.329	32.7538	48.1101	38.0102	156.554	158.106	138.248	132.14	104.263	125.712	165.28	145.475	128.468	136.074	55.4678	82.6416	78.1899	44.9238	48.2934	64.8768	64.7684	55.7698	37.1221	38.4283	57.9195	48.3817	67.096	66.6517	75.4697	53.4435	68.9187	80.3616	59.1269	69.5555
	46.8204	48.0017	30.9928	34.6899	40.544	38.2737	34.5008	28.897	31.9425	48.4062	39.0549	162.783	187.031	140.784	160.727	108.856	125.162	192.889	173.287	142.411	155.092	56.3566	73.7397	67.4932	44.9403	46.3309	63.6369	65.0215	58.2017	39.7066	50.1166	59.1556	48.634	65.7784	69.3779	82.2594	53.0585	70.6402	83.5836	60.4734	69.9958
	53.3037	52.5834	32.6903	38.3893	43.027	41.2219	36.0388	30.3063	33.5578	50.6338	44.4966	185.861	210.854	177.423	199.728	131.501	158.967	208.066	195.097	166.68	174.915	59.8965	76.6249	66.3767	46.2908	48.3108	67.5282	70.1306	60.3564	41.5139	48.9738	60.9154	52.2575	68.6342	74.2698	86.3724	55.1869	73.4835	86.7554	61.9928	72.2003
	59.877	33.5118	8.91752	11.9299	14.8029	8.0138	9.8723	2.71899	12.2538	19.9042	14.7529	56.8487	45.4207	53.0823	6.25017	1.96431	49.2421	50.7046	43.9036	57.4599	51.171	25.5548	48.6394	15.3703	25.5433	22.8334	38.7159	29.1931	25.7302	30.2879	28.3895	22.5379	30.5021	42.2166	30.3839	29.9693	31.398	30.3044	31.7007	24.6473	26.5029
	66.3587	28.6522	7.57192	11.0965	13.6158	6.26365	8.62989	6.32165	11.5328	18.8594	13.8736	56.1833	45.6572	53.606	7.54945	3.85747	49.8914	49.3738	46.0805	57.2378	50.8218	25.418	38.4923	25.2635	25.3055	22.436	37.2712	30.0859	25.7121	24.3307	26.0856	23.1732	30.5763	41.5555	30.88	29.7351	31.5846	30.1669	32.9451	25.0144	26.6425
	72.8412	26.448	7.49694	10.4309	13.2861	7.49174	7.70573	6.95042	11.6397	18.4289	14.0741	54.7375	44.4131	52.9342	7.55276	2.91306	49.1751	48.6705	45.5826	56.1633	51.0156	24.8112	53.1708	27.0121	24.7489	23.401	36.5258	29.4063	25.0108	23.9422	26.3202	23.1693	31.4627	42.636	30.4568	30.0087	31.5729	30.0193	32.7031	24.0592	26.314

## Sheet: Fig. 6b
		Time (minutes)	VHL-/- + sh-SCR								VHL WT + sh-SCR								VHL WT + sh-EglN3
		1.3103	41.2472	49.0035	49.7347	57.6354	58.3072	61.0145	62.8958	54.0389	71.033	95.0621	96.097	103.873	122.302	110.315	114.62	80.0918	57.6466	46.5726	64.9365	50.8474	52.0271	53.5129	59.469	58.6714
		7.77166	36.5213	45.0138	47.4205	53.8066	53.8963	58.287	57.0504	50.3702	66.0476	86.8915	88.7208	95.0695	109.944	94.1526	99.9018	71.8759	57.8391	43.156	57.8416	47.3586	47.6469	48.6161	54.2933	52.5855
		14.2317	36.2149	44.7634	46.5651	52.6634	49.1612	56.2429	54.3715	48.811	61.871	84.1185	86.0111	92.8843	106.135	88.8236	96.5177	69.4819	54.8874	41.6777	55.6105	46.2662	46.4003	47.7183	52.464	51.4571
		20.7806	14.5212	24.1234	25.9001	31.8734	28.0022	28.8511	29.6642	26.7744	32.4114	41.927	51.6399	47.1985	69.6102	49.7067	65.0366	35.593	22.3276	17.498	26.3117	19.5156	20.1589	22.0273	22.5737	21.5395
		27.2391	10.1437	19.8288	21.4941	24.5151	25.8696	27.1707	25.9937	25.2805	26.8628	30.648	35.7144	38.0131	47.1667	40.2595	41.2168	29.5894	25.6077	16.3211	24.455	18.2714	19.1272	21.4287	21.5163	21.1744
		33.7005	9.70187	20.4283	21.8945	24.3619	26.1313	26.7396	25.1973	25.1487	25.0512	29.4871	33.2115	36.9826	44.0542	37.7915	39.4275	28.2249	24.2244	15.6445	24.7229	17.9615	18.3801	20.8284	21.6054	20.8849
		40.2361	37.5564	48.9301	59.8991	56.5028	57.1992	63.2611	52.8465	52.4454	109.603	168.184	154.956	172.011	166.452	132.189	167.43	120.376	63.1727	46.5998	61.8187	57.5338	56.0706	55.6412	79.3787	52.0931
		46.6933	39.2075	51.3625	59.8585	60.9607	59.8431	68.9994	61.6086	59.3795	111.498	166.66	156.939	168.482	169.821	140.083	167.624	122.91	61.1281	44.6172	59.3485	56.691	56.3306	56.7398	77.5082	50.584
		53.1525	47.135	57.7479	65.325	69.7901	64.4174	76.9881	71.9303	65.9218	113.388	162.39	156.376	164.782	170.929	144.485	166.052	121.081	60.8152	45.5185	62.3448	57.5921	57.2616	56.9626	78.8356	50.6039
		59.694	8.23697	11.9628	13.8974	15.0841	17.134	15.4951	14.4786	13.884	19.2537	20.9856	23.5513	28.0027	28.2898	26.0118	26.6176	20.3636	12.3163	9.01938	15.5009	10.2967	10.4791	10.5991	12.3285	9.87058
		66.1557	5.08007	12.2428	13.1586	14.0672	16.2065	15.6633	14.3399	16.4908	16.9796	20.1794	23.1488	25.9861	28.1818	25.1179	26.2874	19.4389	12.2662	8.55769	14.5196	9.57245	10.0029	10.5444	11.8732	10.8161
		72.6186	4.7705	11.6307	13.188	13.7561	16.4403	15.4735	14.2029	15.1425	15.5834	19.8805	22.4924	25.2774	27.7246	24.8087	26.2514	18.5244	11.9836	8.18039	13.836	9.82852	9.4723	10.4333	11.9467	9.69471

## Sheet: Fig. 6c
		Time (minutes)	EglN3 WT 1								EglN3 WT 2								EglN3 KO 1								EglN3 KO2
		1.3103	75.4213	113.616	113.182	107.939	113.646	102.189	97.5011	73.168	59.2976	98.6853	101.605	105.332	93.2697	94.4281	98.0239	81.0431	49.4229	62.728	64.3046	61.0097	69.5077	67.4426	63.8005	38.4227	42.2978	58.6785	68.6971	57.6709	69.0828	68.9796	55.4109	37.5502
		7.77166	69.8644	104.602	103.161	102.291	101.639	94.6005	87.5497	68.3761	56.5238	91.8955	94.9021	96.2663	86.8681	84.4587	90.598	74.7598	45.8743	58.144	61.2444	55.1188	64.7847	64.2068	58.8342	37.3855	40.1537	56.7752	66.133	55.4981	64.0924	63.1817	49.7809	35.859
		14.2317	67.1579	100.465	98.0123	100.334	97.677	91.7449	84.1826	66.7976	54.7431	89.0919	92.548	92.2955	82.7878	80.7147	87.5797	72.5714	43.6767	55.264	59.0459	52.7872	61.9047	61.179	55.6898	36.0838	38.0582	54.1902	63.398	53.2355	60.8535	60.426	45.9998	33.9109
		20.7806	33.8196	72.8579	53.3732	55.153	48.914	47.569	43.2826	33.4433	30.1405	41.8439	49.5818	49.2082	49.3604	79.9869	46.4324	34.2978	20.2745	30.4714	30.0553	29.2748	30.0401	30.407	27.1018	16.5003	20.4122	27.3414	32.6248	29.0674	32.6014	31.1604	26.6337	14.8812
		27.2391	28.7661	50.226	45.8722	48.9298	43.8543	43.899	38.323	27.4622	27.3761	40.0107	43.8887	43.6419	39.7054	77.4043	41.6625	30.2976	19.3138	28.6816	26.1431	27.2158	27.5346	28.9947	25.4426	16.5966	19.1042	25.6103	30.5983	27.0756	28.311	28.955	21.1917	14.7028
		33.7005	28.1468	46.3766	44.6526	47.3145	42.917	42.5792	37.2831	26.0191	26.2499	38.6242	42.4243	42.1139	37.8413	76.2981	40.4195	29.5725	16.902	26.8349	25.2165	25.1973	26.1726	27.3079	23.3971	13.5362	16.9014	24.2122	29.5188	23.9614	26.8201	27.5403	19.4567	13.7404
		40.2361	104.209	182.454	190.353	180.132	147.532	127.779	133.52	150.095	84.0441	147.345	144.791	138.028	119.152	168.818	141.885	98.0108	57.8056	79.6361	85.3448	77.4125	82.0699	74.6867	72.0677	36.7427	52.9627	70.9491	90.4846	63.3163	75.9421	83.3751	59.6881	37.3259
		46.6933	96.2545	155.157	168.377	150.456	127.936	116.494	118.813	130.155	79.0707	128.631	131.03	121.042	108.406	151.563	119.937	84.6712	61.3377	79.7348	85.9737	76.5643	78.6533	73.0774	71.5003	40.2899	52.9945	71.2953	88.689	66.3489	76.2527	82.8495	60.8109	40.627
		53.1525	96.1147	145.863	159.878	144.089	123.138	113.18	115.107	117.916	77.8163	122.952	127.087	117.726	105.148	146.951	113.745	81.9616	62.3635	78.9684	85.5307	75.0128	76.5896	72.2629	70.491	40.123	52.8232	72.2543	86.2601	67.3315	76.7461	80.5397	59.4768	41.7269
		59.694	23.8854	32.2342	32.864	36.6048	32.6923	31.9759	27.8228	21.556	24.4722	26.7338	32.7399	32.7732	17.7117	29.4568	28.1072	22.2836	20.3216	26.3123	24.7817	25.6757	23.8444	23.8768	20.829	15.2407	17.9023	23.9456	25.9651	27.5714	23.4329	26.5886	20.6379	13.7001
		66.1557	21.6217	31.4091	31.7216	33.646	30.9211	30.592	27.7018	19.8011	21.093	26.0817	30.6332	30.5265	20.7204	27.8721	27.8978	21.4543	16.2601	23.998	19.9062	22.8329	19.405	21.4637	19.1799	11.8393	14.7445	20.6275	24.0614	22.194	21.509	23.6456	16.7954	11.5398
		72.6186	20.2098	30.2228	30.5505	32.3804	29.9921	29.6397	26.4723	18.6753	19.3072	25.1776	29.86	29.927	22.4357	27.548	27.362	21.0472	13.6938	22.5353	20.0397	21.5312	18.9762	21.6658	17.6769	12.3127	13.1289	19.8789	23.9258	20.0963	20.9109	22.8107	14.6909	10.0885

## Sheet: Fig. 6d
		Time (minutes)	E3 WT+ lenti-Ctrl								E3 KO +lenti-Ctrl								E3 KO + lenti-E3 WT								E3 KO + lenti-E3 MUT
		1.3103	58.9687	107.324	111.036	120.962	115.684	109.869	99.6376	75.5811	33.6048	55.057	70.6482	75.6411	62.8138	65.4855	64.5858	40.5208	75.2023	98.1932	123.852	124.966	123.331	115.364	107.979	76.9335	41.6201	59.5744	61.9058	76.2837	68.1729	67.7491	60.9577	49.6789
		7.77166	61.2886	99.2387	102.469	109.015	105.255	101.823	92.0288	69.4008	31.542	53.1698	64.1012	70.2234	58.5397	58.7844	61.6322	36.555	69.6856	91.6092	111.5	112.52	111.827	103.143	98.0786	71.55	42.2541	53.9851	58.4861	70.3223	63.3711	63.9977	53.2694	45.9366
		14.2317	58.8531	96.0383	98.84	104.995	100.047	97.5067	88.5599	67.3009	30.285	52.1561	61.2437	66.6514	54.5511	55.9127	58.9034	34.6807	68.184	89.6836	106.691	107.396	107.197	98.3992	94.6383	68.8196	38.9534	53.3355	56.5816	67.2383	60.5693	62.3298	50.6553	43.4794
		20.7806	35.3216	56.5289	51.5878	56.3236	51.0372	50.4688	46.4043	34.7082	15.0741	26.4214	31.1437	32.3229	30.113	26.1309	32.0231	18.5414	35.9047	45.5651	54.8387	53.2903	54.4096	51.4231	50.1183	36.5493	25.3317	23.9673	28.9123	33.8631	31.4967	29.3547	22.1686	23.9245
		27.2391	30.3394	47.239	48.2948	48.8197	46.8954	46.6332	42.7245	31.3354	13.0891	25.2113	29.3213	29.4842	25.634	23.5459	29.1379	15.405	31.1996	40.8215	50.6586	49.0621	50.3502	47.7193	44.6311	33.2235	25.0086	21.5822	26.3027	32.3875	28.7047	27.4889	19.9631	20.0851
		33.7005	28.7066	45.2063	46.0891	46.681	44.6457	44.7085	40.945	29.469	12.7329	22.9202	28.0356	29.2201	24.2702	22.4898	28.0578	14.8983	29.0864	39.2255	48.3407	47.0933	48.7357	45.6606	42.6553	31.99	23.1498	18.9003	26.1507	31.7898	26.9104	26.3551	20.4526	18.656
		40.2361	82.224	178.5	152.229	191.579	153.767	148.33	153.583	77.8017	37.3074	62.418	82.1941	83.6001	73.897	70.2486	69.9501	46.483	128.447	160.248	180.051	155.576	158.346	185.804	112.682	113.744	44.1162	75.5125	76.9879	83.9848	90.2141	78.5878	72.8397	53.3094
		46.6933	76.9007	161.958	136.256	171.183	134.593	130.769	127.452	74.2948	40.2693	64.1153	83.2057	82.1911	74.2445	68.3816	69.5547	50.0943	119.984	146.896	162.23	138.592	138.142	162.425	100.202	105.826	52.588	74.2765	79.1594	83.2325	87.122	76.3014	69.0163	55.3539
		53.1525	77.8371	154.725	130.221	159.981	128.65	124.561	121.124	73.0441	41.1065	65.1766	81.5412	81.5048	74.9989	68.8831	68.3595	51.2962	116.993	142.584	155.778	134.995	135.142	155.976	98.9408	102.593	46.4878	70.2568	78.9169	83.6956	84.486	77.317	70.4545	57.0804
		59.694	27.1043	35.6636	34.4807	33.4169	32.6584	33.5993	30.1848	24.701	13.0604	22.4395	26.2213	27.1077	23.5821	21.4535	24.6516	16.312	27.5781	32.3727	38.819	35.9637	37.357	36.307	31.7336	26.6686	15.4963	13.8034	24.2891	27.0426	22.5162	23.1936	16.2621	18.9991
		66.1557	22.7348	32.9561	32.71	31.9295	30.8636	31.9243	29.2259	22.7618	9.89083	20.6795	22.4682	25.2305	20.8181	19.3257	22.9423	12.29	22.8138	29.6887	35.8693	34.2017	36.1814	33.7901	30.5179	25.9067	14.2688	8.26401	22.0215	25.1562	21.7323	20.7937	14.8649	16.0846
		72.6186	21.6801	32.4277	31.4378	31.0383	30.0797	31.3905	29.3353	22.0566	8.69426	19.444	21.0887	22.9344	18.7436	18.8953	20.7205	11.9879	21.8433	29.0317	34.7334	33.3427	34.3087	32.3081	29.6155	24.6132	13.7901	7.21633	21.5573	23.3736	21.1512	20.475	14.8992	15.5106

## Sheet: Fig. 6h
	VHL-/- 25uM	VHL-/- 0uM	VHL WT 25uM	VHL WT 0uM	L188V 25uM	L188V 0uM	R64P 25uM	R64P 0uM
	0.701561	3.8188	0.274462	0.43213	0.400685	4.06837	0.485565	3.07285
	0.668	3.54899	0.257806	0.431204	0.356073	4.06736	0.458929	4.03175
	0.586505	3.86062	0.275379	0.44264	0.34856	3.95745	0.498427	3.48344
	0.653408	3.84299	0.28367	0.442873	0.387617	4.32109	0.511895	3.51852
	0.711975	3.75319	0.299504	0.45975	0.415585	3.97318	0.518977	3.71653

## Sheet: Fig. 6i
	pRC3	pRC3+3B.P	VHL-WT	VHL-WT+3B.P	L188V	L188V+3B.P	R64P	R64P+3B.P
	0.543472	3.2164	0.710998	0.881752	0.677556	3.04127	0.736672	3.42001
	0.60802	3.35814	0.733661	0.859723	0.679264	3.17221	0.765595	3.32106
	0.581058	2.98582	0.747273	0.893431	0.714055	3.09421	0.769421	3.16621
	0.601361	3.25813	0.720268	0.908727	0.683192	3.05109	0.767795	3.16214
	0.592746	3.3113	0.709247	0.903911	0.691178	3.29795	0.768081	3.3935

## Sheet: Fig. 6j
	VHL-/-	VHL-/- Gossypol	VHL WT	VHL WT Gossypol	L188V	L188V Gossypol	R64P	R64P Gossypol
	0.355079	1.76224	0.09056	0.150833	0.218466	3.4386	0.274066	2.95973
	0.292223	1.60833	0.075262	0.152506	0.226474	3.12158	0.276484	2.51079
	0.28927	1.3561	0.098185	0.155851	0.223868	2.56915	0.298276	2.87143
	0.271436	1.73675	0.094548	0.132199	0.211644	2.82111	0.287375	2.91304
	0.348597	1.47805	0.103666	0.16659	0.250711	2.89636	0.314987	3.29231

## Sheet: Fig. 6n
	VHL-/- Glu 25mM	VHL-/- Glu 0mM	VHL-/- H89+Glu 0mM	VHL WT Glu 25mM	VHL WT Glu 0mM	VHL WT H89+Glu 0mM
	0.240255	2.98238	0.268081	0.084471	0.173392	0.241437
	0.24758	2.8107	0.265179	0.083698	0.187769	0.263071
	0.253641	3.09533	0.255852	0.085537	0.17914	0.270317
	0.239338	2.91849	0.268458	0.085114	0.160255	0.264467
	0.26118	2.83268	0.275767	0.08561	0.162504	0.309318

## Sheet: Fig. 6o
		pRC3 DMSO	pRC3 B.P	pRC3 B.P+H89	VHL WT DMSO	VHL WT B.P	VHLWT B.P+H89
		0.141994	3.01838	0.09933	0.072758	0.123178	0.043141
		0.124314	2.39127	0.10295	0.067044	0.114807	0.044537
		0.119018	2.80118	0.096323	0.072213	0.089615	0.040711
		0.108467	2.61164	0.117453	0.065191	0.099674	0.039115
		0.125361	3.0071	0.115336	0.075202	0.133323	0.057902

## Sheet: Fig. 6p
		VHL-/- DMSO	VHL-/- GOSSY	VHL-/- H89+GOSSY	VHL WT DMSO	VHL WT GOSSY	VHL WT H89+GOSSY
		0.088775	2.86561	0.389044	0.091876	0.215577	0.192846
		0.199768	2.50218	0.437923	0.100653	0.289111	0.200845
		0.030735	2.66286	0.309693	0.090651	0.305653	0.206098
		0.253394	2.61426	0.392917	0.107424	0.296151	0.244894
		0.366674	3.02401	0.585478	0.081258	0.348213	0.274877
